# Supplementary material for: Priority effects drive strain-level community composition of honeybee gut microbiota
Source: ISME J. 2026 Mar 17;20(1):wrag056. doi: 10.1093/ismejo/wrag056 (PMC13099264; doi:10.1093/ismejo/wrag056)
Supplement: SupplementaryTables_R1_wrag056 [file supplementarytables_r1_wrag056.xlsx]

## Sheet: S1
Supplementary Table S1. Information about each strain and its genomes. Associated ASVs provides a list of ASVs by Unique ID that are found in the respective genome. Repeated IDs in the list represent multiple copies of the same sequence in the genome. Sequences associated with ASV IDs are provided separately in Supplementary Table S7.
Strain	Species	Alternate name	Associated ASVs	Genome	Note
ESL0825	Bifidobacterium apousia		[0, 1]	Nanopore
ESL0820	Bifidobacterium apousia		[2, 3, 61, 61]	Nanopore	ASV 2 and ASV 3 not detected likely Nanopore error. Correct sequence is ASV 61 twice.
ESL0822	Bifidobacterium asteroides		[4, 4]	Nanopore
ESL0170	Bifidobacterium asteroides		[5, 5]	Nanopore
ESL0824	Bifidobacterium polysaccharolyticum		[6, 7]	Nanopore
ESL0198	Bifidobacterium polysaccharolyticum		[8, 9]	Nanopore
ESL0827	Bifidobacterium sp1.		[10, 11, 62]	Nanopore	ASV 11 not detected likely Nanopore error. Correct sequence is ASV 62
ESL0199	Bifidobacterium sp1.		[12, 12]	Nanopore
ESL0200	Bifidobacterium sp2.		[13, 13]	Nanopore
ESL0819	Bifidobacterium sp2.		[14, 14]	Nanopore
ESL0197	Bifidobacterium coryneforme		[15, 16]	Nanopore
ESL0295	Bombilactobacillus mellis		[24, 24, 24, 24]	PacBio (Sequel II)
ESL1028	Bombilactobacillus mellifer		[25, 25, 25, 25]	PacBio (Sequel II)
ESL0263	Lactobacillus apis		[27, 28, 28, 28]	PacBio (Sequel II)
ESL0185	Lactobacillus apis	ESL0353_ESL0185	[26, 26, 26, 26]	PacBio (Sequel II)	Full-length 16S indistunguishable between ESL0185 and ESL0353
ESL0183	Lactobaillus helsingborgensis	ESL0183_ESL0262	[29, 30, 31, 32]	PacBio (Sequel II)	Full-length 16S indistunguishable between ESL0183 and ESL0262
ESL0835	Lactobaillus helsingborgensis		[33, 34, 35, 36]	PacBio (Sequel II)	Not included in pilot experiment
ESL0184	Lactobacillus melliventris		[48, 49, 50, 51]	PacBio (Sequel II)
ESL0350	Lactobacillus melliventris		[52, 53, 54, 55]	PacBio (Sequel II)
ESL0394	Lactobacillus melliventris	matches NCBI entry ESL0393	[20, 21, 22, 23]	PacBio (Sequel II)
ESL0186	Lactobacillus kullabergensis		[56, 56, 57, 57]	PacBio (Sequel II)
ESL0261	Lactobacillus kullabergensis		[58, 59, 59, 59]	PacBio (Sequel II)

## Sheet: S2
Supplementary Table S2. Composition of communities with examples of community combination pairs in treatments.
		Bifidobacterium						Bombilactobacillus		Lactobacillus
		B. apousia	B. asteroides	B. polysaccharolyticum	B. sp1	B. sp2	B. coryneforme	B. mellis	B. mellifer	L. apis	L. helsingborgensis	L. kullabergensis	L. melliventris
Pilot(A)	Pilot Experiment	ESL0825	ESL0822	ESL0824	ESL0827	ESL0200	ESL0197	ESL0295		ESL0185	ESL0183	ESL0186	ESL0184
Pilot(B)	Pilot Experiment	ESL0820	ESL0170	ESL0198	ESL0199	ESL0819	ESL0197			ESL0263	ESL0262	ESL0261	ESL0350	ESL0394
A1	Full Community	ESL0825	ESL0822	ESL0824	ESL0827	ESL0200	ESL0197	ESL0295	ESL1028	ESL0185	ESL0183	ESL0186	ESL0184
B1	Full Community	ESL0820	ESL0170	ESL0198	ESL0199	ESL0819	ESL0197		ESL1028	ESL0263	ESL0835	ESL0261	ESL0350	ESL0394
A2	Full Community	ESL0820	ESL0170	ESL0198	ESL0199	ESL0819	ESL0197	ESL0295	ESL1028	ESL0185	ESL0183	ESL0186	ESL0184
B2	Full Community	ESL0825	ESL0822	ESL0824	ESL0827	ESL0200	ESL0197		ESL1028	ESL0263	ESL0835	ESL0261	ESL0350	ESL0394
A3	Full Community	ESL0820	ESL0170	ESL0824	ESL0827	ESL0819	ESL0197		ESL1028	ESL0185	ESL0183	ESL0186	ESL0350	ESL0394
B3	Full Community	ESL0825	ESL0822	ESL0198	ESL0199	ESL0200	ESL0197	ESL0295	ESL1028	ESL0263	ESL0835	ESL0261	ESL0184
A4	Full Community	ESL0820	ESL0822	ESL0198	ESL0827	ESL0819	ESL0197	ESL0295	ESL1028	ESL0263	ESL0183	ESL0186	ESL0350
B4	Full Community	ESL0825	ESL0170	ESL0824	ESL0199	ESL0200	ESL0197		ESL1028	ESL0185	ESL0835	ESL0261	ESL0184	ESL0394
A5	Full Community	ESL0820	ESL0822	ESL0198	ESL0199	ESL0200	ESL0197	ESL0295	ESL1028	ESL0263	ESL0835	ESL0186	ESL0184
B5	Full Community	ESL0825	ESL0170	ESL0824	ESL0827	ESL0819	ESL0197		ESL1028	ESL0185	ESL0183	ESL0261	ESL0350	ESL0394
A6	Full Community	ESL0825	ESL0170	ESL0824	ESL0199	ESL0819	ESL0197	ESL0295	ESL1028	ESL0185	ESL0835	ESL0261	ESL0184
B6	Full Community	ESL0820	ESL0822	ESL0198	ESL0827	ESL0200	ESL0197		ESL1028	ESL0263	ESL0183	ESL0186	ESL0350	ESL0394
AD1	Dropout Community		ESL0822	ESL0824	ESL0827	ESL0200	ESL0197	ESL0295	ESL1028	ESL0185	ESL0183	ESL0186	ESL0184
BD1	Dropout Community		ESL0170	ESL0198	ESL0199	ESL0819	ESL0197		ESL1028	ESL0263	ESL0835	ESL0261	ESL0350	ESL0394
AD4	Dropout Community	ESL0825	ESL0822	ESL0824		ESL0200	ESL0197	ESL0295	ESL1028	ESL0185	ESL0183	ESL0186	ESL0184
BD4	Dropout Community	ESL0820	ESL0170	ESL0198		ESL0819	ESL0197		ESL1028	ESL0263	ESL0835	ESL0261	ESL0350	ESL0394
AD6	Dropout Community	ESL0825	ESL0822	ESL0824	ESL0827	ESL0200	ESL0197		ESL1028	ESL0185	ESL0183	ESL0186	ESL0184
BD6	Dropout Community	ESL0820	ESL0170	ESL0198	ESL0199	ESL0819	ESL0197		ESL1028	ESL0263	ESL0835	ESL0261	ESL0350
AD7	Dropout Community	ESL0825	ESL0822	ESL0824	ESL0827	ESL0200	ESL0197	ESL0295	ESL1028		ESL0183	ESL0186	ESL0184
BD7	Dropout Community	ESL0820	ESL0170	ESL0198	ESL0199	ESL0819	ESL0197		ESL1028		ESL0835	ESL0261	ESL0350	ESL0394
Example compositions in treatments:
Treatment:	AB
A1	Full Community	ESL0825	ESL0822	ESL0824	ESL0827	ESL0200	ESL0197	ESL0295	ESL1028	ESL0185	ESL0183	ESL0186	ESL0184
B1	Full Community	ESL0820	ESL0170	ESL0198	ESL0199	ESL0819	ESL0197		ESL1028	ESL0263	ESL0835	ESL0261	ESL0350	ESL0394
Treatment:	BA
B1	Full Community	ESL0820	ESL0170	ESL0198	ESL0199	ESL0819	ESL0197		ESL1028	ESL0263	ESL0835	ESL0261	ESL0350	ESL0394
A1	Full Community	ESL0825	ESL0822	ESL0824	ESL0827	ESL0200	ESL0197	ESL0295	ESL1028	ESL0185	ESL0183	ESL0186	ESL0184
Treatment:	AD4B
AD4	Dropout Community	ESL0825	ESL0822	ESL0824		ESL0200	ESL0197	ESL0295	ESL1028	ESL0185	ESL0183	ESL0186	ESL0184
B1	Full Community	ESL0820	ESL0170	ESL0198	ESL0199	ESL0819	ESL0197		ESL1028	ESL0263	ESL0835	ESL0261	ESL0350	ESL0394
Treatment:	BD4A
BD4	Dropout Community	ESL0820	ESL0170	ESL0198		ESL0819	ESL0197		ESL1028	ESL0263	ESL0835	ESL0261	ESL0350	ESL0394
A1	Full Community	ESL0825	ESL0822	ESL0824	ESL0827	ESL0200	ESL0197	ESL0295	ESL1028	ESL0185	ESL0183	ESL0186	ESL0184

## Sheet: S3
Supplementary Table S3. Result of Wilcoxon rank sum test (two-sided) and Fisher's exact test carried out to compare first and latecomer strains in Figure 3.
	Fisher's Exact test on Colonization Success									Wilcoxon Rank Sum Test on Absolute Abundance
Strain	# Present (first)	# Present (late)	# Absent (first)	# Absent (late)	P-value	FDR-adjusted P-value	Significance	% Colonization Success (first)	% Colonization Success (late)	Group1	Group2	R Statistic	P-value	FDR-adjusted P-value	Significance	Species Name (Strain)
ESL0820	54	29	2	29	7.72397e-09	1.10342e-08	***	96.4	50	first	second	1334	1.25143e-06	2.92e-07	***	Bifidobacterium apousia (ESL0820)
ESL0825	56	30	2	26	3.75251e-08	5.00334e-08	***	96.6	53.6	first	second	1307	9.48e-05	4.74e-05	***	Bifidobacterium apousia (ESL0825)
ESL0170	50	13	7	44	1.62918e-12	2.96215e-12	***	87.7	22.8	first	second	423	0.143415	0.195	ns.	Bifidobacterium asteroides (ESL0170)
ESL0822	50	8	7	49	5.86906e-16	1.60155e-15	***	87.7	14	first	second	292	0.065	0.078	ns.	Bifidobacterium asteroides (ESL0822)
ESL0198	56	15	2	41	6.40621e-16	1.60155e-15	***	96.6	26.8	first	second	718	9.81176e-05	5.56e-05	***	Bifidobacterium polysaccharolyticum (ESL0198)
ESL0824	52	18	4	40	2.36671e-12	3.94452e-12	***	92.9	31	first	second	654	0.0236364	0.013	*	Bifidobacterium polysaccharolyticum (ESL0824)
ESL0199	56	22	3	33	7.44676e-11	1.14566e-10	***	94.9	40	first	second	1041	1.458e-05	7.29e-06	***	Bifidobacterium sp1. (ESL0199)
ESL0827	52	10	3	49	1.75676e-18	7.28875e-18	***	94.5	16.9	first	second	353	0.118462	0.077	ns.	Bifidobacterium sp1. (ESL0827)
ESL0200	43	2	14	55	1.99922e-16	6.66406e-16	***	75.4	3.5	first	second	47	0.877241	1	ns.	Bifidobacterium sp2. (ESL0200)
ESL0819	46	6	11	51	1.37315e-14	2.74629e-14	***	80.7	10.5	first	second	171	0.46	0.642	ns.	Bifidobacterium sp2. (ESL0819)
ESL0184	26	3	33	52	1.21083e-06	1.4245e-06	***	44.1	5.5	first	second	78	0.00149182	0.002	**	Lactobacillus melliventris (ESL0184)
ESL0350	54	34	1	25	5.5608e-08	6.951e-08	***	98.2	57.6	first	second	1630	1.62e-08	2.16e-09	***	Lactobacillus melliventris (ESL0350)
ESL0394	54	52	1	7	0.0620908	0.0653587	ns.	98.2	88.1	first	second	2643	1.5e-13	1e-14	***	Lactobacillus melliventris (ESL0394)
ESL0185	55	15	2	42	8.92479e-16	1.98329e-15	***	96.5	26.3	first	second	771	2.2425e-06	5.98e-07	***	Lactobacillus apis (ESL0185)
ESL0263	56	53	1	4	0.363789	0.363789	ns.	98.2	93	first	second	1967	0.0075	0.009	**	Lactobacillus apis (ESL0263)
ESL0183	55	3	1	55	1.13856e-27	2.27712e-26	***	98.2	5.2	first	second	163	0.0111111	0.015	*	Lactobacillus helsingborgensis (ESL0183)
ESL0835	56	4	2	52	6.54e-25	6.54e-24	***	96.6	7.1	first	second	200	0.02	0.029	*	Lactobacillus helsingborgensis (ESL0835)
ESL0186	53	10	3	48	1.82219e-18	7.28875e-18	***	94.6	17.2	first	second	495	6.77143e-05	3.16e-05	***	Lactobacillus kullabergensis (ESL0186)
ESL0261	56	8	2	48	4.4907e-21	2.9938e-20	***	96.6	14.3	first	second	443	4.23692e-05	2.75e-05	***	Lactobacillus kullabergensis (ESL0261)

## Sheet: S4
Supplementary Table S4. List of absolute abundance of each strain in all the bees of given treatment. Eg. the list for ESL0825 under "only" is the list of the abundance of all the bees in which for community combination 1 the community in which ESL0825 was present (A) was fed as the only community and "first" lists its abudance when community A was fed first (AB). Finally, the set of values in 1'…
Strain	CommunityCombo	only	unadded	first	second	aliquot	dropout
ESL0825	1	280757293.415202,895849314.325471,493018959.70077,399628761.466335,141138050.566674,271636930.070828,1033025306.18891,679168623.316316,293642337.575906,8491672.9808079	0,0,0,0,0,0,0,0,0,0	1127874950.71517,251321216.350559,243082092.526277,638436933.385227,114371108.823685,97708173.0169905,859272771.113203,48677.565661205,81764219.5618675,185182387.890963	28819982.1547856,22083371.9846016,0,439147774.501094,0,24190660.6023598,16177635.9454621,0,40537043.0916478,344699535.606341	NA	NA
ESL0820	1	1746313908.87616,325988020.951424,298817507.226719,56306684.7449875,161067535.69216,506590516.145703,302766711.406712,310668467.068682,74629825.9612646,55647319.1777503	0,0,0,0,0,0,0,0,0,0	479459703.120523,298974882.253068,18472407.3920617,1892029196.68229,2587006.01874247,110504754.770404,192819931.133751,83159894.6861201,72966677.5649659,853541707.215701	46563644.7542959,7918226.70484202,196938717.642257,37040117.4432357,1752813.92833234,0,78474652.8472138,3129.27207822032,0,22132718.7591091	NA	NA
ESL0822	1	67513484.0470573,307399274.523446,96254986.0602158,64011332.5888554,48885264.4281005,10710766.1364182,293796187.998681,139828834.212183,67226971.4536632,902240.254210839	0,0,0,0,0,0,0,0,0,0	289729345.137841,41570690.2004206,0,92937021.9484824,45573162.1366408,8240448.32673414,121413613.839085,6606.24105402067,8606759.95388079,17196644.7912502	0,0,0,82083696.1684289,0,2498565.88381181,0,0,0,52525643.5209662	NA	NA
ESL0170	1	285519004.112832,29635274.6319476,34862042.5097839,5291981.64896499,23009647.9560229,89838712.2228832,69417411.7863712,84860774.3641298,23366526.9782873,11957275.1952191	0,0,0,0,0,0,0,0,0,0	104799935.108311,81538604.2508368,0,328334784.673715,624449.728661976,26575655.3096347,41755790.0754495,31184960.507295,20268521.5458239,105051287.041932	0,2309482.78891225,78111987.5487664,8754936.85021935,0,0,25664666.3399693,0,0,6687584.0854862	NA	NA
ESL0824	1	214890479.710756,845348004.939476,291067709.043332,440298945.155386,236730523.08697,36000075.0696278,1497412829.15457,692485655.146048,265736802.255518,3688570.45103843	0,0,0,0,0,0,0,0,0,0	1091658782.57294,206533746.551296,13873171.5337577,365013520.986068,85887882.4882846,56505931.3833198,611016479.401577,15646.3603911016,76026379.5926137,76429532.4055565	0,42468023.0473109,0,258563642.930551,0,20215669.4235683,17489336.1572563,0,0,259345364.884771	NA	NA
ESL0198	1	630797799.784164,190512479.776806,199211671.484479,205752246.511759,140558936.42701,267020616.884681,187960991.913867,178987955.124343,30042677.5435122,38171301.5847378	0,0,0,0,0,0,0,0,0,0	275099829.659317,411090463.097969,0,1321547508.3117,2074065.17019871,127767573.604013,86572213.9784188,180179771.819927,64859268.9466364,315153861.125797	0,14351785.9025262,52778369.9653827,15152775.3176873,0,0,51822883.9557072,0,0,21655034.1815743	NA	NA
ESL0827	1	88096863.3296968,276659347.071101,87849945.4114171,98315748.3961425,55225828.4281809,33024862.2539561,248779030.160173,186438445.616244,48411875.6694619,1313555.66421872	0,0,0,0,0,0,0,0,0,0	388030372.952466,58396921.9482099,6031813.71032945,132670966.114863,25854005.442902,20012517.3649258,253191804.469312,7997.02864434082,15779059.9154481,25954195.3793869	0,0,0,102604620.210536,0,4883560.59108672,3716483.93341697,0,0,49242790.8009058	NA	NA
ESL0199	1	132799536.796666,50803327.9404817,39842334.2968958,17781058.3405224,15006292.1452323,59892474.8152555,70485371.9677,33651686.3857756,3338075.28261247,11037484.7955868	0,0,0,0,0,0,0,0,0,0	75979952.9535256,84936046.0946217,0,238042718.888444,223017.76023642,34184924.1376071,25140920.726056,31184960.507295,32429634.4733182,45959938.0808454	0,3299261.12701751,35889291.5764602,4714196.76550273,0,0,22703358.6853574,3476.96897580035,0,8757550.58813669	NA	NA
ESL0200	1	14820033.0835004,79045527.7346004,14046780.262376,18389996.1028756,16069215.6337914,0,26062565.0643991,13317031.8297317,26637101.8967345,106145.912260099	0,0,0,0,0,0,0,0,0,0	139690934.262888,2969335.01431576,7087381.10963711,125262942.626215,34179871.6024806,0,109074831.944869,1390.78759032014,2390766.65385578,0	0,0,0,0,0,0,6777117.76093682,0,0,36111379.9206643	NA	NA
ESL0819	1	46479837.8788332,4233610.66170681,24901458.9355599,7620453.57450958,9003775.28713941,34937276.9755657,6941741.17863712,19508223.991754,8106754.25777315,2759371.19889671	0,0,0,0,0,0,0,0,0,0	31439980.5324933,39070581.203526,0,254459458.122129,44603.552047284,7722840.00450924,0,0,16214817.2366591,0	0,0,19452599.2158125,7408023.48864715,0,0,13325884.4457533,0,0,3503020.23525467	NA	NA
ESL0394	1	710477521.862164,809678039.051427,2470224726.40754,1306907788.02839,2572078473.69282,3024569978.1704,1590192709.99857,682787839.711389,126846860.739274,278696491.088568	0,0,0,0,0,1190085.12626869,0,0,0,0	1192099261.85704,1053206971.57331,6847105673.32419,5610420633.11211,18978811.3961194,2311968440.76168,1254422635.87921,3454600625.08591,1264755744.45941,1254049739.06307	336292989.892137,248764288.97712,1488802419.05207,588937867.347448,57842859.6349672,114189069.670459,432844468.849097,40680.5370168642,124798019.331271,290113766.756092	NA	NA
ESL0295	1	211597139.025533,1086876006.35076,0,234826104.082873,217563627.331002,160363970.764706,1042502602.57596,472754629.955475,358966658.894088,15311547.8435192	0,0,0,0,0,0,0,0,0,0	988184016.45228,577370.697228064,0,0,0,0,661358709.529978,0,101846659.454256,0	34059978.9102011,61153953.1881276,0,422731035.267409,490639.072520124,2952850.58995941,20768586.6867419,0,28375930.1641534,85354170.7215701	NA	NA
ESL0185	1	374617502.944038,452316075.370213,1665579698.97976,960523642.60404,178697422.048066,887505982.914875,1466611615.89664,912216680.336621,718144723.358786,44806843.2127942	0,0,0,0,0,0,0,0,0,0	1453820463.99524,657542742.614589,280630132.873078,2107919410.86051,569664526.70801,419085657.759622,1369604790.25798,97702.82821999,249117885.331772,847412440.546608	0,5096162.7656773,0,32833478.4673715,89207.104094568,3520706.47264392,0,0,0,13131410.8802416	NA	NA
ESL0263	1	511278216.667165,388433778.211599,1215191196.05532,1200009758.7193,915383820.859173,1844189120.35308,999076749.633082,1110017945.1308,338099339.338892,179359127.928286	0,0,0,0,0,0,0,0,0,0	869839461.398982,225929882.611694,2604609442.28069,1465193976.60646,9656669.01823699,1854049456.9649,538452936.941529,940746308.636734,583733420.519728,1132584188.42083	641543549.948077,439131656.00603,2341248491.66438,954961573.354696,187551090.33156,339035588.299919,448144558.397925,97702.82821999,230230828.766311,545675015.737171	NA	NA
ESL0183	1	1999881131.10125,1712653100.91634,3223160382.49962,2251713561.28863,853217268.652035,5622259657.77485,4880807639.33292,7277757894.94837,2457166947.18845,190691131.375267	0,0,0,0,0,0,0,0,0,0	2323008499.40876,1597667200.75823,393877435.284513,3190164296.88378,747575140.433742,1945923012.01308,1243749214.93697,262511.157672927,2312827660.94008,667803039.39355	0,0,0,0,0,0,2186167.01965704,0,0,0	NA	NA
ESL0835	1	345278795.671332,153468386.486872,263955464.716935,98219179.4047902,206086412.127858,1392500039.45469,277135667.054821,181914188.723106,49594261.341671,85540507.165798	0,0,0,0,0,0,0,0,0,0	613079620.38362,499423951.036376,2382940553.57595,1576006966.43383,16057278.7370222,702210584.527656,907696546.561603,207899736.7153,239168554.240722,137879814.242536	0,0,437004903.313369,3030555.06353747,0,0,0,0,0,3184563.85023152	NA	NA
ESL0184	1	47753439.9357235,1394275280.8742,303617701.244963,0,0,0,0,1271776539.73938,653666024.32304,0	0,0,0,0,0,0,0,0,0,0	0,0,0,0,0,0,0,0,0,0	0,0,0,0,44603.552047284,227142.353073801,0,0,0,0	NA	NA
ESL0350	1	3396348153.57474,855189353.664775,1628555414.38562,1229433176.68755,918385079.288219,1886612956.68055,2064367030.50855,688640306.908916,172864612.849574,361477627.055469	0,0,0,0,0,0,0,0,0,0	1118739307.28122,1180611040.71524,874360616.557586,3907183937.61721,40210102.1706265,1597492169.16804,525773168.227518,1756752775.24429,1021533485.90952,758338978.33395	87953551.202559,65572814.8994729,633038848.899076,181159847.131462,14898918.3908249,16480896.6534683,123387818.94216,3824.66587338039,5259686.63848271,56207551.9565864	NA	NA
ESL0186	1	1908490927.08633,1978333902.46875,3568112461.72977,2004509575.21344,1105581396.10562,1737821805.63385,5548957034.62024,4294742765.08847,2358229140.14344,167325762.439013	0,0,0,0,0,0,0,0,0,0	4268334102.47713,1538940352.69732,1488500828.36655,4204726786.48804,1240554057.77721,1040650902.97614,1674125927.40723,183583.961922259,853264618.761126,2130950900.38242	0,16987209.2189243,0,233938534.080022,0,23963518.249286,14210085.6277708,0,0,193688310.483563	NA	NA
ESL0261	1	1457474916.34341,188395674.445953,587674430.879214,263540686.118456,589747281.307631,671294821.887655,515290787.49114,264824140.68806,0,191776298.323321	0,0,0,0,0,0,0,0,0,0	78599951.3312333,81538604.2508368,43102283.9148106,426835220.07583,7850225.16032199,274615104.866226,359843091.435549,578654267.190919,393209317.988983,141162666.962597	0,329926.112701751,16889078.3889225,673456.680786104,0,0,0,0,717229.996156733,6209899.50795147	NA	NA
ESL0825	2	336587725.289206,483066525.749705,18870937.0180261,36482317.4071444,244404614.025453,148656401.120596,841561816.093607,1072654909.05981,123608583.042678,647331148.967673	0,0,0,0,0,0,0,0,0,0	697138693.813039,82683748.0796931,182039435.574547,66152054.8607718,81448833.7057192,296837482.505018,337196743.453155,102164946.409932,67546769.1916346	47139054.4844279,73942399.7999838,0,0,0,0,0,31308094.0261395,0,0	NA	NA
ESL0820	2	588772922.98016,620551881.496942,217384920.446325,381106274.802322,248013788.630702,924528777.406284,2303957336.91052,90352384.2069582,0,321942143.06116	0,0,0,0,0,0,0,0,0,0	722798835.427895,477264580.527168,713766576.82298,455477471.026464,368788488.108252,618107489.348339,421996946.043338,778788838.90022,28359413.741902,79509199.8122814	49403529.4828138,36534679.3840504,16783777.7480078,0,0,10729065.6327115,18372899.4830245,5540928.66156914,1898905.15799776	NA	NA
ESL0822	2	77782877.6928838,62555377.4352136,0,7277641.99351463,43608284.7409568,13286322.528485,165012120.802668,151836996.259608,34495418.5235382,173392272.044912	0,0,0,0,0,0,0,0,0,0	0,0,23239076.881857,0,6902443.53438299,64374393.796269,108075879.311909,17926533.9050766,15733785.5948386	0,0,0,0,0,0,0,0,0,0	NA	NA
ESL0170	2	139560989.150853,71327802.4709129,36551446.8007095,74483311.0362845,32526398.5089446,104694025.316043,621776061.530961,21431293.288982,0,0	0,0,0,0,0,0,0,0,0,0	102134618.049594,49294933.1999892,96003691.6194652,131773356.397593,148809389.938417,176602139.813811,66160538.1508623,246551240.455849,0,21406323.0263835	0,0,0,0,0,16689657.6508845,0,1988215.57856304,0	NA	NA
ESL0824	2	243248272.057746,375332264.611281,0,47430149.5439402,81864643.6273416,61292563.3625392,1537912965.88087,582858146.932043,100611637.36032,317885832.082339	0,0,0,0,0,0,0,0,0,0	126253464.233857,30766045.7970951,100702666.488047,85997671.3190033,34512217.6719149,216965549.461499,220474793.796293,59067929.2172275,44759907.2956614	0,26888145.3818123,0,20052467.2778946,0,0,0,0,0,0	NA	NA
ESL0198	2	353263753.788096,335240671.613291,119499466.939781,254484646.040639,133154943.895992,497699289.579341,2183911463.64464,43106124.0017024,0,0	0,0,0,0,0,0,0,0,0,0	388897199.49653,477264580.527168,434103649.061929,486988491.034584,232919045.121001,449532719.526065,391598860.946996,751394256.627348,53567781.5124815,54025481.9237297	0,0,0,0,0,14305420.8436153,9726829.13807177,2151184.0686092,0	NA	NA
ESL0827	2	108896028.770037,100783663.645622,0,21080066.4639734,35877725.1732417,35848002.2938368,318473393.149149,244898381.063884,34495418.5235382,80916393.6209591	0,0,0,0,0,0,0,0,0,0	43914248.4291678,0,27112256.3621665,29768424.6873473,8282932.24125958,73911341.0253458,100510567.760075,22180011.4952812,21430501.0688318	0,0,0,0,0,0,0,0,0,0	NA	NA
ESL0199	2	113393303.685068,142655604.941826,28969567.7429772,86897196.2089986,44723797.9497988,59595060.5645166,698728544.393703,15586395.1192596,0,42925619.0748213	0,0,0,0,0,0,0,0,0,0	198376854.288634,152366157.163603,154440721.300879,91668421.841804,84109655.1825837,128437919.86459,168083529.356245,215243146.429709,12604183.8852898,14270882.017589	27446405.2682299,23074534.3478213,11619538.4409285,0,0,26226604.8799614,8646070.34495268,1670427.02297305,0	NA	NA
ESL0200	2	33941619.3568948,20851792.4784045,0,439168.051332779,6739462.18723878,1253426.65363066,384478241.470216,48979676.2127767,5749236.4205897,80916393.6209591	0,0,0,0,0,0,0,0,0,0	0,3845755.72463689,24530136.7086268,0,0,14305420.8436153,43230351.7247634,6714301.78990143,12478519.6096996	0,0,0,0,0,0,0,0,0,0	NA	NA
ESL0819	2	104670741.86314,128390044.447643,9505639.41566438,26069158.8626996,6098699.72042711,38656255.501308,450941549.575672,13394558.3056138,0,0	0,0,0,0,0,0,0,0,0,0	23569527.242214,33610181.7272654,58437029.6814136,74480592.7464658,58229761.2802503,0,25033717.1381641,125232376.104558,0,0	0,0,0,0,0,0,0,440014.923124608,0	NA	NA
ESL0394	2	1705566372.68396,2689881229.71418,3045769234.70941,143733429.371914,603181865.757871,2324354386.49269,2569238720.89754,3565720428.29014,1313700522.10475,1543191221.19972	0,0,4979144.4558242,0,4065799.81361807,13690757.1567133,13851446.9152937,1461224.54243059,0,0	3227697259.54383,1661366473.04314,1426621108.58067,1124584932.63312,953917696.451729,1822749039.15732,1147765838.29247,1056997329.59033,439732180.159195	66780327.1862729,306972993.109024,70959250.3274308,0,171454297.102959,160547399.830737,50067434.2763282,262205287.468918,0,4077394.86216828	NA	NA
ESL0295	2	0,0,0,178759946.487083,0,0,378606215.684694,0,5917814.35483451,21462809.5374106	0,0,0,0,0,0,0,0,0,0	233731145.151955,0,972559136.840669,727618098.369319,0,513751679.45836,0,1044907638.12241,63020919.4264489,0	32935686.3218758,17305900.760866,14201658.0944682,6615205.48607718,0,11921184.0363461,21615175.8623817,203710.612557689,0	NA	NA
ESL0185	2	662914698.46655,406568474.084204,391541814.026176,940972496.091728,282573087.046456,730442161.243466,1322043655.58192,3037642286.28946,59178143.5483451,1030214857.79571	0,0,0,0,2775072.66533361,0,0,0,0,0	534242617.490183,815607076.58164,895338776.19023,807827967.480898,786101777.283378,1404789748.51895,972738723.082949,1181880549.48677,466354803.755722,165134491.917815	0,0,0,0,0,4768473.61453844,0,1393380.58989459,0	NA	NA
ESL0263	2	507710056.213551,1032163727.68102,1041675723.39504,217952830.047154,1361569581.29833,1146634702.74133,783807573.812673,3193474889.07304,520305896.063367,895860072.232048	0,0,1810597.98393607,6206942.58635704,5082249.76702259,14496095.8129905,0,0,5917814.35483451,0	1086877648.6219,621089549.528857,903741878.738884,830208288.502686,615697963.266962,755803067.904343,257220592.762342,209308580.190774,158965488.940955	742440108.12974,1501254783.81785,363144398.734499,550010531.050824,543477771.949002,907092809.043666,845782014.739402,465707898.638825,532526769.153493,238527599.436844	NA	NA
ESL0183	2	2298395040.07811,3716178508.73456,956901034.510214,6852464615.33817,1154687147.06753,6369423432.49678,8176970828.99504,2306299402.80295,5556827679.1896,13779123723.0176	0,0,0,0,792877.904381033,0,0,0,0,0	1630225634.25313,3334130027.34473,2045296038.84948,1417995900.36541,1740422864.93192,5346228414.36355,5907957244.60673,1667156006.89193,1953648502.21992,897026869.677021	0,0,0,0,0,0,0,32593.6980092302,0	NA	NA
ESL0835	2	678832387.137895,587325488.141727,218902869.409102,27542110.64787,129635537.366299,276505919.790923,1976845207.21596,969797589.012979,206972511.141229,1323561009.94283	0,0,0,0,0,0,0,0,0,0	428163922.184386,976821954.057769,251756666.220118,82690068.5759647,276097741.375319,135901498.014346,395557718.281585,253856016.94489,182837439.498641	0,0,0,0,0,0,0,0,0,0	NA	NA
ESL0184	2	305289663.76749,1084182597.55788,1584273.23594406,582211214.600291,0,0,0,0,91726122.4999349,0	0,0,0,0,0,0,0,0,0,0	0,0,0,1366432413.07939,0,0,0,0,28359413.741902,2038697.43108414	0,0,0,0,0,0,0,602983.413170759,0	NA	NA
ESL0350	2	1714051777.52319,2217240600.20368,354773615.93889,131938630.278976,488611008.574811,488460366.919868,4148404716.97907,4075109060.90302,1026238701.07526,3988022257.03299	0,0,1810597.98393607,0,3049349.86021355,4832031.9376635,0,0,0,0	2579962095.21361,921058496.050535,1003153485.40016,704519384.267219,327175823.529754,892896684.322323,1781090491.06025,451039741.47623,1201464420.68172	9820636.35092249,53776290.7636246,20870367.743362,0,61464748.0180419,40136849.9576843,0,113491840.844756,0,0	NA	NA
ESL0186	2	1399971172.41949,1733265600.04318,950790266.31443,3823476633.19594,852801510.906391,2205017240.88711,4435541112.20849,3843020546.59245,1192439592.49915,2554074334.95187	0,0,0,0,0,0,0,0,0,0	2374629869.65306,0,2581664489.85388,2251605611.48931,3121762201.96897,4262533465.50608,4016123478.02262,3443890342.87534,2038726743.44562,505596962.908867	0,0,21948017.0550872,0,0,30995078.4944999,0,994107.789281522,0	NA	NA
ESL0261	2	233348633.078652,715911541.758555,60386998.4576834,91817491.8750746,367697128.156704,341057392.452902,636946786.298298,2816331382.23466,224220220.402998,2335015930.20482	0,0,0,0,0,0,0,0,0,0	0,246128366.376761,15492717.921238,499448014.198827,20707330.603149,84640406.6580573,877576140.012697,59727951.6019144,480965549.304289	0,4481357.56363538,0,0,0,0,0,0,0,0	NA	NA
ESL0825	3	688158149.456601,435508074.947066,485380479.152916,304671849.610869,89289602.8575955,532217792.302895,196308023.192087,226112925.299334,75959627.1895492,281.552289063539	5013643.61038398,0,0,0,0,0,0,0,0,0	232897854.063853,415539735.019774,359801573.803592,79309687.9028638,608026075.15748,281649834.571208,633415232.869189,635316009.46534,86872786.4145857,231548709.587505	36171397.9964074,111684266.098973,0,0,3615088.52423106,25802428.1848141,381241.142521755	NA	NA
ESL0820	3	592027749.659508,0,119295837.146172,0,418017399.245512,460852361.644932,346952403.468786,151754331.786626,232453885.135842,65.2566534081469	0,0,0,0,0,0,0,0,0,0	357972111.205825,475131369.336307,271270788.567407,48980544.5161353,107096997.530345,191387735.664424,47909303.5769005	0,9505810.93182489,43465961.9360044,0,28545825.1247643,19966393.5423755,15110096.2039406,0,0,0	NA	NA
ESL0822	3	227924992.176708,135943642.08628,176731513.865821,108032942.008209,32531870.8085813,157493020.171265,70736120.5063907,54727969.1807306,18502986.1102748,122.101758012249	0,0,0,0,0,0,0,0,0,0	53372424.8896329,74688514.4643384,43465961.9360044,0,248348678.58545,77568555.443388,99122231.0978502,51924866.1582249,26409327.070034,68838805.553042	0,17036582.9642501,0,0,0,3077353.82020719,0	NA	NA
ESL0170	3	245668536.908815,0,42710855.2745556,0,107001040.762503,164743951.70952,141350979.190987,48953010.2537503,91833633.633913,19.1931333553373	0,0,0,0,0,0,0,0,0,0	124728958.608301,54895656.2181391,102797351.457123,42857976.4516184,31632024.5870218,44739990.1553198,10039350.0864062	0,0,28977307.9573363,0,0,8834687.40813075,14505692.355783,0,0,0	NA	NA
ESL0824	3	492172681.086027,0,139914870.726992,0,311729698.754759,190586140.212974,223958694.302603,191732623.493855,134880649.39981,0	0,0,0,0,0,0,0,0,0,0	256941654.733101,200653088.245612,168473437.110284,34439445.3629076,103481909.006114,119898439.225765,24272352.7405517	0,0,45880737.5991158,0,32827698.893479,9011381.15629337,17527711.5965711,0,0,0	NA	NA
ESL0198	3	571273538.08393,605234119.10868,579426891.888656,496098641.590327,222877923.411983,662556843.479114,257667021.095325,223952610.726411,70116578.9441993,397.908081992858	0,0,0,0,0,0,0,0,0,0	205402968.514648,388380275.21456,164204745.091572,70766164.6125146,735054996.962682,272991840.91124,675119098.392065,284059561.924407,103552361.406186,284742332.06031	9978316.68866412,19876013.4582917,0,0,0,7219945.50125532,0	NA	NA
ESL0827	3	126176697.527997,0,33874126.5970613,0,98440957.5015028,51684377.0069083,53236083.0719301,56295961.7918128,45916816.8169565,19.1931333553373	0,0,0,0,0,0,0,0,0,0	61117189.7180677,44484411.0733196,31410301.8341208,10714494.1129046,7230177.04846212,26749306.2833394,2986388.94975374	0,0,0,0,0,1590243.73346354,0,0,0,0	NA	NA
ESL0199	3	160716340.637423,176645331.33367,145803498.939302,148782209.607796,51220392.3369153,160208417.070769,53408828.7396955,80651744.0558135,32136765.3494247,94.8084238683344	0,0,0,0,0,0,0,0,0,0	84102002.8563912,111353785.201377,130397885.808013,30627725.0031384,221230144.716924,66436849.3091433,164397846.698874,18326423.3499617,41003955.1876844,97000135.0974683	6236447.93041507,18929536.6269445,0,0,0,4142591.68104813,0	NA	NA
ESL0200	3	216236531.039441,97684054.1937344,155271258.610686,62545387.4784366,49836057.4088905,175143100.018044,38323892.3781021,27363984.5903653,11686096.4906999,103.427371492728	0,0,0,0,0,0,0,0,0,0	16173462.0877675,44813108.6786031,19318205.3048909,1289588.42118478,256912426.122879,26857449.7207175,95495808.0089045,30544038.9166029,9729752.0784336,12516146.4641895	0,0,0,0,0,0,0	NA	NA
ESL0819	3	91081192.255309,0,30928550.3712299,0,17120166.5220005,6460547.12586353,53236083.0719301,26108272.1353335,37307413.6637771,0	0,0,0,0,0,0,0,0,0,0	49891583.4433206,70039285.5196947,37121265.8039609,3061284.03225846,903772.131057765,26867666.045655,85016774.7823513	0,0,0,0,0,0,0,0,0,0	NA	NA
ESL0394	3	800929566.758841,0,1019169374.13767,0,1367473300.94479,1622674086.44606,1024335667.38404,1710907708.36857,935555142.645489,4610.19063195203	0,0,0,0,0,0,0,2160314.57292358,0,0	482701069.814127,2152288314.48359,1944583231.73057,1993661226.00832,1516529635.91493,341822993.567629,35201265.492842	50137732.4720794,0,224574136.669356,644794.210592388,131310795.573916,85873161.6070309,71319654.0825996,174101021.824636,82702892.6666856,103258208.329563	NA	NA
ESL0295	3	340426430.622904,288981993.656464,307386597.33091,142148607.905538,87213100.4655584,0,178980731.425392,334128653.945513,171396081.863598,339.011939892832	0,0,0,0,0,0,0,0,0,0	216724391.976085,172462569.763109,2414775.66311136,41911623.6885052,779301025.906066,361868796.237036,0,0,261313341.535074,0	1247289.58608301,3785907.3253889,8566445.95476021,0,451886.065528883,473439.049262644,0	NA	NA
ESL0185	3	75204654.1557597,0,58911524.5166284,0,80607450.7077523,186279108.795732,138597388.687266,244765051.268751,137750450.450869,293.654940336661	0,0,0,0,0,0,0,0,0,0	83568402.267562,372911871.550807,234149522.763446,109440904.15324,243114703.254539,106997225.133358,10611211.8001888	0,0,0,0,18554786.3310968,1590243.73346354,6044038.48157623,0,0,0	NA	NA
ESL0263	3	470460560.775001,479058882.441773,647594761.522616,1100230225.18886,251256789.43649,1316967496.25971,357146060.885292,522796126.647505,428490204.658996,387.852643097732	2089018.17099333,0,0,0,0,0,0,0,0,0	755300679.498744,708861900.916085,1468183603.17171,551621447.161788,1691340138.64229,966868189.94583,804461521.897797,158829002.366335,1180774912.94705,1135840291.62519	154663908.674294,216743194.378515,222727594.823766,208932635.20164,56485758.1911103,100369078.443681,217180370.85656	NA	NA
ESL0183	3	569048549.778582,0,553768330.456307,0,607052571.259267,842024642.07088,517675014.699459,149306681.273938,1079045195.19848,702.468680805346	0,0,0,0,0,0,0,0,0,0	246963338.044437,109791312.436278,1076516708.31487,596185065.282334,507919937.654464,89006541.2613771,29482648.3550157	0,0,0,0,0,0,0,0,0,0	NA	NA
ESL0835	3	837186028.956756,241768034.129493,657693705.172091,420759879.400392,361311416.214456,654410652.7806,239320476.871766,411179873.713121,332079908.610722,528.628787629501	0,0,0,0,0,0,0,0,0,0	396249821.150305,368010680.360649,231818463.65869,614972478.35249,1304544208.20173,584149531.425605,1537603389.71299,2223606033.12869,789499882.935755,597645993.665047	0,0,0,0,0,0,0	NA	NA
ESL0184	3	80358170.3187113,775774197.055241,0,393751643.89834,293479004.741244,0,486183421.924328,375174630.831061,0,762.776864758872	0,0,0,0,0,0,0,0,0,0	116448927.031926,748243117.633645,0,125573672.512868,0,0,0,0,0,0	0,0,0,0,0,0,0	NA	NA
ESL0350	3	764162846.949358,0,1441859562.54448,0,470804579.355013,920627965.435553,1121629198.51549,1732936562.98276,1489426745.50003,1026.83263451055	0,0,0,0,0,0,0,0,0,0	305585948.590339,754342034.583739,454021635.602291,423222517.459732,295533486.855889,144280550.262791,9912269.70556562	0,0,101420577.850677,0,49955193.9683376,140294836.041116,85825346.4383825,79414501.1831674,8339787.49580023,43806512.6246631	NA	NA
ESL0186	3	583671676.975535,0,1051570712.62182,0,567105516.041266,596523851.288066,806802017.590114,1166713411.04771,863810116.368994,2738.86012980664	0,0,0,0,0,0,0,0,0,0	712202353.653401,47323841.5673613,653905374.546696,562510940.927491,385910699.961666,330342096.62301,48735326.0523643	0,0,0,0,0,0,0,0,0,0	NA	NA
ESL0261	3	575656711.010405,406609875.581419,805390756.04567,606026898.370609,593879684.122612,582452634.943729,506976172.044362,373014316.258137,326236860.365372,825.982480671095	0,0,0,0,0,0,0,0,0,0	404336552.194189,271594598.05214,953836386.928986,154267014.884229,1308826081.97044,643695324.556407,765779675.615709,436779756.507421,594904841.367083,766613970.931605	0,0,0,0,0,0,0	NA	NA
ESL0825	4	1163531650.75984,126161192.472995,1737791151.55759,87992515.5949233,610283996.868713,33297536.5651021,53620127.9893626,8440530.6762925,1573839605.85789	0,0,0,0,0,0,0,0,0	174498018.198875,0,246651640.56997,1509533541.53899,326897982.761599,194364318.607148,17928385.2593129,294981009.202089,29947389.2331204,201709110.788127	19050.4604201161,0,0,0,46533817.006736,268119.362266314,3074244.63934178,2520610.79989829,0,3649066.52623124	NA	NA
ESL0820	4	1102389509.07494,231953510.467721,114786760.336173,442765411.055336,317014656.759637,492963196.303072,35986502.0752953,161710977.252487,21845514.8577625	0,0,0,0,0,0,0,0,0	1341152.41357617,1090013387.22917,1970749.40200636,459152455.865883,993690883.998008,3198280.96417674,33549365.4119473,22405429.3324293,86057737.5806368,49906351.0205156	0,0,97845278.9037898,0,0,0,0,0,0,2940366.04647416	NA	NA
ESL0822	4	115590356.291353,65422785.0037161,8547950.23780013,36017382.6664929,88597982.6751824,96907294.9997491,0,13601857.8997419,2651767.69949718	0,0,0,0,0,0,0,0,0	274326.630049671,163829667.419214,0,29101211.9914996,165776723.086497,536238.724532628,4544535.55380959,4481085.86648585,19670340.0184313,5151623.33114999	0,0,0,0,0,0,0,0,0,0	NA	NA
ESL0170	4	234322346.333579,16174511.8555122,20206873.8553208,3744362.36574142,107325806.345877,2724343.90078108,5974387.51970614,0,234812707.956134	0,0,0,0,0,0,0,0,0	17449801.8198875,0,40768866.2099124,70724851.1409191,9418429.27524415,24412909.5835065,2731944.42046673,37800770.0579337,0,94091713.487173	0,0,0,0,17450181.377526,0,0,0,0,0	NA	NA
ESL0824	4	854468556.026758,95429619.9475217,123767102.36384,34635351.8831081,427198797.808099,17556882.9161448,29274498.8465601,0,1018017119.9364	0,0,0,0,0,0,0,0,0	51102991.0439562,0,501457054.381923,568008960.725507,87120470.7960084,73238728.7505196,6659114.52488766,69526416.3565566,16201046.634311,141725643.440054	22860.5525041393,0,0,0,24236363.0243417,0,2004942.15609247,0,0,0	NA	NA
ESL0198	4	721369445.744186,128615247.791396,39483389.1936482,99358297.011015,361313648.097228,502092144.382758,6965129.43392812,51384796.5101361,13574525.1283784	0,0,0,0,0,0,0,0,0	662956.022620039,729588118.906899,1702010.84718731,223109291.934831,564222531.206674,3045069.90002456,21920700.906611,12883121.8661468,54093435.050686,23289630.4762406	0,0,0,0,0,0,0,0,0,0	NA	NA
ESL0827	4	119871480.59844,54271173.9235372,19945217.2215336,19871659.402203,63679800.0477874,96907294.9997491,1934758.17609114,24936739.4828602,3914514.22306727	0,0,0,0,0,0,0,0,0	194314.696285184,174751645.247161,0,67902827.9801658,133784723.894366,191513.830190224,8420757.05558836,3734238.22207154,20899736.2695832,2790462.63770625	0,0,0,0,0,0,0,0,0,0	NA	NA
ESL0199	4	408044085.85675,24261767.7832682,10103436.9276604,9360905.91435355,217808254.054868,7870326.82447868,16429565.6791919,0,393831440.559339	0,0,0,0,0,0,0,0,0	17449801.8198875,42329132.1674471,191613671.186588,251957282.189524,46307277.2699504,26290825.7053147,3073437.47302507,35100715.0537955,8836934.52780602,69980711.9060849	7620.18416804642,0,0,0,17450181.377526,134059.681133157,534651.241624658,0,0,643952.916393749	NA	NA
ESL0200	4	84840849.5345717,0,35362029.2468114,0,16309313.7094225,605409.755729129,5974387.51970614,0,56473942.4198297	0,0,0,0,0,0,0,0,0	9971315.32564998,0,189575227.876093,99456821.9169175,4709214.63762208,28168741.8271229,0,55351127.5848314,0,8233024.93012764	0,0,0,0,0,0,0,0,0,0	NA	NA
ESL0819	4	119871480.59844,23046662.8990364,8547950.23780013,2483957.42527537,17996465.2308964,39324699.4201881,3869516.35218229,6045270.17766307,0	0,0,0,0,0,0,0,0,0	64771.5654283946,50241098.0085589,358318.073092065,97004039.9716654,95006543.0554193,0,2806919.01852946,2053831.02213935,8605773.75806368,1287905.8327875	0,0,0,0,0,0,0,0,0,0	NA	NA
ESL0394	4	7954839653.9796,1208236035.60676,6026700127.34942,2323376847.94255,2457971408.07813,450122153.384608,475262527.192623,665913446.513814,5409609221.2679	0,0,0,0,0,0,0,0,0	1686398704.45055,15052239398.7442,1428948760.65743,4625847294.93574,428538532.023609,559619004.298842,434891402.433048,1142123266.75042,720701104.823291,1998272765.18384	110492.670436673,10921977.8279476,358318.073092065,0,12602908.7726577,268119.362266314,2673256.20812329,4947865.6442448,3688188.75345586,7405458.53852811	NA	NA
ESL0295	4	0,1486881.47735718,814090.498838108,93148403.4478266,242260108.877452,142552035.398182,0,0,13511387.8021999	0,0,0,0,0,0,0,0,0	621045.009695783,242467907.780436,537477.109638097,9700403.99716654,364514899.886099,0,0,10549222.9773521,56552227.5529899,0	0,0,0,0,0,0,0,0,0,0	NA	NA
ESL0185	4	480764814.02924,97047071.1330729,479913254.063869,25274445.9687546,186241840.423728,45405731.6796847,32112332.9184205,56196164.7658422,291286650.375964	0,0,0,0,0,0,0,0,0	243050811.062718,965104213.417794,293535836.711369,254167433.787678,136567224.49104,38497280.497068,42686631.5697927,4050082.50620718,64804186.5372442,196416451.904474	0,0,0,0,5816727.125842,0,0,0,0,0	NA	NA
ESL0263	4	2350337244.59085,1525540395.76847,815718679.835784,192506700.458842,321167687.197536,285104070.796363,574236226.663851,1416104539.11758,234239480.122251	0,0,0,0,0,0,0,0,0	963953.297257872,452169882.07703,447001796.182351,973273867.71571,605909075.608542,23134870.6869791,247409862.061811,221813750.39105,555687105.520683,326913430.555893	317835676.005093,1667767807.39742,515726157.555392,632103357.071965,277058794.513432,139904751.07471,42515885.0435135,0,117825793.70408,915041913.662758	NA	NA
ESL0183	4	3838027941.30364,1758237346.97487,1343656368.3323,1972262195.66865,694940426.608462,2225356651.11743,482141737.481913,1159180556.56689,65094583.290038	0,0,0,0,0,0,0,0,0	3429082.87562089,3529983233.99266,647301599.040815,2337797363.31714,446918534.16886,10111930.2340438,286305739.890004,259156132.611765,178262456.417033,25006838.2532906	0,0,0,0,0,0,0,0,0,0	NA	NA
ESL0835	4	2040220429.28375,245205599.729564,9204231041.09862,8389243880.44365,591870255.583881,155590307.222386,200141981.910156,506431840.57755,1700162898.11277	0,0,0,0,0,0,0,0,0	1362330956.36693,11911417791.9196,5330529256.94605,4247911371.65146,1056826251.59302,617834404.074896,97325519.9791273,629112815.964182,155137295.043706,394597123.436832	0,0,447897.591365081,0,0,0,0,0,0,0	NA	NA
ESL0184	4	0,0,0,0,509797580.142917,2724343.90078108,102759465.338946,0,433957662.805007	0,0,0,0,0,0,0,0,0	38638846.8868937,1456122146.56018,1202681553.19242,1562577179.89468,54940837.4389242,101407470.577642,7683593.68256269,345607040.529679,45166554.2532308,83506395.7198661	0,0,0,0,0,0,0,0,0,0	NA	NA
ESL0350	4	2262574196.29556,1985730213.01052,568642213.438419,650175856.065829,973193465.947707,2123533768.69015,216692915.722208,1111574053.9178,315434081.587808	0,0,0,0,0,0,0,0,0	9026108.14705099,3141160823.31773,129173665.349689,1231951307.64015,2233623216.32333,25452188.0322808,201563518.092496,301726448.343381,612239333.073673,383259310.740346	0,0,0,0,3139476.42508138,0,0,0,0,0	NA	NA
ESL0186	4	1609702739.46477,738980094.246521,873519105.25329,769405812.479047,1086017459.51063,865143387.244137,309948259.809801,2169496335.00884,237143797.126462	0,0,0,0,0,0,0,0,0	5044561.91924673,2494579735.90323,678564850.918098,1112312991.6751,2014526494.58328,28075927.5058869,219207009.06611,362407819.452043,730261373.18426,358037821.514924	0,0,0,0,0,0,0,0,0,0	NA	NA
ESL0261	4	711047119.908791,150099470.019153,1662015374.60013,1335801273.97825,669207968.980175,83546546.2906199,99473552.2031072,33984241.9334935,749022815.252478	0,0,0,0,0,0,0,0,0	128380684.817744,3276274829.76041,923414819.654516,1136017921.45101,79664214.2864401,181218905.754491,91861631.1381939,265955417.907605,230251238.530057,151134814.788772	3810.09208402321,0,0,0,0,0,133662.810406164,0,0,0	NA	NA
ESL0825	5	420166905.696347,1018859215.86834,31402358.0386461,740230663.133312,62187085.5399358,1194062693.26815,144609895.722409,28612738.1298805	0,0,0,0,0,0,0	2150749038.20046,116645919.40696,291557491.137229,6953074.85663132,14150023.1652716,24530559.5414112,581698416.093276,7702577.57763254,39040639.8964758	342794989.908161,7181052.07733125,28933326.9836097,15637112.1602475,0,0,4338603.76051636,0,357250897.09973	NA	NA
ESL0820	5	271579503.702991,419860779.531655,62986660.0612587,111110979.481475,0,109437204.787517,53661247.176551	0,0,0,0,0,0,0,0	118893452.195995,125588621.885771,408144591.279431,574750744.734429,0,210556757.795872,33373875.0808951,28159644.1617436,2417397737.0415	39104527.9672811,0,0,233716.801903574,505357.970188271,0,67697660.493614,0,0	NA	NA
ESL0822	5	43940953.4081244,25048512.4152408,3451323.83897308,27938001.0907748,0,27699873.4109483,9670617.0295433	0,0,0,0,0,0,0,0	54673631.301808,32554102.7505683,91109199.8632816,91042741.9107742,0,30738212.8169156,2892402.50701091,2991962.19218526,333434170.626414	0,0,0,0,141030.131215332,0,0,0,0	NA	NA
ESL0170	5	136591361.569131,143915908.501467,10853630.5453961,241084298.543418,21376810.6543529,325755579.536937,45553645.798391,7676588.27874844	0,0,0,0,0,0,0	171082309.856855,7225853.41459044,118099236.916346,262931.402141521,7122021.62637424,2739453.34980227,198078339.962796,3851288.78881627,13013546.6321586	49466618.7968739,0,0,0,0,0,0,0,0	NA	NA
ESL0824	5	547107790.632877,726121174.711945,58536434.4021364,422746410.826134,44974588.6494178,623428781.527587,118928645.742108,7676588.27874844	0,0,0,0,0,0,0	547463391.541935,14451706.8291809,524065363.816285,0,21424827.4337958,9339045.51068956,483912906.491389,10911984.9016461,37857590.2026432	46863112.5444068,0,0,0,0,0,1557447.5037751,0,123053086.778796	NA	NA
ESL0198	5	208109237.669033,82302255.0786482,54358350.463826,83707165.7920536,0,128509248.775383,21110621.4020314	0,0,0,0,0,0,0,0	144494597.011921,101970939.498104,450005575.000398,332201760.559924,0,85042388.7934666,3671126.25889846,43295452.8986808,1460759223.69667	0,0,0,0,270307.751496052,0,25073207.5902274,0,0	NA	NA
ESL0827	5	129910262.361945,156999172.910691,8048759.73029376,143462135.400837,21932052.4895309,193206757.518459,33324479.1411048,0	0,0,0,0,0,0,0	263955563.779147,9806515.34837274,84883826.5336237,613506.604996881,4031111.25057156,996164.854473553,70204981.2526367,4309775.54938964,8281347.8568282	15187119.8060578,0,0,0,0,0,444985.001078601,0,31755635.2977537	NA	NA
ESL0199	5	29293968.9387496,17891794.5823148,7765478.63768943,24225398.6513697,0,25429391.9838214,10921390.8409353	0,0,0,0,0,0,0,0	26035062.5246705,23298524.5175636,146513443.023385,149421293.975698,0,42008890.8497847,7898483.76914516,20415742.0172641,599387616.245102	0,0,0,0,0,0,15043924.5541364,0,0	NA	NA
ESL0200	5	7323492.23468739,0,0,30555519.3574057,0,35419510.2631797,976213.70645232	0,0,0,0,0,0,0,0	17356708.3497803,4787368.05155417,222848178.043973,74363155.6065102,0,35861248.2864016,1779940.0043144,5631928.83234873,635112705.955075	0,0,0,0,0,0,0,0,0	NA	NA
ESL0819	5	127683229.292883,143915908.501467,8780465.16032047,91679944.5165111,3331451.01106799,286440250.972134,3057291.66432154,2791486.64681761	0,0,0,0,0,0,0	19552263.9836405,15483971.6026938,51668416.1509014,116858.400951787,399585.371776773,996164.854473553,25073207.5902274,14671576.3383477,0	26902897.9421595,0,0,0,0,0,0,0,0	NA	NA
ESL0394	5	2433404800.12832,4261873381.3048,358535660.713086,2023749886.36447,671564999.647788,2446536731.83258,1310355207.32821,471761243.312177	0,0,0,26709.3700676623,0,0,0	11389193770.4706,473809531.04243,7857289856.09064,606611959.340726,175852821.114584,259749985.803979,3738415251.70291,184953559.215296,4716819129.31058	67257244.8553987,12447156.9340408,24624108.0711572,19459517.3549746,0,43033497.9436819,18911862.5458405,6159922.16038142,67480725.0077267	NA	NA
ESL0295	5	28073386.899635,0,0,41746745.4157562,0,88548775.6579494,6009815.6303471	0,0,0,0,0,0,0,0	92858389.6713246,71012626.0980535,0,47606319.2434201,0,16906017.0493036,22026757.5533907,8975886.57655578,107175269.129919	0,0,0,0,70515.0656076658,1120685.46128275,2507320.75902274,0,0	NA	NA
ESL0185	5	206371731.066404,140645092.399161,13048746.8354762,142613247.025684,49416523.3308418,125809051.407369,49528124.962009,30706353.1149938	0,0,0,0,0,0,0	87985187.9263824,20645295.4702584,679070612.268989,12211702.8994617,16277227.6444362,23409874.0801285,351024906.263184,28701271.2118927,244891286.623348	7810518.75740114,1595789.35051806,31395737.7907254,11814706.9655203,0,0,0,0,0	NA	NA
ESL0263	5	844032480.047722,3748330964.99496,3768845632.1586,257825549.263144,22986722.4852855,297433066.953625,30781238.4315747	0,0,0,0,0,0,0,0	902982751.89732,249581454.421024,1841883283.72256,306487398.340851,0,1446745216.58283,308040866.996661,119678487.68741,3183502438.59981	1065598387.10841,0,1494693467.2225,56997685.0642341,67224362.5459747,45325500.8785467,260761358.938365,140572040.791794,467304629.063877	NA	NA
ESL0183	5	885616817.130287,961619934.077982,203901913.167442,1035643817.68651,194889884.147477,1091842838.99967,340888020.571852,208663626.849617	0,0,0,0,0,0,0	6535344236.53185,754585549.437944,2764260264.07322,42887033.1493058,66824777.1741979,60517014.9092683,970333133.741801,736879921.593513,2226499523.79295	0,0,0,0,0,0,0,0,0	NA	NA
ESL0835	5	313079293.032886,371552934.159405,649711712.686682,313381039.003882,11493361.2426427,297887163.23905,103417639.527293	0,0,0,0,0,0,0,0	2306272621.97706,251655980.576697,1935454894.39296,885060548.270007,0,1004114952.01924,19801832.5479977,603144378.389346,6890972859.61256	0,0,0,0,0,0,0,0,0	NA	NA
ESL0184	5	0,0,0,0,0,0,0	0,0,0,0,0,0,0,0	289857029.441331,0,0,0,0,164449438.570499,0,141854207.464784,758165792.733871	0,0,0,0,0,0,0,0,0	NA	NA
ESL0350	5	1909309684.54241,1758063654.98951,112560685.319108,966883859.299131,727366804.083177,2330837336.34188,675967186.981493,196799808.600642	0,0,0,0,0,0,0	3876236334.75674,315873020.694953,974318704.559854,20625507.7679904,53356399.6431338,104348268.506105,2259096003.87949,226400762.371128,1778123689.8304	141457173.05071,6702315.27217583,66485091.7921244,86872845.3347082,0,0,1223708.75296615,0,0	NA	NA
ESL0186	5	1254758336.20977,1431939959.73793,2041458050.75258,238300999.743683,0,474076521.984098,115864364.28456	0,0,0,0,0,0,0,0	721171231.933372,391287548.747027,1905905964.70757,1024057100.80554,0,684949842.27027,90331955.2189559,606840331.685575,4302888582.84563	0,0,0,0,1175251.0934611,0,0,0,0	NA	NA
ESL0261	5	809155348.425828,544590881.033959,104207048.326303,477075266.835919,279564264.012122,523455517.462802,67260416.6150739,85838214.3896416	0,0,0,0,0,0,0	655000843.451958,76903725.6267125,1631245709.90703,1723661.41403886,26454902.1138093,30133986.847825,1346431247.59521,246482482.484241,152613410.504405	0,0,0,0,0,0,0,0,0	NA	NA
ESL0825	SW	NA	NA	NA	NA	26679	NA
ESL0820	SW	NA	NA	NA	NA	0	NA
ESL0822	SW	NA	NA	NA	NA	0	NA
ESL0170	SW	NA	NA	NA	NA	0	NA
ESL0824	SW	NA	NA	NA	NA	0	NA
ESL0198	SW	NA	NA	NA	NA	0	NA
ESL0827	SW	NA	NA	NA	NA	0	NA
ESL0199	SW	NA	NA	NA	NA	0	NA
ESL0200	SW	NA	NA	NA	NA	0	NA
ESL0819	SW	NA	NA	NA	NA	0	NA
ESL0394	SW	NA	NA	NA	NA	22264.5	NA
ESL0295	SW	NA	NA	NA	NA	0	NA
ESL0185	SW	NA	NA	NA	NA	4030.64	NA
ESL0263	SW	NA	NA	NA	NA	5949.99	NA
ESL0183	SW	NA	NA	NA	NA	0	NA
ESL0835	SW	NA	NA	NA	NA	60459.6	NA
ESL0184	SW	NA	NA	NA	NA	6525.79	NA
ESL0350	SW	NA	NA	NA	NA	0	NA
ESL0186	SW	NA	NA	NA	NA	0	NA
ESL0261	SW	NA	NA	NA	NA	9980.63	NA
ESL0825	6	896258729.115173,25333285.9311827,342730053.851822,52053195.0199129,1360067064.28138,0,7536393.87019204,448118933.271579	0,0,0,0,0,0,0,0,0,0	348046354.430247,72284935.3378937,16544852.7947189,615063789.564747,27660055.2757034,115025303.40289,46369132.0486795,14677118.6159586,60251165.1294492	0,0,0,24928680.268365,149839410.822126,0,0,10555186.7694254,0	NA	NA
ESL0820	6	40860706.1817611,30437817.796744,2284814.80364185,1559519378.03561,15343667.321169,3413181113.51914,24176661.9487602,6166467.68076021,2348417478.78912,134930274.673594	0,0,0,0,0,115947.901821774,366511.555997181,0	715790479.674989,12079832.9101395,112575588.40876,880813369.482229,2001738148.45869,31141223.2718548,9324312.80285014,243942094.22672,247201705.662051	20769493.1215156,3182355.64380664,247995.652169234,0,0,0,0,0,0	NA	NA
ESL0822	6	12163186.9564312,16233502.8249301,1320115.21988196,169385999.861546,2403225.00211081,531096646.294472,6907617.69964576,0,191641260.37145,28110473.890332	0,0,0,0,0,46379.1607287096,0,0	176194579.612305,2499275.77451162,13460124.7010474,112179061.207642,456791990.273277,15014518.3632157,898728.944853025,25215168.3936273,98880682.2648202	5664407.21495881,0,0,0,0,0,0,590816.215472911,0	NA	NA
ESL0170	6	152850325.895611,2202894.4287985,68059868.8500071,4605404.91445097,108437779.449461,0,251976.694748062,32695372.8138062	0,0,0,0,0,0,0,0,0,0	86854243.9627017,9319755.81400516,3826218.63346818,0,1323900.08157213,6267687.29209913,2905637.51741073,3327228.16082113,5002645.90295499	0,0,0,0,34914037.4731167,0,0,0,0	NA	NA
ESL0824	6	1264489059.68187,14318813.7871902,337868634.64825,28965573.0145732,770092026.937698,0,3939999.2269697,225021095.24796	0,0,0,0,0,0,0,0,0,0	1092601213.90761,65692912.9328656,25047560.8690926,513206091.929821,32104576.9781242,45021415.7601487,23971509.5186385,21051714.6250085,45725938.8673605	0,0,0,0,165841677.997304,0,0,0,0	NA	NA
ESL0198	6	19955228.600395,30437817.796744,3960345.65964588,1080565861.18572,11045591.8366247,1023246205.19402,20722853.0989373,0,540818133.082142,72284075.7179966	0,0,0,0,0,162327.062550484,137441.833498943,0	385425642.901917,11663286.9477209,12236477.0009521,232667682.50474,1203079541.26115,13902331.8177923,3887002.68648934,31079161.0433081,152815599.863813	4405650.05607907,0,0,0,0,0,0,279860.312592432,0	NA	NA
ESL0827	6	12353236.7526255,0,1083171.46246725,169385999.861546,2079713.94413435,495690203.208174,5871475.04469889,0,181896789.505105,15661549.7388993	0,0,0,0,0,0,0,0	179865300.020895,2915821.73693023,15907420.1012378,149572081.61019,670640469.796116,11677958.7269455,3190487.75422824,45739142.6675101,40451188.1992446	0,0,0,0,0,617941.000629491,0,124382.361152192,0	NA	NA
ESL0199	6	319596135.96355,4405788.85759699,102089803.275011,15149358.2712203,174603204.198285,23189.5803643548,3092441.25372622,44234916.1598554	0,0,0,0,0,0,0,0,0,0	253010188.934827,17730267.1583513,7085590.06197812,344749130.456673,7927639.77417597,6797351.0069244,7990503.1728795,8084853.47489247,19308457.8710544	0,0,0,0,23276024.9820778,0,0,0,0	NA	NA
ESL0200	6	1900497.96194238,0,236943.757414711,29204482.7347493,0,722291438.960482,690761.769964576,0,35729726.5099313,4818938.38119978	0,0,0,0,0,0,0,0	0,0,11012829.3008569,16619120.17891,2358152280.99676,8897492.36338708,0,0,0	0,0,0,0,0,0,0,0,0	NA	NA
ESL0819	6	152850325.895611,2643473.31455819,121535480.089298,2484494.75648013,77192995.5402943,0,492499.903371212,28848858.3651231	0,0,0,0,0,0,0,0,0,0	35245200.4486326,5910089.05278376,2763380.12417147,86187282.6141683,2836928.74622599,24894194.5967881,4721660.96579243,2705316.35506017,9127634.62995297	0,0,0,0,0,0,0,0,0	NA	NA
ESL0394	6	469042897.007379,1678138354.52715,102765892.50158,8848958268.62904,151449390.998406,9595146076.38679,170963538.066233,1759205136.92545,2900604161.21533,792715363.707363	0,0,0,0,0,1205858.17894645,3138255.19822586,0	5344568914.90659,129754067.293395,1380274605.7074,1333684394.35753,1678783301.83236,372026399.444122,143639353.611135,277366852.329901,2112450939.29389	277555953.532982,20685311.6847432,13498049.0680683,0,2852689.46148281,18008566.3040595,2058159.90816593,7338559.30797932,2150260.08109469	NA	NA
ESL0295	6	125059357.550954,4405788.85759699,143411866.505372,20057750.3510957,180116989.59402,0,3481859.78197322,19232572.2434154	0,0,0,0,0,0,0,0,0,0	684763894.430576,40006756.6649977,28058936.6454333,156704150.207579,0,1942100.28769269,2905637.51741073,13961920.0393335,18343034.9775016	0,0,0,0,1454751.56137986,0,0,0,0	NA	NA
ESL0185	6	3244595554.23865,84811435.5087421,1315013894.56621,68293307.086661,1597159836.29799,61371224.434265,26205576.2537985,1642461669.58768	0,0,0,0,0,0,0,0,0,0	821968424.748467,260498540.557315,30042901.8627872,850120014.876115,26745933.7908084,115378412.546106,18886643.8631697,22575398.5491228,27426786.7486568	0,0,0,0,0,0,0,0,0	NA	NA
ESL0263	6	242693589.740042,608756355.93488,13471945.0644364,3288424755.93277,44598310.1353256,2397016196.94238,84848570.743982,1578615726.27461,1986247978.25664,170670734.334159	0,0,0,0,0,544955.138562338,1328604.39048978,0	1640812022.63959,49777242.5090232,453973296.735325,862116859.280955,2846948805.62039,383148264.898356,65360062.5144363,282644445.714613,975323093.248454	1305331173.75829,299368741.635239,16048861.4903804,1414254955.6234,73681343.8255918,61176159.0623196,42373880.4622398,27706170.9466507,75566282.8498991	NA	NA
ESL0183	6	22045776.3585316,375399752.826509,68984482.5158829,2523267308.28234,38913758.688025,7435353048.1226,41560833.1595353,225516532.324945,4019594232.36727,686698719.320968	0,0,0,0,0,1124694.64767121,2817557.58672833,0	3131124508.527,81434735.6528371,2354298174.98319,484031875.210753,2067201968.72078,433196659.442408,10312914.6421885,326624390.587219,1640520410.3027	0,0,0,0,0,264831.857412639,0,0,0	NA	NA
ESL0835	6	22059081123.5711,627384333.321811,3704401433.12182,286262273.892978,8035423250.05159,144053673.223372,130111602.378999,4148465832.9047	0,0,0,0,0,0,0,0,0,0	2287161757.68448,708074130.746977,95513754.035465,7843042717.88932,199798587.310594,385418629.821194,309329327.37435,96209756.3512204,841102754.578406	0,0,0,0,0,0,0,0,0	NA	NA
ESL0184	6	6871316923.21632,220289.442879849,1349043828.99121,109620756.45055,11027570.7914706,3153782.92955226,98362538.8407435,346186300.381477	0,0,0,0,0,0,0,0,0,0	0,45007601.2481225,0,1551371087.05503,0,166844070.169963,8232639.63266373,6312404.82847374,150693737.11182	0,0,0,0,0,0,0,0,0	NA	NA
ESL0350	6	89513454.007486,917192909.608552,108114051.597512,3411083583.41872,125429858.764014,3179498589.14957,169812268.449625,231683000.005705,1906668132.84815,537311629.503775	0,0,0,0,0,336248.915283145,1328604.39048978,0	2422675469.66919,136002256.729674,66076975.8051416,1886270140.30628,1966824110.98557,46711834.9077822,19749568.5631452,331315584.706964,2125934668.69363	21398871.7009555,3864288.99605092,1204550.31053628,0,78803.5762840554,0,0,93286.7708641439,0	NA	NA
ESL0186	6	111749280.162212,1087644689.27032,153285686.493217,4380672410.2124,105972979.420002,3448587556.60544,166013078.71482,1032442874.55014,2580660701.10367,489523823.890211	0,0,0,0,0,347843.705465322,962092.834492601,0	3479842947.34302,228683733.367814,422158456.532849,3174251954.1718,2388702063.78573,195744831.994516,47228206.0520265,243355694.961752,2085483480.49439	0,0,0,0,0,0,0,0,0	NA	NA
ESL0261	6	2410866503.89895,120498325.255278,1183755576.06977,331164971.808875,2558396423.62118,139137.482186129,37762143.7538346,1657847727.38241	0,0,0,0,0,0,0,0,0,0	1450717625.60889,270954851.958394,43151243.4774467,1684569614.73147,39559395.2945958,188207173.334582,68524618.1189363,41481517.444256,185668375.573707	0,0,0,0,0,0,0,0,0	NA	NA
ESL0825	1'	749433243.816924,126017876.504851,219243706.964788,479950383.324118,617545160.577031,659945007.140416,491192184.801041,379683594.51546,107362770.200389,674882075.922312	0,0,0,0,0,0,0,0,0	221912606.496138,377716654.120424,93228273.5805829,26535578.0777867,306140786.867204,626122027.31843,311918492.909163,448174603.810508,388369434.617255	0,7649619.26382623,35288240.450575,41713244.6945387,67103909.2077601,0,27102424.578422,25956907.029661,32341567.7817625,0	NA	NA
ESL0820	1'	159868058.583847,264516037.087818,193175909.196049,169337889.761121,123513856.87488,4152470.70859782,211363352.731792,551748550.605319,161701812.188015	0,0,0,0,0,0,0,0,0,0	423258114.453072,287625684.319866,312233924.999392,145127330.499749,469940392.73752,195116604.093971,392138205.619043,350418244.900423,134137977.848949,63814946.4150186	0,0,0,0,10047697.620257,48076217.0931044,0,3673562.32631564,0	NA	NA
ESL0822	1'	205213935.219668,6000851.26213577,70010595.5013609,16954768.9761237,283005137.237564,166809304.291017,128075899.18881,58139050.4101798,10704792.3366957,32743604.7617294	0,0,0,0,0,0,0,0,0	42723361.6244901,152760752.081944,11474249.0560717,1217228.35219205,108012749.417762,259045969.748727,15531211.2651865,81430631.5666633,134200956.464601	0,0,0,19118570.4849969,5325707.07998096,0,0,0,0,0	NA	NA
ESL0170	1'	17440151.8455105,72719793.4736409,15377186.8016755,24781154.5991884,11527959.9749888,1582986.07123342,38344216.7338446,168972993.622879,44054982.8871371	0,0,0,0,0,0,0,0,0,0	82038022.1838715,26518680.1145976,71023167.489132,33892011.3143127,111200763.830002,15594114.557218,98246289.0967796,45424587.3019067,3976422.26824949,2945305.21915471	0,0,0,0,0,13574461.2968765,0,0,0	NA	NA
ESL0824	1'	928492461.802712,93013194.5631044,224770859.241211,216281988.862091,565136801.829334,490401124.09053,491895898.532847,215945044.380668,58876357.8518264,212833430.951241	0,5661881.73030781,0,0,0,0,0,0,0	215275967.797188,325401328.064964,18645654.7161166,12659174.8627973,269089901.892506,613678771.129627,163077718.284459,260822925.16841,254168478.152654	19602005.3005711,0,36628300.2145209,24332726.0718143,33019383.8958819,0,22867670.7380435,20278833.6169226,5301896.35766599,0	NA	NA
ESL0198	1'	172325309.902068,227006070.624529,190933402.787471,57822694.0647729,58957281.0149428,6985786.35783446,89957413.1003819,324841959.168882,211388824.137428	0,0,0,0,0,0,0,0,0,0	837078226.354016,189710557.74289,312680611.587373,130353889.670433,540878811.042866,199680735.183889,152451138.253624,378808611.964115,23858533.6094969,12762989.2830037	0,0,0,0,0,28845730.2558626,0,0,0	NA	NA
ESL0827	1'	182077069.974313,11001560.6472489,43848741.3929576,26736366.462349,130147424.223448,64718363.9599027,113297910.82087,54579516.7115974,11649332.8369924,50934496.2960236	0,0,0,0,0,0,0,0,0	38990252.3563308,79519295.6042998,12703632.883508,3164793.71569933,73473788.848129,143663048.725277,45299366.1901274,52042132.9561382,54900391.2809732	0,0,1340059.76394589,4345129.65568112,4047537.38078553,0,0,0,0,0	NA	NA
ESL0199	1'	112945745.285211,108283488.092137,199262712.305046,116058407.372866,129113151.719875,2661251.9458417,103435353.042251,130350595.080507,96119962.6628446	0,0,0,0,0,0,0,0,0,0	303468082.060693,903675022.366672,217089681.759234,147734408.293158,233052941.819967,104975015.068101,182941365.904348,219011403.062765,168865398.991662,79523240.9171771	8295798.37368739,0,0,0,15699527.5316515,55429050.2955792,0,47756310.2421033,36600260.8539821	NA	NA
ESL0200	1'	15089259.9426226,0,26530330.9268315,3043163.66238118,71624756.9551861,16407472.5532148,79519651.6941513,37968359.451546,2203927.83402559,49115407.1425942	0,0,0,0,0,0,0,0,0	17421176.5847435,77426682.5620814,13933016.7109443,0,20723376.34178,138572625.738948,24591084.503212,40409185.589472,32533565.2035397	0,0,0,0,0,0,0,0,0,0	NA	NA
ESL0819	1'	15779185.003081,52726273.6134914,35880102.5372429,4130192.43319807,3623073.13499649,263831.011872237,39180057.9705496,73106682.9552048,36545610.8041024	0,0,0,0,0,0,0,0,0,0	171336046.330918,46917664.8181342,64322868.6694026,5214155.58681734,86915539.5452892,54769573.0790095,39383210.7155194,43802280.6125529,2120758.54306639,0	0,0,0,0,0,0,0,0,0	NA	NA
ESL0394	1'	855397923.851231,480729145.663947,908535453.53233,2299691146.80468,1225586830.48381,24478929.5363198,1473588100.31102,737618843.590486,294367385.654962	0,0,0,0,0,0,0,0,0,0	1094808296.04671,1824689181.73135,888459623.496123,2067412690.17307,617355964.711393,609311500.50398,753786183.587361,708136869.902939,713635249.741842,876228302.698525	49360000.32344,6277839.12665525,0,243445.67043841,86033410.8734501,7918435.75651131,2588535.21086442,97349401.6473644,115900826.03761	NA	NA
ESL0295	1'	0,4000567.50809051,140758144.639578,0,0,0,0,67631140.2730663,1574234.16716113,0	0,0,0,0,0,0,0,0,0	0,397596478.021499,10244865.2286355,0,311478626.227965,462097286.647839,66007647.8770428,221025999.966658,0	0,509974.617588415,1340059.76394589,11297337.1047709,2769367.6815901,0,3811278.45634059,35690747.1657839,2120758.54306639,0	NA	NA
ESL0185	1'	364154139.948626,441062567.766979,354474699.327943,667322317.393588,766908983.007968,279838559.657607,557341275.590865,429517066.295614,428821387.134693,749464731.212918	0,0,0,0,0,0,0,0,0	119044706.662414,232280047.686244,214322580.583054,152275266.859225,235492912.974772,286194892.34248,487938887.247944,521033589.949101,370069304.190264	0,0,0,52141555.8681734,3621480.81438705,0,0,0,0,0	NA	NA
ESL0263	1'	334684818.749559,226652203.016384,452986294.532692,935901605.362682,937058460.824092,10840013.3138811,541207200.766526,344498001.284196,217271165.602472	0,0,0,0,0,0,0,0,0,0	436326117.986786,785360911.086159,627147969.526675,1021974495.0162,413487897.689722,577742927.132051,210467265.866808,290392897.394332,1181262508.48798,625386474.867183	98305210.7281956,185196254.23633,0,128295868.321042,137841851.7279,113120510.807304,204494281.658289,622056553.922781,237901695.550884	NA	NA
ESL0183	1'	1591413948.61527,1594226151.97407,917138801.067827,1397246858.69902,1587973270.05522,2819350700.39407,1772654890.42095,3016111553.93219,2160478971.01194,5959336066.63476	0,0,0,0,0,0,0,0,0	646657483.228932,889360542.942827,608135199.971802,1561947421.53284,1054694259.57635,733020910.031333,3559235914.93858,2833541074.3648,2301749738.15043	0,0,0,4345129.65568112,0,0,0,0,0,0	NA	NA
ESL0835	1'	36126028.8228433,341305308.055117,579207369.529779,537751054.802388,736801327.544286,8763777.95958215,603895293.519405,658649832.2851,182728054.020512	0,0,0,0,0,0,0,0,0,0	581526157.250275,765471901.000211,549424503.217813,1161887669.92913,316560028.834068,239997226.47816,506476559.30926,571051954.652542,516404705.236667,310238816.417629	0,0,0,0,0,0,0,0,0	NA	NA
ESL0184	1'	0,0,0,0,0,0,0,0,0,0	0,0,0,0,0,0,0,0,0	21569075.7715872,395503864.979281,0,0,30143092.8607708,790712370.543058,81538859.1422293,0,0	0,0,0,1738051.86227245,0,0,0,0,0,0	NA	NA
ESL0350	1'	877820976.22403,859190552.574209,1172190135.56939,511730842.473241,442344292.754571,23366250.9210325,1296285277.97496,1536964556.27994,527408232.631806	0,0,0,0,0,0,0,0,0,0	1404810379.87426,1229548803.00567,792422007.080001,1442583045.68613,1129902014.08876,723414777.751917,925293714.122687,1080456255.10964,319174160.731492,522791676.39996	1659159.67473748,0,0,0,18211451.9367157,0,0,10408426.5912276,36600260.8539821	NA	NA
ESL0186	1'	2218121211.56553,1576223598.18766,1264612440.84563,160852936.440148,2301600421.6697,1236029599.00885,2165327152.76906,1435678591.76158,678180079.213016,845876456.344677	0,0,0,0,0,0,0,0,0	554159331.362318,1008639486.34928,218010732.065363,588895076.790513,834272893.03196,1163444453.65313,1346038309.6495,614097168.882431,1551444390.6438	0,0,0,65176944.8352167,12568668.7087551,0,0,0,0,0	NA	NA
ESL0261	1'	362090771.649647,129515544.580791,222969208.624295,56170617.0914937,161391439.649844,12090342.8918843,297663960.421589,176214693.349574,92365276.6213273	0,0,0,0,0,0,0,0,0,0	239580064.784758,294255354.348516,239424011.158332,510118221.576963,245834638.811921,167731817.554466,312101358.03589,237667929.990333,461795172.752707,294530521.915471	0,0,0,0,0,0,0,0,0	NA	NA
ESL0825	D1	NA	NA	NA	86750854.8296156,91054729.624478,0,55325612.0804474,67964695.2575841,28318178.0055682,57220454.7359159,45395183.3691016,16942674.5741067	NA	0,0,0,0,0,0,0,0,0
ESL0820	D1	NA	NA	NA	21672756.4666457,65593117.1744275,12274540.933442,0,72715158.8930575,1378213.77414572,14474896.3092957,19089969.2772847,0	NA	0,0,0,0,0,0,0,0,0
ESL0822	D1	NA	NA	92883241.9999101,231721479.363865,91377138.0600681,130416029.902631,403396000.525771,158218941.271928,225165053.700155,161154856.922194,89280472.1982604	0,6225964.41876773,0,0,7154178.44816674,3331550.35359626,6731818.20422539,4329240.92075901,0	NA	NA
ESL0170	D1	NA	NA	188810684.040928,65372626.3970612,10815811.9069527,135423886.286468,214625353.445002,96139024.4894921,48084415.7444671,143607105.971463,42458750.7399301	0,0,0,0,0,0,0,2663716.64334205,0	NA	NA
ESL0824	D1	NA	NA	575876100.399443,872940176.227895,636230371.716743,923003925.918025,1124776545.09975,459496472.300182,748405749.917658,756717503.096089,384908158.201684	66338888.9873531,67707363.0540991,0,48719568.8469611,36665164.5468546,19989302.1215776,23561363.7147889,28325604.8815375,9594044.63834959	NA	NA
ESL0198	D1	NA	NA	405687821.114967,433482772.656703,33348753.3797709,435173098.005907,733899472.474438,335058778.418824,209167208.488432,298717623.532371,175754732.630191	0,23907771.6803988,7501108.34821454,0,58864652.437237,0,0,6437315.22140997,0	NA	NA
ESL0827	D1	NA	NA	119200160.566551,125056036.482086,121381571.452926,235990911.25238,304711142.02805,104192961.325416,209081835.578715,143840698.740471,94746623.5573376	28066453.0331109,17899647.7039572,0,7431798.63767204,9240813.82888204,0,12982792.2510061,5566166.89811872,3061929.1398988	NA	NA
ESL0199	D1	NA	NA	112265812.132444,122962797.270663,111763389.705178,142029929.519955,112380219.789953,216550772.983757,81743506.7655941,47745342.726085,41233979.0839706	0,18390593.6003068,13638378.8149355,0,8656566.53488779,0,6701340.88393319,6215338.83446479,0	NA	NA
ESL0200	D1	NA	NA	78950755.6999236,108504502.24181,65464218.3116906,29498863.9065475,342222930.345897,73045330.029723,31094221.70145,63485246.666319,76526119.0270803	0,0,0,0,0,0,0,0,0	NA	NA
ESL0819	D1	NA	NA	81647863.36905,42803505.3790281,16223717.8604291,57802878.2930047,103735587.498418,127550784.966257,27888961.1317909,78173721.769134,23883047.2912107	0,0,0,0,0,0,0,0,0	NA	NA
ESL0394	D1	NA	NA	1612545301.53874,958798520.49023,1528634749.51598,1123853105.09685,506158125.207797,585400990.703343,2081093513.42054,373304259.967162,600138111.420165	160997619.466511,136090392.64227,27958676.5706178,63655443.1667604,240363997.452051,23705276.9153063,49857976.1764629,75915924.3352486,23231143.276078	NA	NA
ESL0295	D1	NA	NA	304966644.566371,0,274813333.120951,0,256522921.650508,0,115263063.203651,262376089.369192,0	2551495.73028281,778245.552345966,0,1651510.80837156,894272.306020843,0,961688.314889342,15214189.5215245,0	NA	NA
ESL0185	D1	NA	NA	315803022.799694,445052365.127424,160932870.016239,367183227.047289,440330684.407959,390310140.838067,242320486.363024,370256613.424546,253720525.583832	0,0,0,0,0,0,0,0,0	NA	NA
ESL0263	D1	NA	NA	273010043.140261,547884868.85156,506540524.308952,274150794.18968,74820782.9370772,318638994.533242,814550002.711273,169087781.105073,207394667.075812	54181891.1666142,115247719.895256,77056840.3043858,479744681.427536,31452191.7434256,128449523.750381,75591125.1707664,112098075.407311,380808544.682376	NA	NA
ESL0183	D1	NA	NA	1027907878.13234,388348034.859812,889904217.674543,3783617438.96086,915864739.391129,672568321.78311,1587681682.22145,634408513.889299,1881267092.74906	0,0,0,0,0,0,0,0,0	NA	NA
ESL0835	D1	NA	NA	178604701.119797,192226651.429454,529073465.78177,884384037.882973,703196123.301056,728895623.790382,730883119.3159,328774924.782212,422342092.696708	0,0,0,0,0,0,0,0,0	NA	NA
ESL0184	D1	NA	NA	0,0,418698229.618521,0,0,0,0,0,0	0,0,0,0,0,0,0,0,0	NA	NA
ESL0350	D1	NA	NA	1446698079.07035,347875761.898647,975225706.94357,1480579439.70511,1322926831.3735,1358320672.73767,1146332471.3481,580489361.174915,659131279.515549	26316918.5666412,21762202.4270297,1363837.88149355,5434001.24594296,16158924.1984572,1378213.77414572,10454091.7789358,27969024.7550916,0	NA	NA
ESL0186	D1	NA	NA	1111502795.93226,1080447374.01802,853762513.814964,1056525099.38977,1603773226.69688,1044410398.04762,1079183935.9486,733188006.079901,1863957613.44531	0,31129822.0938386,0,0,27722441.4866461,0,26446428.6594569,14595726.5328446,0	NA	NA
ESL0261	D1	NA	NA	576638035.043916,0,379454734.402258,379847485.92546,246222974.924405,232970556.869338,264464286.594569,15585267.3147324,208211181.513119	0,919529.680015339,0,0,0,0,0,1553834.7086162,0	NA	NA
ESL0825	D4	NA	NA	808862215.051495,591237947.827904,511866299.199371,637373194.029372,731703837.477056,805763729.408895,738813762.590468,274569796.678261,557799159.017924	0,0,0,0,0,0,0,0,0	NA	NA
ESL0820	D4	NA	NA	0,88070623.5679199,131001864.135398,203855132.139039,107682618.878939,239827408.717523,0,366080232.367296,418489840.063662	14785480.5850859,18812116.5217969,83395449.2690359,14078524.3661106,10514359.5195919,5127096.73769893,95833159.3145317,2365961.19498717,43719393.5446481	NA	NA
ESL0822	D4	NA	NA	196550464.734349,87192667.053408,303110382.92015,179693165.54563,166318050.582636,98224379.6064427,259348487.394951,21530246.8743832,174446841.237266	0,0,0,0,0,0,0,0,0	NA	NA
ESL0170	D4	NA	NA	0,38084593.9753167,76417754.0789821,43683242.6012226,0,0,0,0,50218780.8076395	7071316.80156284,6867915.55557666,4811275.91936745,6655302.42761594,11948135.8177181,0,17070281.502901,2365961.19498717,12491255.2984709	NA	NA
ESL0824	D4	NA	NA	773666342.789171,487323399.421787,524696368.317684,210665919.151074,946292356.763273,501915785.901053,657954534.418832,198385846.199674,488020422.523018	0,0,0,0,0,0,0,0,0	NA	NA
ESL0198	D4	NA	NA	0,140436940.28398,259274522.767975,145610808.670742,40634950.5203544,513915875.823263,0,647680411.11137,318052278.448384	0,0,0,0,0,12952665.4426078,35637956.1200915,2484259.25473653,28859107.068881	NA	NA
ESL0827	D4	NA	NA	NA	0,0,0,0,0,0,0,0,0	NA	0,0,0,0,0,0,0,0,0
ESL0199	D4	NA	NA	NA	41142206.8454565,16124671.3043974,44905241.9140962,11262819.4928885,113746252.984676,17809914.9835858,105715953.868843,4495326.27047562,36181567.0714329	NA	0,0,0,0,0,0,0,0,0
ESL0200	D4	NA	NA	94016371.1116878,14930251.2077753,86602966.5486142,116211819.312986,149112735.005122,81763700.6064619,120989363.634596,709788.35849615,99068576.505114	0,0,0,0,0,0,0,0,0	NA	NA
ESL0819	D4	NA	NA	0,0,0,0,0,0,0,0,0	0,0,0,0,0,0,0,0,0	NA	NA
ESL0394	D4	NA	NA	3085228959.74873,1071129205.55578,2445368130.52743,1070239443.72995,1487239189.04497,4453937590.46828,0,2055681304.83174,4754044583.12321	20571103.4227283,415359588.60031,153693536.313127,99573563.2439461,58545865.5068186,50191578.5901053,178489259.223315,17981305.0819025,42642561.1913317	NA	NA
ESL0295	D4	NA	NA	0,0,0,25853290.199585,193559800.247033,14301901.4262128,0,709788.35849615,198783252.422218	0,2380287.1234573,0,21841621.3006113,0,0,0,56320035.7488148,0	NA	NA
ESL0185	D4	NA	NA	302941640.248772,177968594.396682,484869695.429587,184300682.610903,278391564.552831,163527401.212924,260246923.263525,182415608.133511,166478281.822724	0,0,0,0,0,0,0,0,0	NA	NA
ESL0263	D4	NA	NA	1830795206.88386,359423355.642052,425756058.440043,429551885.578689,729397361.840361,1610269744.24622,0,844800536.232221,1272209113.79353	308727263.086414,173788124.058505,246711537.420898,156655580.219267,160821908.106485,264180405.589855,333020228.617998,225002909.64328,58579680.0204152	NA	NA
ESL0183	D4	NA	NA	978091683.052533,1527066093.53126,516677575.118738,818346225.426467,1440467254.18409,2172809627.99746,750493428.881926,2085713091.44094,755505579.086826	0,0,0,0,0,0,0,0,0	NA	NA
ESL0835	D4	NA	NA	2102024126.42221,673621255.938415,502173812.519025,291221617.341484,158476307.029382,2192707736.84592,0,760320482.608999,2075709606.71577	0,0,0,4351543.89497965,0,0,0,2484259.25473653,0	NA	NA
ESL0184	D4	NA	NA	0,0,0,0,55439350.1942119,0,0,0,272653951.859727	0,0,0,0,0,0,0,0,0	NA	NA
ESL0350	D4	NA	NA	3559879568.94084,664100107.444585,1432832888.98091,1841976729.68489,381968534.891331,2432535145.56345,0,1971201251.20852,2477459853.17688	2410676.18235097,0,37955621.1416766,17150202.4096257,2389627.16354362,0,121887799.50317,2129365.07548845,1292198.82397975	NA	NA
ESL0186	D4	NA	NA	544009258.483869,849531293.722417,1100980306.21525,1246333366.15623,1015830507.22239,727508042.359806,1660010006.5014,216722045.460824,719108645.544729	0,0,0,0,0,0,0,0,0	NA	NA
ESL0261	D4	NA	NA	779783143.672756,238028712.34573,117355836.621294,254818915.173799,83301648.5667265,856526459.705439,0,563200357.488148,485448214.473849	0,0,2405637.95968373,0,0,0,8684880.06287943,0,0	NA	NA
ESL0825	D6	NA	NA	605241444.552808,858321420.182878,328119494.61596,771255757.024473,593671180.150248,584060790.182156,448490003.730122,187436416.277118,1179681070.14037,706079880.478813	0,0,0,0,32996912.5565629,9119498.96989679,0,51154896.4921721	NA	NA
ESL0820	D6	NA	NA	39856872.0971827,107155123.80567,200735243.990343,125017011.207147,230978387.895941,155755453.854936,0,338282380.02888	0,0,0,47027790.0624679,0,57991851.5074481,0,0,0,0	NA	NA
ESL0822	D6	NA	NA	110043899.009601,222527775.602968,74998741.6265051,338600088.449769,269850536.431931,132552803.445596,0,36752238.4857094,516812659.299591,112076171.504574	0,0,0,0,0,939892.651493541,0,0	NA	NA
ESL0170	D6	NA	NA	36233520.0883479,47624499.4691865,60539200.5685161,26789359.5443886,48395471.7496256,42485688.0979175,0,46204422.6380909	0,0,0,0,0,0,0,0,0,0	NA	NA
ESL0824	D6	NA	NA	528210715.246087,874216261.297376,503897795.303081,1354400353.79907,647641287.436634,352093384.152364,107247609.587638,180085968.579976,2089720752.82008,762117966.2311	0,0,0,0,0,4648658.24927886,0,28052685.1731266	NA	NA
ESL0198	D6	NA	NA	0,136920435.973911,128513039.803341,84195129.9966499,206780652.021128,208872089.916369,0,377886170.861529	0,0,0,0,0,0,0,0,0,0	NA	NA
ESL0827	D6	NA	NA	121048288.910562,95369046.6869864,103123269.736445,253950066.337326,134925268.215965,91130052.3688471,38999130.759141,33077014.6371384,258406329.649795,168114257.25686	0,0,0,0,0,1955992.81527034,0,0	NA	NA
ESL0199	D6	NA	NA	9662272.02355944,65483686.7701314,104084941.328326,82919446.2088219,63794030.9426883,115352771.092761,0,168316111.03876	0,0,0,0,0,20711375.5383743,0,0,0,0	NA	NA
ESL0200	D6	NA	NA	121048288.910562,95369046.6869864,37499370.8132526,150488928.199897,134925268.215965,57991851.5074481,0,14700895.3942838,292111503.082377,145699022.955946	0,0,0,0,0,0,0,0	NA	NA
ESL0819	D6	NA	NA	20532328.0500638,0,14869277.332618,0,0,14574686.7241735,0,36303474.9299286	0,0,0,0,0,0,0,0,0,0	NA	NA
ESL0394	D6	NA	NA	NA	110043899.009601,127158728.915982,103123269.736445,206922276.274859,256358009.610334,265105606.891191,77998261.518282,33077014.6371384,719043699.895083,224152343.009147	NA	0,0,0,0,0,266726.29299141,0,0
ESL0295	D6	NA	NA	NA	0,0,0,0,4399588.34087506,438193.195628745,0,3300315.90272078	NA	0,0,0,0,0,0,0,0,0,0
ESL0185	D6	NA	NA	352140476.830724,349686504.51895,445305028.407374,423250110.562211,607163706.971844,853308672.181022,399741090.281195,485129548.011364,1101035665.46435,448304686.018294	0,0,0,0,0,1295527.70881542,0,0	NA	NA
ESL0263	D6	NA	NA	551957289.345833,565540931.196589,677614209.872162,826643094.512563,395962950.678755,465551692.538436,0,981843981.059432	154061458.613442,460950392.320434,105466980.412273,611361270.812082,242865482.788738,567491689.751457,809231963.252176,499830443.405648,640398295.219058,459512303.168751	NA	NA
ESL0183	D6	NA	NA	2057820911.47955,1955065457.08322,951546534.386284,4373584475.80951,1430207843.08923,1822601047.37694,3987661120.12217,1668551627.25121,3201991476.09529,2588959561.75565	0,0,0,0,0,736672.618738181,0,0	NA	NA
ESL0835	D6	NA	NA	1141355882.78296,851287928.011708,295261364.176271,242379919.687326,598344014.359008,154288459.243484,0,980193823.108071	0,0,0,0,0,0,0,0,0,0	NA	NA
ESL0184	D6	NA	NA	0,0,28124528.1099394,206922276.274859,0,0,0,0,0,0	0,0,0,0,0,0,0,0	NA	NA
ESL0350	D6	NA	NA	588190809.434181,1226330861.33155,811437705.865724,580436123.461753,1366072179.84171,1122314384.02159,0,1400984100.70497	0,0,9374842.70331314,18811116.0249871,67462634.1079827,74560951.9381476,0,11025671.5457128,202231040.595492,44830468.6018294	NA	NA
ESL0186	D6	NA	NA	1232491668.90754,1287482130.27432,1331227663.87047,2238522806.97347,1807998594.09394,1499503588.9783,0,716668650.471333,4201911621.26189,1994955852.78141	0,0,0,0,0,3073702.99542482,0,0	NA	NA
ESL0261	D6	NA	NA	15701192.0382841,190497997.876746,115767944.946811,24237991.9687326,413561304.042255,308367347.828188,0,108910424.789786	0,0,0,0,0,8284550.21534973,0,0,0,0	NA	NA
ESL0825	D7	NA	NA	1012944088.74876,998079359.188603,440576570.869334,505769524.96193,1042103661.55222,768343638.727365,907515839.688029,655405109.072653,18919953.4623616,1469099126.05054	0,19797523.2575272,67832945.2200073,0,34333429.3738008	NA	NA
ESL0820	D7	NA	NA	507066424.291228,121114259.928402,847911815.250091,224107331.184905,652335158.102214	21725342.3860324,97684362.8142037,0,0,0,68940535.2543679,0,0,0,101550630.832987	NA	NA
ESL0822	D7	NA	NA	260704108.632389,335524550.535743,77978154.1361654,148755742.635862,209819529.171587,303667951.303702,246844308.395144,121567076.682831,34501091.6078358,480672985.942803	0,0,0,0,0	NA	NA
ESL0170	D7	NA	NA	113422752.801985,53569768.8144854,169582363.050018,80773667.0701778,235429229.991777	0,0,0,0,0,4815766.47327988,0,0,0,0	NA	NA
ESL0824	D7	NA	NA	871729363.239552,1138235184.09594,487363463.351034,600973200.248881,489578901.40037,836148898.23518,1187030718.31194,348844654.828993,139117304.870306,1577419798.93906	0,0,0,0,0	NA	NA
ESL0198	D7	NA	NA	406987524.760065,125772500.694879,650065725.025069,194015180.70778,480668011.233211	86901369.5441298,0,0,0,0,39496609.4405502,0,0,0,0	NA	NA
ESL0827	D7	NA	NA	114058047.52667,199615871.837721,85775969.5497819,95203675.2869515,118897733.197233,223869052.860532,264994625.188904,200849952.780329,22258768.7792489,318191976.610024	0,0,0,0,0	NA	NA
ESL0199	D7	NA	NA	93406972.8957525,23291203.8323849,186540599.35502,60184300.9542501,186381473.74349	0,76448631.7676377,23393446.2408496,0,41963905.8343174,10894984.9870781,21780380.1525127,0,0,0	NA	NA
ESL0200	D7	NA	NA	130352054.316195,225098749.0936,46786892.4816992,83303215.8760825,139879686.114391,195047697.617404,65341140.4575381,105710501.463331,26710522.5350987,0	0,0,0,0,0	NA	NA
ESL0819	D7	NA	NA	0,12810162.1078117,67832945.2200073,28508353.0835922,80928797.8096732	0,0,0,0,0,2124064.30000177,0,0,0,0	NA	NA
ESL0394	D7	NA	NA	2201735789.6856,223595556.790895,1181423795.91513,961365017.874469,1476337463.07343	86901369.5441298,276064503.605358,175450846.806372,190407350.573903,461602964.177492,318719510.395094,166982914.502597,10571050.1463331,44517537.5584978,236951471.943635	NA	NA
ESL0295	D7	NA	NA	0,471433229.233766,257327908.649346,398665390.264109,0,600872155.211708,660671531.292885,36998675.5121659,261540533.156175,0	0,2329120.38323849,5652745.4350006,0,0	NA	NA
ESL0185	D7	NA	NA	NA	0,2329120.38323849,5652745.4350006,791898.696766449,14714326.874486	NA	0,0,0,0,0,0,0,0,0,0
ESL0263	D7	NA	NA	NA	540417891.852557,144402971.116649,308013708.837853,148755742.635862,244789450.700185,160641518.137203,384786716.027724,644834058.92632,52308106.6312349,643153995.275581	NA	0,0,0,0,0
ESL0183	D7	NA	NA	874445031.037806,925877873.630279,846062972.377394,874683766.698866,2783605753.67639,1021308710.31809,1717019968.68975,8863825547.70032,241507641.254851,1455559041.93947	0,0,0,0,0	NA	NA
ESL0835	D7	NA	NA	1260994134.09266,51240648.4312469,1006188687.43011,901180716.920219,201095800.617976	0,0,0,0,0,8423013.6034553,0,0,0,0	NA	NA
ESL0184	D7	NA	NA	0,0,0,0,0,0,0,0,0,0	0,0,0,0,0	NA	NA
ESL0350	D7	NA	NA	2208407716.32101,659141068.456494,3431216479.04537,1577462203.95877,3246961463.63659	293292122.211438,649813370.02492,15595630.8272331,362964012.031502,853266085.297788,253239735.077798,90751583.9688029,0,6677630.63377467,209871303.721505	NA	NA
ESL0186	D7	NA	NA	1045532102.32781,1427041126.32924,1228155927.6446,1118643184.62168,1622604358.92694,1813529761.52134,1586337687.77467,1960929802.14479,341672100.761471,1963312196.10441	0,0,0,0,0	NA	NA
ESL0261	D7	NA	NA	226845505.60397,181671389.892603,582232779.805062,116409108.424668,806835590.284318	0,0,0,0,83927811.6686349,4467859.3896589,0,0,0,0	NA	NA

## Sheet: S5
Supplementary Table S5. Results of GLMM using the function `glmer` model log_10(AbsoluteAbundance) ~ ArrivalOrder + (1 | CommunityCombo), with a log link specified by `family = Gamma(link = "log")`
Species	Strain	First (Estimate)	Second (Estimate)	Variance (Random effect - Community combination)	Model AIC	Sample Size	First (BH adjusted p-value)	First (significance)	Second (BH adjusted p-value)	Second (significance)
Bifidobacterium apousia	ESL0825	-0.0155244	-0.708922	0	965.285	170	0.997154	ns	0.000107251	***
	ESL0820	0.0351534	-0.771314	0	946.145	170	0.997154	ns	7.01487e-05	***
Bifidobacterium asteroides	ESL0822	-0.0786841	-2.09166	0.126998	777.397	170	0.997154	ns	7.45002e-19	***
	ESL0170	-0.00883589	-1.34533	0	822.534	170	0.997154	ns	4.50054e-09	***
Bifidobacterium polysaccharolyticum	ESL0824	0.0106438	-1.13036	0	872.516	170	0.997154	ns	3.01728e-07	***
	ESL0198	0.0384672	-1.36095	0	874.873	170	0.997154	ns	7.17717e-11	***
Bifidobacterium sp1.	ESL0827	0.000745963	-1.93281	0.123089	797.125	171	0.997154	ns	2.61243e-16	***
	ESL0199	0.0477269	-0.949306	4.26365e-15	907.58	169	0.997154	ns	3.7094e-06	***
Bifidobacterium sp2.	ESL0200	-0.00804107	-3.38832	0.532993	593.361	171	0.997154	ns	7.42018e-49	***
	ESL0819	-0.0598808	-2.4445	0.305768	706.63	169	0.997154	ns	3.12448e-21	***
Bombilactobacillus mellis	ESL0295	-0.0844421	-0.628173	0	798.153	168	0.997154	ns	0.0164546	*
Lactobacillus apis	ESL0185	0.014472	-1.46756	0.00670778	887.431	170	0.997154	ns	9.16033e-11	***
	ESL0263	-0.0129302	-0.101988	0	922.114	170	0.997154	ns	0.231604	ns
Lactobaillus helsingborgensis	ESL0183	0.00356342	-3.30762	0.307534	712.719	171	0.997154	ns	1.21907e-86	***
	ESL0835	0.00814474	-3.30021	0.576909	744.481	169	0.997154	ns	1.71417e-63	***
Lactobacillus melliventris	ESL0394	0.0383851	-0.26274	4.56759e-18	1007.45	172	0.997154	ns	0.0278762	*
	ESL0184	-0.163781	-2.41607	0	464.744	169	0.997154	ns	7.03173e-18	***
	ESL0350	-0.00217373	-0.704401	0.000660738	1004.8	171	0.997154	ns	0.000107026	***
Lactobacillus kullabergensis	ESL0186	-0.00666682	-2.39649	0.365936	840.103	170	0.997154	ns	9.4434e-24	***
	ESL0261	-0.00581531	-2.60976	0.258912	809.204	170	0.997154	ns	1.66849e-33	***

## Sheet: S6
Supplementary Table S6. Result of Wilcoxon rank sum test (two-sided) carried out to compare latecomer strains across full and dropout community combinations in In Figure 5.
Strain	Group1	Group2	N Group1	N Group2	R Statistic	P-value	P-value (FDR adjusted)	Significance	Community Type 1	Community Type 2
ESL0825	second1'	secondm1	10	10	32	0.183	0.244	ns	full	Same species dropout
ESL0825	second1'	secondm6	10	8	53.5	0.227	0.276	ns	full	Other genus dropout
ESL0825	second1'	secondm7	10	6	35.5	0.578	0.578	ns	full	Other genus dropout
ESL0825	secondm1	secondm6	10	8	64	0.032	0.044	*	Same species dropout	Other genus dropout
ESL0825	secondm1	secondm7	10	6	42	0.205	0.261	ns	Same species dropout	Other genus dropout
ESL0825	secondm6	secondm7	8	6	19.5	0.567	0.578	ns	Other genus dropout	Other genus dropout
ESL0820	second1'	secondm1	9	10	25	0.092	0.13	ns	full	Same species dropout
ESL0820	second1'	secondm4	9	9	10	0.007	0.025	*	full	Same genus dropout
ESL0820	second1'	secondm6	9	10	49	0.712	0.754	ns	full	Other genus dropout
ESL0820	second1'	secondm7	9	10	37	0.479	0.539	ns	full	Other genus dropout
ESL0820	secondm1	secondm4	10	9	31	0.27	0.324	ns	Same species dropout	Other genus dropout
ESL0820	secondm1	secondm6	10	10	72	0.075	0.118	ns	Same species dropout	Other genus dropout
ESL0820	secondm1	secondm7	10	10	54	0.781	0.803	ns	Same species dropout	Other genus dropout
ESL0820	secondm4	secondm6	9	10	77	0.008	0.025	*	Same genus dropout	Other genus dropout
ESL0820	secondm4	secondm7	9	10	59	0.263	0.324	ns	Same genus dropout	Other genus dropout
ESL0820	secondm6	secondm7	10	10	38	0.284	0.33	ns	Other genus dropout	Other genus dropout
ESL0822	second1'	secondm1	10	10	37	0.268	0.375	ns	full	Other genus dropout
ESL0824	second1'	secondm1	10	10	35	0.269	0.342	ns	full	Other genus dropout
ESL0824	second1'	secondm6	10	8	60	0.064	0.086	ns	full	Other genus dropout
ESL0824	secondm1	secondm6	10	8	67	0.014	0.021	*	Other genus dropout	Other genus dropout
ESL0198	secondm1	secondm4	10	9	43	0.892	0.925	ns	Other genus dropout	Other genus dropout
ESL0198	secondm1	secondm7	10	10	57	0.545	0.636	ns	Other genus dropout	Other genus dropout
ESL0198	secondm4	secondm7	9	10	52	0.52	0.636	ns	Other genus dropout	Other genus dropout
ESL0827	second1'	secondm1	10	10	21.5	0.024	0.032	*	full	Same genus dropout
ESL0199	second1'	secondm1	9	10	56	0.365	0.465	ns	full	Same genus dropout
ESL0199	second1'	secondm4	9	9	19	0.062	0.093	ns	full	Same species dropout
ESL0199	second1'	secondm7	9	10	47	0.897	0.897	ns	full	Other genus dropout
ESL0199	secondm1	secondm4	10	9	9	0.003	0.013	*	Other genus dropout	Same species dropout
ESL0199	secondm1	secondm7	10	10	39.5	0.419	0.475	ns	Other genus dropout	Other genus dropout
ESL0199	secondm4	secondm7	9	10	69	0.053	0.093	ns	Other genus dropout	Other genus dropout
ESL0394	second1'	secondm1	9	10	30.5	0.253	0.294	ns	full	Other genus dropout
ESL0394	second1'	secondm4	9	9	19	0.062	0.09	ns	full	Other genus dropout
ESL0394	second1'	secondm6	9	10	9	0.002	0.009	**	full	Other genus dropout
ESL0394	second1'	secondm7	9	10	9	0.002	0.009	**	full	Other genus dropout
ESL0394	secondm1	secondm4	10	9	37	0.549	0.599	ns	Other genus dropout	Other genus dropout
ESL0394	secondm1	secondm6	10	10	21	0.029	0.052	ns	Other genus dropout	Same genus dropout
ESL0394	secondm1	secondm7	10	10	21	0.029	0.052	ns	Other genus dropout	Same genus dropout
ESL0394	secondm4	secondm6	9	10	24	0.095	0.122	ns	Other genus dropout	Same genus dropout
ESL0394	secondm4	secondm7	9	10	28	0.182	0.218	ns	Other genus dropout	Same genus dropout
ESL0394	secondm6	secondm7	10	10	46	0.796	0.819	ns	Same genus dropout	Same genus dropout
ESL0295	second1'	secondm1	10	10	62	0.374	0.585	ns	full	Other genus dropout
ESL0295	second1'	secondm4	10	9	56	0.365	0.585	ns	full	Other genus dropout
ESL0295	second1'	secondm6	10	8	54.5	0.193	0.534	ns	full	Same genus dropout
ESL0295	second1'	secondm7	10	6	40	0.282	0.534	ns	full	Same genus dropout
ESL0295	secondm1	secondm4	10	9	50	0.691	0.777	ns	Other genus dropout	Other genus dropout
ESL0295	secondm1	secondm6	10	8	48	0.477	0.66	ns	Other genus dropout	Same genus dropout
ESL0295	secondm1	secondm7	10	6	35	0.602	0.699	ns	Other genus dropout	Same genus dropout
ESL0295	secondm4	secondm6	9	8	37	0.955	0.982	ns	Other genus dropout	Same genus dropout
ESL0295	secondm4	secondm7	9	6	28	0.944	0.982	ns	Other genus dropout	Same genus dropout
ESL0295	secondm6	secondm7	8	6	24	1	1	ns	Same genus dropout	Same genus dropout
ESL0263	second1'	secondm1	9	10	59.5	0.253	0.35	ns	full	Other genus dropout
ESL0263	second1'	secondm4	9	9	26	0.222	0.32	ns	full	Other genus dropout
ESL0263	second1'	secondm6	9	10	16	0.017	0.061	ns	full	Same genus dropout
ESL0263	second1'	secondm7	9	10	23	0.079	0.149	ns	full	Same genus dropout
ESL0263	secondm1	secondm4	10	9	23	0.079	0.149	ns	Other genus dropout	Same genus dropout
ESL0263	secondm1	secondm6	10	10	9	0.001	0.009	**	Other genus dropout	Same genus dropout
ESL0263	secondm1	secondm7	10	10	19	0.018	0.061	ns	Other genus dropout	Same species dropout
ESL0263	secondm4	secondm6	9	10	20	0.044	0.104	ns	Other genus dropout	Same genus dropout
ESL0263	secondm4	secondm7	9	10	38	0.604	0.701	ns	Other genus dropout	Same species dropout
ESL0263	secondm6	secondm7	10	10	64	0.315	0.42	ns	Same genus dropout	Same species dropout
ESL0185	second1'	secondm7	10	6	18	0.152	0.19	ns	full	Same species dropout
ESL0350	second1'	secondm1	9	10	31	0.258	0.306	ns	full	Other genus dropout
ESL0350	second1'	secondm4	9	9	27	0.237	0.288	ns	full	Other genus dropout
ESL0350	second1'	secondm6	9	10	25.5	0.107	0.16	ns	full	Same genus dropout
ESL0350	second1'	secondm7	9	10	11.5	0.006	0.017	*	full	Same genus dropout
ESL0350	secondm1	secondm4	10	9	45	1	1	ns	Other genus dropout	Other genus dropout
ESL0350	secondm1	secondm6	10	10	40	0.469	0.528	ns	Other genus dropout	Same genus dropout
ESL0350	secondm1	secondm7	10	10	18	0.017	0.033	*	Other genus dropout	Same genus dropout
ESL0350	secondm4	secondm6	9	10	35	0.434	0.501	ns	Other genus dropout	Same genus dropout
ESL0350	secondm4	secondm7	9	10	15	0.016	0.032	*	Other genus dropout	Same genus dropout
ESL0350	secondm6	secondm7	10	10	21.5	0.034	0.054	ns	Same genus dropout	Same genus dropout
ESL0186	second1'	secondm1	10	10	40	0.376	0.464	ns	full	Other genus dropout
ESL0261	secondm1	secondm4	10	9	42	0.775	0.943	ns	Other genus dropout	Other genus dropout
ESL0261	secondm1	secondm7	10	10	48	0.871	0.975	ns	Other genus dropout	Same genus dropout
ESL0261	secondm4	secondm7	9	10	45	1	1	ns	Other genus dropout	Same genus dropout

## Sheet: S7
Supplementary Table S7. Table of all copies of 16S full length Amplicon sequence either predicted from full genome sequences or obtained from sequencing of 16S rRNA amplicons of isolate strains.
Expected/Amplified ASV sequence	ASV ID
TGTGGAGGGTTTGATTCTGGCTCAGGATGAACGCTGGCGGCGTGCTTAACACATGCAAGTCGAACGGGATCCGCCAAGCTTGCTTGGCGGTGAGAGTGGCGAACGGGTGAGTAATGCGTGACCAACCTGCCCCGTGCTTCGGAATAGCTCCTGGAAACGGGTGGTAATGCCGGATGCTCCGCATCATCGCATGATGGTGCGGGAAAGGGTTTACCGGCATGGGATGGGGTCGCGTCCTATCAGCTTGTTGGCGGGGTGATGGCCTGCCAAGGCTTCGACGGGTAGCCGGCCTGAGAGGGCGACCGGCCACATTGGGACTGAGATACGGCCCAGACTCCTACGGGAGGCAGCAGTGGGGAATATTGCACAATGGGCGAAAGCCTGATGCAGCGACGCCGC…	0
TGTGGAGGGTTTGATTCTGGCTCAGGATGAACGCTGGCGGCGTGCTTAACACATGCAAGTCGAACGGGATCCGCCAAGCTTGCTTGGCGGTGAGAGTGGCGAACGGGTGAGTAATGCGTGACCAACCTGCCCCGTGCTTCGGAATAGCTCCTGGAAACGGGTGGTAATGCCGGATGCTCCGCATCATCGCATGATGGTGCGGGAAAGGGTTTACCGGCATGGGATGGGGTCGCGTCCTATCAGCTTGTTGGCGGGGTGATGGCCTGCCAAGGCTTCGACGGGTAGCCGGCCTGAGAGGGCGACCGGCCACATTGGGACTGAGATACGGCCCAGACTCCTACGGGAGGCAGCAGTGGGGAATATTGCACAATGGGCGAAAGCCTGATGCAGCGACGCCGC…	1
TGTGGAGGGTTTGATTCTGGCTCAGGATGAACGCTGGCGGCGTGCTTAACACATGCAAGTCGAACGGGATCCGCCAAGCTTGCTTGGCGGTGAGAGTGGCGAACGGGTGAGTAATGCGTGACCAACCTGCCCTATGCTTCGGAATAGCTCCTGGAAACGGGTGGTAATGCCGGATGCTCCGCGCTGTCGCATGATGGTGCGGGAAAGGGTTTACCGGCATGGGATGGGGTCGCGTCCTATCAGCTTGTTGGCGGGGTGATGGCCTGCCAAGGCTTCGACGGGTAGCCGGCCTGAGAGGGCGACCGGCCACATTGGGACTGAGATACGGCCCAGACTCCTACGGGAGGCAGCAGTGGGGAATATTGCACAATGGGCGAAAGCCTGATGCAGCGACGCCGC…	2
TGTGGAGGGTTTGATTCTGGCTCAGGATGAACGCTGGCGGCGTGCTTAACACATGCAAGTCGAACGGGATCCGCCAAGCTTGCTTGGCGGTGAGAGTGGCGAACGGGTGAGTAATGCGTGACCAACCTGCCCTATGCTTCGGAATAGCTCCTGGAAACGGGTGGTAATGCCGGATGCTCCGCGCTGTCGCATGATGGTGCGGGAAAGGGTTTACCGGCATGGGATGGGGTCGCGTCCTATCAGCTTGTTGGCGGGGTGATGGCCTGCCAAGGCTTCGACGGGTAGCCGGCCTGAGAGGGCGACCGGCCACATTGGGACTGAGATACGGCCCAGACTCCTACGGGAGGCAGCAGTGGGGAATATTGCACAATGGGCGAAAGCCTGATGCAGCGACGCCGC…	3
TGTGGAGGGTTTGATTCTGGCTCAGGATGAACGCTGGCGGCGTGCTTAACACATGCAAGTCGAACGGGATCCGCCAAGCTTGCTTGGTGGTGAGAGTGGCGAACGGGTGAGTAATGCGTGACCAACCTGCCCCATGCTTCGGAATAGCTCCTGGAAACGGGTGGTAATGCCGGATGCTCCGCACCGTCGCATGATGGTGTGGGAAAGGGTTTACCGGCATGGGATGGGGTCGCGTCCTATCAGCTTGTTGGCGGGGTGATGGCCTGCCAAGGCTTCGACGGGTAGCCGGCCTGAGAGGGCGACCGGCCACATTGGGACTGAGATACGGCCCAGACTCCTACGGGAGGCAGCAGTGGGGAATATTGCACAATGGGCGAAAGCCTGATGCAGCGACGCCGC…	4
TGTGGAGGGTTTGATTCTGGCTCAGGATGAACGCTGGCGGCGTGCTTAACACATGCAAGTCGAACGGGATCCGCCAAGCTTGCTTGGTGGTGAGAGTGGCGAACGGGTGAGTAATGCGTGACCAACCTGCCCCATGCTTCGGAATAGCTCCTGGAAACGGGTGGTAATGCCGGATGCTCCGCATCATCGCATGATGGTGTGGGAAAGGGTTTACCGGCATGGGATGGGGTCGCGTCCTATCAGCTTGTTGGCGGGGTGATGGCCTGCCAAGGCTTCGACGGGTAGCCGGCCTGAGAGGGCGACCGGCCACATTGGGACTGAGATACGGCCCAGACTCCTACGGGAGGCAGCAGTGGGGAATATTGCACAATGGGCGAAAGCCTGATGCAGCGACGCCGC…	5
TGTGGAGGGTTTGATTCTGGCTCAGGATGAACGCTGGCGGCGTGCTTAACACATGCAAGTCGAACGGGATCCGCCAAGCTTGCTTGGTGGTGAGAGTGGCGAACGGGTGAGTAATGCGTGACCAACCTGCCCCATGCTTCGGAATAGCTCCTGGAAACGGGTGGTAATGCCGGATGCTCCGCATCATCGCATGATGGTGTGGGAAAGGGTTTACCGGCATGGGATGGGGTCGCGTCCTATCAGCTTGTTGGCGGGGTGATGGCCTGCCAAGGCTTCGACGGGTAGCCGGCCTGAGAGGGCGACCGGCCACATTGGGACTGAGATACGGCCCAGACTCCTACGGGAGGCAGCAGTGGGGAATATTGCACAATGGGCGCAAGCCTGATGCAGCGACGCCGC…	6
TGTGGAGGGTTTGATTCTGGCTCAGGATGAACGCTGGCGGCGTGCTTAACACATGCAAGTCGAACGGGATCCGCCAAGCTTGCTTGGTGGTGAGAGTGGCGAACGGGTGAGTAATGCGTGACCAACCTGCCCCATGCTTCGGAATAGCTCCTGGAAACGGGTGGTAATGCCGGATGCTCCGCATCATCGCATGATGGTGTGGGAAAGGGTTTACCGGCATGGGATGGGGTCGCGTCCTATCAGCTTGTTGGCGGGGTGATGGCCTGCCAAGGCTTCGACGGGTAGCCGGCGCCTGAGAGGGCGACCGGCCACATTGGGACTGAGATACGGCCCAGACTCCTACGGGAGGCAGCAGTGGGGAATATTGCACAATGGGCGCAAGCCTGATGCAGCGACGCC…	7
TGTGGAGGGTTTGATTCTGGCTCAGGATGAACGCTGGCGGCGTGCTTAACACATGCAAGTCGAACGGGATCCGCCAAGCTTGCTTGGTGGTGAGAGTGGCGAACGGGTGAGTAATGCGTGACCAACCTGCCCCATGCTTCGGAATAGCTCCTGGAAACGGGTGGTAATGCCGGATGCTCCGCATCATCGCATGATGGTGTGGGAAAGGGTTTACCGGCATGGGATGGGGTCGCGTCCTATCAGCTTGTTGGCGGGGTGATGGCCTGCCAAGGCTTCGACGGGTAGCCGGCCTGAGAGGGCGACCGGCCACATTGGGACTGAGATACGGCCCAGACTCCTACGGGAGGCAGCAGTGGGGAATATTGCACAATGGGCGCAAGCCTGATGCAGCGACGCCGC…	8
TGTGGAGGGTTTGATTCTGGCTCAGGATGAACGCTGGCGGCGTGCTTAACACATGCAAGTCGAACGGGATCCGCCAAGCTTGCTTGGTGGTGAGAGTGGCGAACGGGTGAGTAATGCGTGACCAACCTGCCCCATGCTTCGGAATAGCTCCTGGAAACGGGTGGTAATGCCGGATGCTCCGCATCATCGCATGATGGTGTGGGAAAGGGTTTACCGGCATGGGATGGGGTCGCGTCCTATCAGCTTGTTGGCGGGGTGATGGCCTGCCAAGGCTTCGACGGGTAGCCGGCCTGAGAGGGCGACCGGCCACATTGGGACTGAGATACGGCCCAGACTCCTACGGGAGGCAGCAGTGGGGAATATTGCACAATGGGCGCAAGCCTGATGCAGCGACGCCGC…	9
TGTGGAGGGTTTGATTCTGGCTCAGGATGAACGCTGGCGGCGTGCTTAACACATGCAAGTCGAACGGGATCCAGGCAGCTTGCTGTCTGGTGAGAGTGGCGAACGGGTGAGTAATGCGTGACCAACCTGCCCCATGCCTCGGAATAGCTCCTGGAAACGGGTGGTAATGCCGGATGCTCCGCATCATCGCATGATGGTGTGGGAAAGGGTTTACCGGCATGGGATGGGGTCGCGTCCTATCAGCTTGTTGGCGGGGTGATGGCCTGCCAAGGCTTCGACGGGTAGCCGGCCTGAGAGGGCGACCGGCCACATTGGGACTGAGATACGGCCCAGACTCCTACGGGAGGCAGCAGTGGGGAATATTGCACAATGGGCGCAAGCCTGATGCAGCGACGCCGC…	10
TGTGGAGGGTTTGATTCTGGCTCAGGATGAACGCTGGCGGCGTGCTTAACACATGCAAGTCGAACGGGATCCAGGCAGCTTGCTGTCTGGTGAGAGTGGCGAACGGGTGAGTAATGCGTGACCAACCTGCCCCATGCTTCGGAATAGCTCCTGGAAACGGGTGGTAATGCCGGATGCTCCGCATCATCGCATGATGGTGTGGGAAAGGGTTTACCGGCATGGGATGGGGTCGCGTCCTATCAGCTTGTTGGCGGGGTGATGGCCTGCCAAGGCTTCGACGGGTAGCCGGCCTGAGAGGGCGACCGGCCACATTGGGACTGAGATACGGCCCAGACTCCTACGGGAGGCAGCAGTGGGGAATATTGCACAATGGGCGCAAGCCTGATGCAGCGACGCCGC…	11
TGTGGAGGGTTTGATTCTGGCTCAGGATGAACGCTGGCGGCGTGCTTAACACATGCAAGTCGAACGGGATCCGGGCAGCTTGCTGCCTGGTGAGAGTGGCGAACGGGTGAGTAATGCGTGACCAACCTGCCCCATGCTTCGGAATAGCTCCTGGAAACGGGTGGTAATGCCGGATGCTCCGCACCGTCGCATGATGGTGTGGGAAAGGGTTTACCGGCATGGGATGGGGTCGCGTCCTATCAGCTTGTTGGCGGGGTGATGGCCTGCCAAGGCTTCGACGGGTAGCCGGCCTGAGAGGGCGACCGGCCACATTGGGACTGAGATACGGCCCAGACTCCTACGGGAGGCAGCAGTGGGGAATATTGCACAATGGGCGCAAGCCTGATGCAGCGACGCCGC…	12
TGTGGAGGGTTTGATTCTGGCTCAGGATGAACGCTGGCGGCGTGCTTAACACATGCAAGTCGAACGGGATCCGCCAAGCTTGCTTGGCGGTGAGAGTGGCGAACGGGTGAGTAATGCGTGACCAACCTGCCCCATGCTTCGGAATAGCTCCTGGAAACGGGTGGTAATGCCGGATGCTCCGCGCTGTCGCATGATGGCGTGGGAAAGGGTTTACCGGCATGGGATGGGGTCGCGTCCTATCAGCTTGTTGGCGGGGTGATGGCCTGCCAAGGCTTCGACGGGTAGCCGGCCTGAGAGGGCGACCGGCCACATTGGGACTGAGATACGGCCCAGACTCCTACGGGAGGCAGCAGTGGGGAATATTGCACAATGGGCGAAAGCCTGATGCAGCGACGCCGC…	13
TGTGGAGGGTTTGATTCTGGCTCAGGATGAACGCTGGCGGCGTGCTTAACACATGCAAGTCGAACGGGATCCGCCAAGCTTGCTTGGCGGTGAGAGTGGCGAACGGGTGAGTAATACGTGACCAACCTGCCCCATGCTTCGGAATAGCTCCTGGAAACGGGTGGTAATGCCGGATGCTCCGCGCTGTCGCATGATGGCGTGGGAAAGGGTTTACCGGCATGGGATGGGGTCGCGTCCTATCAGCTTGTTGGCGGGGTGATGGCCTGCCAAGGCTTCGACGGGTAGCCGGCCTGAGAGGGCGACCGGCCACATTGGGACTGAGATACGGCCCAGACTCCTACGGGAGGCAGCAGTGGGGAATATTGCACAATGGGCGAAAGCCTGATGCAGCGACGCCGC…	14
GTGGAGGGTTTGATTCTGGCTCAGGATGAACGCTGGCGGCGTGCTTAACACATGCAAGTCGAACGGGATCCAGGCAGCTTGCTGTCTGGTGAGAGTGGCGAACGGGTGAGTAATGCGTGACCAACCTGCCCCATACTCCGGAATAGCTCCTGGAAACGGGTGGTAATGCCGGGTGTTCCGCATCATCGCATGATGGTGTGGGAAAGGGTTTACCGGTATGGGATGGGGTCGCGTCCTATCAGCTTGTTGGTGGGGTGATGGCCTACCAAGGCTTCGACGGGTAGCCGGCCTGAGAGGGCGACCGGCCACATTGGGACTGAGATACGGCCCAGACTCCTACGGGAGGCAGCAGTGGGGAATATTGCACAATGGGCGAAAGCCTGATGCAGCGACGCCGCG…	15
TGTGGAGGGTTTGATTCTGGCTCAGGATGAACGCTGGCGGCGTGCTTAACACATGCAAGTCGAACGGGATCCAGGCAGCTTGCTGTCTGGTGAGAGTGGCGAACGGGTGAGTAATGCGTGACCAACCTGCCCCATACTCCGGAATAGCTCCTGGAAACGGGTGGTAATGCCGGGTGTTCCGCATCATCGCATGATGGTGTGGGAAAGGGTTTACCGGTATGGGATGGGGTCGCGTCCTATCAGCTTGTTGGTGGGGTGATGGCCTACCAAGGCTTCGACGGGTAGCCGGCCTGAGAGGGCGACCGGCCACATTGGGACTGAGATACGGCCCAGACTCCTACGGGAGGCAGCAGTGGGGAATATTGCACAATGGGCGAAAGCCTGATGCAGCGACGCCGC…	16
ATTGAGAGTTTGATCCTGGCTCAGGACGAACGCTGGCGGCGTGCCTAATACATGCAAGTCGAGCGCGGGAAGTCAGGGAAGCCTTCGGGTGGAACTGGTGGAACGAGCGGCGGATGGGTGAGTAACACGTAGGTAACCTGCCCTAAAGCGGGGGATACCATCTGGAAACAGGTGCTAATACCGCATAACCCCAGCAGTCACATGAGTGCTGGTTGAAAGACGGCTTCGGCTGTCACTTTAGGATGGACCTGCGGCGTATTAGCTAGTTGGTGGAGTAACGGTTCACCAAGGCGATGATACGTAGCCGACCTGAGAGGGTAATCGGCCACATTGGGACTGAGACACGGCCCAAACTCCTACGGGAGGCAGCAGTAGGGAATCTTCCACAATGGACGCAAG…	17
ATGAGAGTTTGATCCTGGCTCAGGACGAACGCTGGCGGCGTGCCTAATACATGCAAGTCGAGCGCGGGAAGTCAGGGAAGCCTTCGGGTGGAACTGGTGGAACGAGCGGCGGATGGGTGAGTAACACGTAGGTAACCTGCCCTAAAGCGGGGGATACCATCTGGAAACAGGTGCTAATACCGCATAAATCCAGCAGTCACATGAGTGCTGGTTGAAAGACGGCTTCGGCTGTCACTTTAGGATGGACCTGCGGCGTATTAGCTAGTTGGTGGAGTAACGGTTCACCAAGGCGATGATACGTAGCCGACCTGAGAGGGTAATCGGCCACATTGGGACTGAGACACGGCCCAAACTCCTACGGGAGGCAGCAGTAGGGAATCTTCCACAATGGACGCAAGT…	18
ATGAGAGTTTGATCCTGGCTCAGGACGAACGCTGGCGGCGTGCCTAATACATGCAAGTCGAGCGCGGGAAGTCAGGGAAGCCTTCGGGTGGAACTGGTGGAACGAGCGGCGGATGGGTGAGTAACACGTAGGTAACCTGCCCTAAAGCGGGGGATACCATCTGGAAACAGGTGCTAATACCGCATAAACCCAGCAGTCACATGAGTGCTGGTTGAAAGACGGCTTCGGCTGTCACTTTAGGATGGACCTGCGGCGTATTAGCTAGTTGGTGGAGTAACGGTTCACCAAGGCGATGATACGTAGCCGACCTGAGAGGGTAATCGGCCACATTGGGACTGAGACACGGCCCAAACTCCTACGGGAGGCAGCAGTAGGGAATCTTCCACAATGGACGCAAGT…	19
ATGAGAGTTTGATCCTGGCTCAGGACGAACGCTGGCGGCGTGCCTAATACATGCAAGTCGAGCGAGCAATTTTGACGGAATACTTCGGTAGGAAGTTAAGAGCGCGAGCGGCGGATGGGTGAGTAACACGTGGGCAACCTGCCCTTTAGCTTGGGATACCACTTGGAAACAGGTGCTAATACCAAATAAGAAGCAAGAGCGCATGCTCAAGCAGTAAAAGGCGGCTTTCGAGCTGTCACTAAAGGATGGGCCCGCGGTGCATTAGCTAGTTGGTAAGGTAACGGCCTACCAAGGCGATGATGCATAGCCGAGTTGAGAGACTGACCGGCCACATTGGGACTGAGACACGGCCCAAACTCCTACGGGAGGCAGCAGTAGGGAATCTTCCACAATGGACGC…	20
ATGAGAGTTTGATCCTGGCTCAGGACGAACGCTGGCGGCGTGCCTAATACATGCAAGTCGAGCGAGCAATTTTAACGGAATACTTCGGTAGGAAGTTAAGAGCGCGAGCGGCGGATGGGTGAGTAACACGTGGGCAACCTGCCCTTTAGCTTGGGATACCACTTGGAAACAGGTGCTAATACCAAATAAGAAGCGAGAGCGCATGCTCAAGCAGTAAAAGGCGGCTTTCGAGCTGTCACTAAAGGATGGGCCCGCGGTGCATTAGCTAGTTGGTAAGGTAACGGCCTACCAAGGCGATGATGCATAGCCGAGTTGAGAGACTGACCGGCCACATTGGGACTGAGACACGGCCCAAACTCCTACGGGAGGCAGCAGTAGGGAATCTTCCACAATGGACGC…	21
ATGAGAGTTTGATCCTGGCTCAGGACGAACGCTGGCGGCGTGCCTAATACATGCAAGTCGAGCGAGCAATTTTGACGGAATACTTCGGTAGGAAGTCAGAAGCGCGAGCGGCGGATGGGTGAGTAACACGTGGGCAACCTGCCCTTTAGCTTGGGATACCACTTGGAAACAGGTGCTAATACCAAATAAGCAGCAAGAGCGCATGCTCAAGCTGAGAAAGGCGGCTTTCGAGCTGTCACTAAAGGATGGGCCCGCGGTGCATTAGCTAGTTGGTAAGGTAAGGGCCTACCAAGGCGATGATGCATAGCCGAGTTGAGAGACTGACCGGCCACATTGGGACTGAGACACGGCCCAAACTCCTACGGGAGGCAGCAGTAGGGAATCTTCCACAATGGACGC…	22
ATGAGAGTTTGATCCTGGCTCAGGACGAACGCTGGCGGCGTGCCTAATACATGCAAGTCGAGCGAGCAATTTTGACGGAATACTTCGGTAGGAAGTCAGAAGCGCGAGCGGCGGATGGGTGAGTAACACGTGGGCAACCTGCCCTTTAGCTTGGGATACCACTTGGAAACAGGTGCTAATACCAAATAAGCAGCAAGAGCGCATGCTCAAGCTGAGAAAGGCGGCTTTCGAGCTGTCACTAAAGGATGGGCCCGCGGTGCATTAGCTAGTTGGTAAGGTAAGGGCCTACCAAGGCGATGATGCATAGCCGAGTTGAGAGACTGACCGGCCACATTGGGACTGAGACACGGCCCAAACTCCTACGGGAGGCAGCAGTAGGGAATCTTCCACAATGGACGC…	23
ATGAGAGTTTGATCCTGGCTCAGGACGAACGCTGGCGGCGTGCCTAATACATGCAAGTCGAGCGCGGGAAGTCAGGGAAGCCTTCGGGTGGAACTGGTGGAACGAGCGGCGGATGGGTGAGTAACACGTAGGTAACCTGCCCTAAAGCGGGGGATACCATCTGGAAACAGGTGCTAATACCGCATAATCCCAGCAGTCACATGAGTGTTGGTTGAAAGACGGCTTCGGCTGTCACTTTAGGATGGACCTGCGGCGTATTAGCTAGTTGGTGGAGTAACGGTTCACCAAGGCAATGATACGTAGCCGACCTGAGAGGGTAATCGGCCACATTGGGACTGAGACACGGCCCAAACTCCTACGGGAGGCAGCAGTAGGGAATCTTCCACAATGGACGCAAGT…	24
ATGAGAGTTTGATCCTGGCTCAGGACGAACGCTGGCGGCGTGCCTAATACATGCAAGTCGAGCGAGCGAGATGAACGGAATACTTCGGTAGGAAGTTCAGATTGCGAGCGGCGGATGGGTGAGTAACACGTAGGCAATCTACCCTTAAGCGGGGGATAACACCTGGAAACAGGTGCTAATACCGCATAAAACTAAGGACGCCTGTTCTAAAGTTAAAAGACGGTGAGAGCTGTCACTTAAGGATGAGCCTGCGGCGTATTAGCTAGTTGGCAAGGTAAGAGCTTACCAAGGCGATGATACGTAGCCGACCTGAGAGGGTAATCGGCCACATTGGGACTGAGACACGGCCCAAACTCCTACGGGAGGCAGCAGTAGGGAATCTTCCACAATGGACGCAAG…	25
ATGAGAGTTTGATCCTGGCTCAGGACGAACGCTGGCGGCGTGCCTAATACATGCAAGTCGAGCGAGCAAAGTTAAAGGAATACTTCGGTAGGAATTTAATAGCGCGAGCGGCGGATGGGTGAGTAACACGTGGGCAACCTGCCCTTTAGCTTGGGATACCACTTGGAAACAGGTGCTAATACCAAATAAGAAGTAAGAGCGCATGCTCAAGCTATGAAAGGCGGCTTTCGAGCTGTCACTAAAGGATGGGCCCGCGGTGCATTAGCTAGTTGGTAAGGTAACGGCTTACCAAGGCAATGATGCATAGCCGAGTTGAGAGACTGATCGGCCACATTGGGACTGAGACACGGCCCAAACTCCTACGGGAGGCAGCAGTAGGGAATCTTCCACAATGGACGC…	26
ATGAGAGTTTGATCCTGGCTCAGGACGAACGCTGGCGGCGTGCCTAATACATGCAAGTCGAGCGAGCAAAGTTAAAGGAATACTTCGGTAGGAATTTAATAGCGCGAGCGGCGGATGGGTGAGTAACACGTGGGCAATCTACCCTTTAGCTTGGGATACCACTTGGAAACAGGTGCTAATACCAAATAAGAAGTAAGAGCGCATGCTCAAGCTATGAAAGGCGGCTTTCGAGCTGTCACTAAAGGATGAGCCCGCGGTGCATTAGCTAGTTGGTAAGGTAACGGCTTACCAAGGCAATGATGCATAGCCGAGTTGAGAGACTGATCGGCCACATTGGGACTGAGACACGGCCCAAACTCCTACGGGAGGCAGCAGTAGGGAATCTTCCACAATGGACGC…	27
ATGAGAGTTTGATCCTGGCTCAGGACGAACGCTGGCGGCGTGCCTAATACATGCAAGTCGAGCGAGCAAAGTTAAAGGAATACTTCGGTAGGAATTTAATAGCGCGAGCGGCGGATGGGTGAGTAACACGTGGGCAATCTACCCTTTAGCTTGGGATACCACTTGGAAACAGGTGCTAATACCAAATAAGAAGTAAGAGCGCATGCTCAAGCTATGAAAGGCGGCTTTCGAGCTGTCACTAAAGGATGAGCCCGCGGTGCATTAGCTAGTTGGTAAGGTAACGGCTTACCAAGGCAATGATGCATAGCCGAGTTGAGAGACTGATCGGCCACATTGGGACTGAGACACGGCCCAAACTCCTACGGGAGGCAGCAGTAGGGAATCTTCCACAATGGACGC…	28
ATGAGAGTTTGATCCTGGCTCAGGACGAACGCTGGCGGCGTGCCTAATACATGCAAGTCGAGCGAGCAATTTTGACGGAATACTTCGGTAGGAAGTCAGAAGCGCGAGCGGCGGATGGGTGAGTAACACGTGGGCAACCTGCCCTTTAGCTTGGGATACCACTTGGAAACAGGTGCTAATACCAAATAAGCAGCACGAGCGCATGCTCAAGCTGAGAAAGGTGGCTTTCGAGCTGTCACTAAAGGATGGGCCCGCGGTGCATTAGCTAGTTGGTAAGGTAACGGCTTACCAAGGCGATGATGCATAGCCGAGTTGAGAGACTGACCGGCCACATTGGGACTGAGACACGGCCCAAACTCCTACGGGAGGCAGCAGTAGGGAATCTTCCACAATGGACGC…	29
ATGAGAGTTTGATCCTGGCTCAGGACGAACGCTGGCGGCGTGCCTAATACATGCAAGTCGAGCGAGCAATTTTGACGGAATACTTCGGTAGGAAGTCAGAAGCGCGAGCGGCGGATGGGTGAGTAACACGTGGGCAACCTGCCCTTTAGCTTGGGATACCACTTGGAAACAGGTGCTAATACCAAATAAGCAGCACGAGCGCATGCTCAAGCTGAGAAAGGCGGCTTTCGAGCTGTCACTAAAGGATGGGCCCGCGGTGCATTAGCTAGTTGGTAAGGTAACGGCTTACCAAGGCGATGATGCATAGCCGAGTTGAGAGACTGACCGGCCACATTGGGACTGAGACACGGCCCAAACTCCTACGGGAGGCAGCAGTAGGGAATCTTCCACAATGGACGC…	30
ATGAGAGTTTGATCCTGGCTCAGGACGAACGCTGGCGGCGTGCCTAATACATGCAAGTCGAGCGAGCAATTTTGACGGAATACTTCGGTAGGAAGTCAGAAGCGCGAGCGGCGGATGGGTGAGTAACACGTGGGCAACCTGCCCTTTAGCTTGGGATACCACTTGGAAACAGGTGCTAATACCAAATAAGCAGCACGAGCGCATACTCGAGCTGAGAAAGGCGGCTTTCGAGCTGTCACTAAAGGATGGGCCCGCGGTGCATTAGCTAGTTGGTAAGGTAACGGCTTACCAAGGCGATGATGCATAGCCGAGTTGAGAGACTGACCGGCCACATTGGGACTGAGACACGGCCCAAACTCCTACGGGAGGCAGCAGTAGGGAATCTTCCACAATGGACGC…	31
ATGAGAGTTTGATCCTGGCTCAGGACGAACGCTGGCGGCGTGCCTAATACATGCAAGTCGAGCGAGCAATTTTGACGGAATACTTCGGTAGGAAGTCAGAAGCGCGAGCGGCGGATGGGTGAGTAACACGTGGGCAACCTGCCCTTTAGCTTGGGATACCACTTGGAAACAGGTGCTAATACCAAATAAGCAGCACGAGCGCATGCTCGAGCTGAGAAAGGCGGCTTTCGAGCTGTCACTAAAGGATGGGCCCGCGGTGCATTAGCTAGTTGGTAAGGTAACGGCTTACCAAGGCGATGATGCATAGCCGAGTTGAGAGACTGACCGGCCACATTGGGACTGAGACACGGCCCAAACTCCTACGGGAGGCAGCAGTAGGGAATCTTCCACAATGGACGC…	32
ATGAGAGTTTGATCCTGGCTCAGGACGAACGCTGGCGGCGTGCCTAATACATGCAAGTCGAGCGAGCAATTTTGACAGAATACTTCGGTAGGAAGTCAGAAGCGCGAGCGGCGGATGGGTGAGTAACACGTGGGCAACCTGCCCTTTAGCTTGGGATACCACTTGGAAACAGGTGCTAATACCAAATAAGCAGCACGAGCGCATGCTCGAGCTGAGAAAGGCGGCTTTCGAGCTGTCACTAAAGGATGGGCCCGCGGTGCATTAGCTAGTTGGTAAGGTAACGGCTTACCAAGGCGATGATGCATAGCCGAGTTGAGAGACTGACCGGCCACATTGGGACTGAGACACGGCCCAAACTCCTACGGGAGGCAGCAGTAGGGAATCTTCCACAATGGACGC…	33
ATGAGAGTTTGATCCTGGCTCAGGACGAACGCTGGCGGCGTGCCTAATACATGCAAGTCGAGCGAGCAATTTTGACGGAATACTTCGGTAGGAAGTCAGAAGCGCGAGCGGCGGATGGGTGAGTAACACGTGGGCAACCTGCCCTTTAGCTTGGGATACCACTTGGAAACAGGTGCTAATACCAAATAAGCAGCACGAGCGCATGCTCAAGCTGAGAAAGGCGGCTTTCGAGCTGTCACTAAAGGATGGGCCCGCGGTGCATTAGCTAGTTGGTAAGGTAACGGCTTACCAAGGCGATGATGCATAGCCGAGTTGAGAGACTGACCGGCCACATTGGGACTGAGACACGGCCCAAACTCCTACGGGAGGCAGCAGTAGGGAATCTTCCACAATGGACGC…	34
ATGAGAGTTTGATCCTGGCTCAGGACGAACGCTGGCGGCGTGCCTAATACATGCAAGTCGAGCGAGCAATTTTGACGGAATACTTCGGTAGGAAGTCAGAAGCGCGAGCGGCGGATGGGTGAGTAACACGTGGGCAACCTGCCCTTTAGCTTGGGATACCACTTGGAAACAGGTGCTAATACCAAATAAGCAGCACGAGCGCATGCTCGAGCTGAGAAAGGCGGCTTTCGAGCTGTCACTAAAGGATGGGCCCGCGGTGCATTAGCTAGTTGGTAAGGTAACGGCTTACCAAGGCGATGATGCATAGCCGAGTTGAGAGACTGACCGGCCACATTGGGACTGAGACACGGCCCAAACTCCTACGGGAGGCAGCAGTAGGGAATCTTCCACAATGGACGC…	35
ATGAGAGTTTGATCCTGGCTCAGGACGAACGCTGGCGGCGTGCCTAATACATGCAAGTCGAGCGAGCAATTTTGATGGAATACTTCGGTAGGAAGTCAGAAGCGCGAGCGGCGGATGGGTGAGTAACACGTGGGCAACCTGCCCTTTAGCTTGGGATACCACTTGGAAACAGGTGCTAATACCAAATAAGCAGCACGAGCGCATGCTCGAGCTGAGAAAGGCGGCTTTCGAGCTGTCACTAAAGGATGGGCCCGCGGTGCATTAGCTAGTTGGTAAGGTAACGGCTTACCAAGGCGATGATGCATAGCCGAGTTGAGAGACTGACCGGCCACATTGGGACTGAGACACGGCCCAAACTCCTACGGGAGGCAGCAGTAGGGAATCTTCCACAATGGACGC…	36
ATGAGAGTTTGATCCTGGCTCAGGACGAACGCTGGCGGCGTGCCTAATACATGCAAGTCGAGCGAGCAATTTTGACGGAATACTTCGGTAGGAAGTCAGAAGCGCGAGCGGCGGATGGGTGAGTAACACGTGGGCAACCTGCCCTTTAGCTTGGGATACCACTTGGAAACAGGTGCTAATACCAAATAAGCAGCACGAGCGCATGCTCGAGCTGAGAAAGGCGGCTTTCGAGCTGTCACTAAAGGATGGGCCCGCGGTGCATTAGCTAGTTGGTAAGGTAACGGCTTACCAAGGCGATGATGCATAGCCGAGTTGAGAGACTGACCGGCCACATTGGGACTGAGACACGGCCCAAACTCCTACGGGAGGCAGCAGTAGGGAATCTTCCACAATGGACGC…	37
ATTGAGAGTTTGATCCTGGCTCAGGACGAACGCTGGCGGCGTGCCTAATACATGCAAGTCGAGCGCGGGAAGTCAGGGAAGCCTTCGGGTGGAACTGGTGGAACGAGCGGCGGATGGGTGAGTAACACGTAGGTAACCTGCCCTAAAGCGGGGGATACCATCTGGAAACAGGTGCTAATACCGCATAACCCCAGCAGTCACATGAGTGCTGGTTGAAAGACGGCTTCGGCTGTCACTTTAGGATGGACCTGCGGCGTATTAGCTAGTTGGTGGAGTAACGGTTCACCAAGGCGATGATACGTAGCCGACCTGAGAGGGTAATCGGCCACATTGGGACTGAGACACGGCCCAAACTCCTACGGGAGGCAGCAGTAGGGAATCTTCCACAATGGACGCAAG…	38
ATTGAGAGTTTGATCCTGGCTCAGGACGAACGCTGGCGGCGTGCCTAATACATGCAAGTCGAGCGCGGGAAGTCAGGGAAGCCTTCGGGTGGAACTGGTGGAACGAGCGGCGGATGGGTGAGTAACACGTAGGTAACCTGCCCTAAAGCGGGGGATACCATCTGGAAACAGGTGCTAATACCGCATAACCCCAGCAGTCACATGAGTGCTGGTTGAAAGACGGCTTCGGCTGTCACTTTAGGATGGACCTGCGGCGTATTAGCTAGTTGGTGGAGTAACGGTTCACCAAGGCAATGATACGTAGCCGACCTGAGAGGGTAATCGGCCACATTGGGACTGAGACACGGCCCAAACTCCTACGGGAGGCAGCAGTAGGGAATCTTCCACAATGGACGCAAG…	39
ATGAGAGTTTGATCCTGGCTCAGGACGAACGCTGGCGGCGTGCCTAATACATGCAAGTCGAGCGAGCAATTTTGACGGAATACTTCGGTAGGAAGTCAGAAGCGCGAGCGGCGGATGGGTGAGTAACACGTGGGCAACCTGCCCTTTAGCTTGGGATACCACTTGGAAACAGGTGCTAATACCAAATAAGCAGCAAGAGCGCATGCTCAAGCTGAGAAAGGCGGCTTTCGAGCTGTCACTAAAGGATGGGCCCGCGGTGCATTAGCTAGTTGGTAAGGTAAAGGCCTACCAAGGCGATGATGCATAGCCGAGTTGAGAGACTGACCGGCCACATTGGGACTGAGACACGGCCCAAACTCCTACGGGAGGCAGCAGTAGGGAATCTTCCACAATGGACGC…	40
ATGAGAGTTTGATCCTGGCTCAGGACGAACGCTGGCGGCGTGCCTAATACATGCAAGTCGAGCGAGCAATTTTGACGGAATACTTCGGTAGGAAGTTAAGAGCGCGAGCGGCGGATGGGTGAGTAACACGTGGGCAACCTGCCCTTTAGCTTGGGATACCACTTGGAAACAGGTGCTAATACCAAATAAGCAGCAAGAGCGCATGCTCAAGCTGAGAAAGGCGGCTTTGGAGCTGTCACTAAAGGATGGGCCCGCGGTGCATTAGCTAGTTGGTAAGGTAAAGGCCTACCAAGGCGATGATGCATAGCCGAGTTGAGAGACTGACCGGCCACATTGGGACTGAGACACGGCCCAAACTCCTACGGGAGGCAGCAGTAGGGAATCTTCCACAATGGACGC…	41
ATGAGAGTTTGATCCTGGCTCAGGACGAACGCTGGCGGCGTGCCTAATACATGCAAGTCGAGCGAGCGCTTTTAACAGAATACTTCGGTAGGAAGTCAGAAGCGCGAGCGGCGGATGGGTGAGTAACACGTGGGCAACCTGCCCTTTAGCTTGGGATACCACTTGGAAACAGGTGCTAATACCAAATAAGCAGCAAGAGCGCATGCTCAAGCTGAGAAAGGCGGCTTTGGAGCTGTCACTAAAGGATGGGCCCGCGGTGCATTAGCTAGTTGGTAAGGTAAAGGCCTACCAAGGCGATGATGCATAGCCGAGTTGAGAGACTGACCGGCCACATTGGGACTGAGACACGGCCCAAACTCCTACGGGAGGCAGCAGTAGGGAATCTTCCACAATGGACGC…	42
CGAGCGGCGGATGGGTGAGTAACACGTGGGCAACCTGCCCTTTAGCTTGGGATACCACTTGGAAACAGGTGCTAATACCAAATAAGCAGCAAGAGCGCATGCTCAAGCTGAGAAAGGCGGCTTTGGAGCTGTCACTAAAGGATGGGCCCGCGGTGCATTAGCTAGTTGGTAAGGTAAAGGCCTACCAAGGCGATGATGCATAGCCGAGTTGAGAGACTGACCGGCCACATTGGGACTGAGACACGGCCCAAACTCCTACGGGAGGCAGCAGTAGGGAATCTTCCACAATGGACGCAAGTCTGATGGAGCAACGCCGCGTGAGTGAAGAAGGTTTTCGGATCGTAAAGCTCTGTTGTTGGTGAAGAAGGACAAGGGTAGTAACTGATCTTTGTTTGACGG…	43
ATGAGAGTTTGATCCTGGCTCAGGACGAACGCTGGCGGCGTGCCTAATACATGCAAGTCGAGCGAGCAATTTTAACGGAATACTTCGGTAGGAAGTTAGAAGCGCGAGCGGCGGATGGGTGAGTAACACGTGGGCAACCTGCCCTTTAGCTTGGGATACCACTTGGAAACAGGTGCTAATACCAAATAAGAAGCAAGAGCGCATGCTCAAGCAGTAAAAGGCGGCTTTCGAGCTGTCACTAAAGGATGGGCCCGCGGTGCATTAGCTAGTTGGTAAGGTAACGGCCTACCAAGGCGATGATGCATAGCCGAGTTGAGAGACTGACCGGCCACATTGGGACTGAGACACGGCCCAAACTCCTACGGGAGGCAGCAGTAGGGAATCTTCCACAATGGACGC…	44
ATGAGAGTTTGATCCTGGCTCAGGACGAACGCTGGCGGCGTGCCTAATACATGCAAGTCGAGCGAGCAATTTTGACGGAATACTTCGGTAGGAAGTCAGAAGCGCGAGCGGCGGATGGGTGAGTAACACGTGGGCAACCTGCCCTTTAGCTTGGGATACCACTTGGAAACAGGTGCTAATACCAAATAAGCAGCAAGAGCGCATGCTCAAGCTGAGAAAGGCGGCTTTCGAGCTGTCACTAAAGGATGGGCCCGCGGTGCATTAGCTAGTTGGTAAGGTAACGGCCTACCAAGGCGATGATGCATAGCCGAGTTGAGAGACTGACCGGCCACATTGGGACTGAGACACGGCCCAAACTCCTACGGGAGGCAGCAGTAGGGAATCTTCCACAATGGACGC…	45
ATGAGAGTTTGATCCTGGCTCAGGACGAACGCTGGCGGCGTGCCTAATACATGCAAGTCGAGCGAGCAATTTTGACGGAATACTTCGGTAGGAAGTCAGAAGCGCGAGCGGCGGATGGGTGAGTAACACGTGGGCAACCTGCCCTTTAGCTTGGGATACCACTTGGAAACAGGTGCTAATACCAAATAAGCAGCAAGAGCGCATGCTCAAGCTGAGAAAGGCGGCTTTCGAGCTGTCACTAAAGGATGGGCCCGCGGTGCATTAGCTAGTTGGTAAGGTAACGGCCTACCAAGGCAATGATGCATAGCCGAGTTGAGAGACTGACCGGCCACATTGGGACTGAGACACGGCCCAAACTCCTACGGGAGGCAGCAGTAGGGAATCTTCCACAATGGACGC…	46
ATGAGAGTTTGATCCTGGCTCAGGACGAACGCTGGCGGCGTGCCTAATACATGCAAGTCGAGCGAGCAATTTTGACAGAATACTTCGGTAGGAAGTCAGAAGCGCGAGCGGCGGATGGGTGAGTAACACGTGGGCAACCTGCCCTTTAGCTTGGGATACCACTTGGAAACAGGTGCTAATACCAAATAGGCAGCAAGAGCGCATGCTCAAGCTGAGAAAGGCGGCTTTCGAGCTGTCACTAAAGGATGGGCCCGCGGTGCATTAGCTAGTTGGTAAGGTAACGGCCTACCAAGGCGATGATGCATAGCCGAGTTGAGAGACTGACCGGCCACATTGGGACTGAGACACGGCCCAAACTCCTACGGGAGGCAGCAGTAGGGAATCTTCCACAATGGACGC…	47
ATGAGAGTTTGATCCTGGCTCAGGACGAACGCTGGCGGCGTGCCTAATACATGCAAGTCGAGCGAGCAATTTTGACGGAATACTTCGGTAGGAAGTTAAGAGCGCGAGCGGCGGATGGGTGAGTAACACGTGGGCAACCTGCCCTTTAGCTTGGGATACCACTTGGAAACAGGTGCTAATACCAAATAAGCAGCAAGAGCGCATGCTCAAGCTGAGAAAGGCGGCTTTCGAGCTGTCACTAAAGGATGGGCCCGCGGTGCATTAGCTAGTTGGTAAGGTAACGGCCTACCAAGGCGATGATGCATAGCCGAGTTGAGAGACTGACCGGCCACATTGGGACTGAGACACGGCCCAAACTCCTACGGGAGGCAGCAGTAGGGAATCTTCCACAATGGACGC…	48
ATGAGAGTTTGATCCTGGCTCAGGACGAACGCTGGCGGCGTGCCTAATACATGCAAGTCGAGCGAGCAATTTTGACGGAATACTTCGGTAGGAAGTCAGAAGCGCGAGCGGCGGATGGGTGAGTAACACGTGGGCAACCTGCCCTTTAGCTTGGGATACCACTTGGAAACAGGTGCTAATACCAAATAAGCAGCAAGAGCGCATGCTCAAGCTGAGAAAGGCGGCTTTCGAGCTGTCACTAAAGGATGGGCCCGCGGTGCATTAGCTAGTTGGTAAGGTAACGGCCTACCAAGGCGATGATGCATAGCCGAGTTGAGAGACTGACCGGCCACATTGGGACTGAGACACGGCCCAAACTCCTACGGGAGGCAGCAGTAGGGAATCTTCCACAATGGACGC…	49
ATGAGAGTTTGATCCTGGCTCAGGACGAACGCTGGCGGCGTGCCTAATACATGCAAGTCGAGCGAGCAATTTTGACGGAATACTTCGGTAGGAAGTCAGAAGCGCGAGCGGCGGATGGGTGAGTAACACGTGGGCAACCTGCCCTTTAGCTTGGGATACCACTTGGAAACAGGTGCTAATACCAAATAAGCAGCAAGAGCGCATGCTCAAGCTGAGAAAGGCGGCTTTCGAGCTGTCACTAAAGGATGGGCCCGCGGTGCATTAGCTAGTTGGTAAGGTAACGGCCTACCAAGGCGATGATGCATAGCCGAGTTGAGAGACTGACCGGCCACATTGGGACTGAGACACGGCCCAAACTCCTACGGGAGGCAGCAGTAGGGAATCTTCCACAATGGACGC…	50
ATGAGAGTTTGATCCTGGCTCAGGACGAACGCTGGCGGCGTGCCTAATACATGCAAGTCGAGCGAGCAATTTTAACAGAATACTTCGGTAGGAAGTTAAGAGCGCGAGCGGCGGATGGGTGAGTAACACGTGGGCAACCTGCCCTTTAGCTTGGGATACCACTTGGAAACAGGTGCTAATACCAAATAAGCAGCAAGAGCGCATGCTCAAGCTGAGAAAGGCGGCTTTCGAGCTGTCACTAAAGGATGGGCCCGCGGTGCATTAGCTAGTTGGTAAGGTAAGGGCCTACCAAGGCGATGATGCATAGCCGAGTTGAGAGACTGACCGGCCACATTGGGACTGAGACACGGCCCAAACTCCTACGGGAGGCAGCAGTAGGGAATCTTCCACAATGGACGC…	51
ATGAGAGTTTGATCCTGGCTCAGGACGAACGCTGGCGGCGTGCCTAATACATGCAAGTCGAGCGAGCAATTTTGACAGAATACTTCGGTAGGAAGTCAGAAGCGCGAGCGGCGGATGGGTGAGTAACACGTGGGCAACCTGCCCTTTAGCTTGGGATACCACTTGGAAACAGGTGCTAATACCAAATAAGCAGCAAGAGCGCATGCTCAAGCAGTAAAAGGCGGCTTTCGAGCTGTCACTAAAGGATGGGCCCGCGGTGCATTAGCTAGTTGGTAAGGTAACGGCCTACCAAGGCGATGATGCATAGCCGAGTTGAGAGACTGACCGGCCACATTGGGACTGAGACACGGCCCAAACTCCTACGGGAGGCAGCAGTAGGGAATCTTCCACAATGGACGC…	52
ATGAGAGTTTGATCCTGGCTCAGGACGAACGCTGGCGGCGTGCCTAATACATGCAAGTCGAGCGAGCAATTTTGACAGAATACTTCGGTAGGAAGTCAGAAGCGCGAGCGGCGGATGGGTGAGTAACACGTGGGCAACCTGCCCTTTAGCTTGGGATACCACTTGGAAACAGGTGCTAATACCAAATAAGCAGCAAGAGCGCATGCTCAAGCTGAGAAAGGCGGCTTTCGAGCTGTCACTAAAGGATGGGCCCGCGGTGCATTAGCTAGTTGGTAAGGTAACGGCCTACCAAGGCGATGATGCATAGCCGAGTTGAGAGACTGACCGGCCACATTGGGACTGAGACACGGCCCAAACTCCTACGGGAGGCAGCAGTAGGGAATCTTCCACAATGGACGC…	53
ATGAGAGTTTGATCCTGGCTCAGGACGAACGCTGGCGGCGTGCCTAATACATGCAAGTCGAGCGAGCAATTTTGACAGAATACTTCGGTAGGAAGTCAGAAGCGCGAGCGGCGGATGGGTGAGTAACACGTGGGCAACCTGCCCTTTAGCTTGGGATACCACTTGGAAACAGGTGCTAATACCAAATAAGCAGCAAGAGCGCATGCTCAAGCTGAGAAAGGCGGCTTTGGAGCTGTCACTAAAGGATGGGCCCGCGGTGCATTAGCTAGTTGGTAAGGTAACGGCCTACCAAGGCGATGATGCATAGCCGAGTTGAGAGACTGACCGGCCACATTGGGACTGAGACACGGCCCAAACTCCTACGGGAGGCAGCAGTAGGGAATCTTCCACAATGGACGC…	54
ATGAGAGTTTGATCCTGGCTCAGGACGAACGCTGGCGGCGTGCCTAATACATGCAAGTCGAGCGAGCAATTTTGACAGAATACTTCGGTAGGAAGTCAGAAGCGCGAGCGGCGGATGGGTGAGTAACACGTGGGCAACCTGCCCTTTAGCTTGGGATACCACTTGGAAACAGGTGCTAATACCAAATAAGCAGCAAGAGCGCATGCTCAAGCTGAGAAAGGCGGCTTTCGAGCTGTCACTAAAGGATGGGCCCGCGGTGCATTAGCTAGTTGGTAAGGTAACGGCCTACCAAGGCGATGATGCATAGCCGAGTTGAGAGACTGACCGGCCACATTGGGACTGAGACACGGCCCAAACTCCTACGGGAGGCAGCAGTAGGGAATCTTCCACAATGGACGC…	55
ATGAGAGTTTGATCCTGGCTCAGGACGAACGCTGGCGGCGTGCCTAATACATGCAAGTCGAGCGAGCAATCTTAACGGAATACTTCGGTAGGAAGTCAAGAGCGCGAGCGGCGGATGGGTGAGTAACACGTGGGCAACCTGCCCTATAGCTTGGGATACCACTTGGAAACAGGTGCTAATACCAAATAAGCAGCAAGAGCGCATGCTCAAGCTGGGAAAGGCGGCTTTAAAGCTGTCACTACAGGATGGGCCCGCGGTGCATTAGCTAGTTGGCAAGGTAACGGCCTACCAAGGCGATGATGCATAGCCGAGTTGAGAGACTGACCGGCCACATTGGGACTGAGACACGGCCCAAACTCCTACGGGAGGCAGCAGTAGGGAATCTTCCACAATGGACGC…	56
ATGAGAGTTTGATCCTGGCTCAGGACGAACGCTGGCGGCGTGCCTAATACATGCAAGTCGAGCGAGCAATCTTAACGGAATACTTCGGTAGGAAGTCAAGAGCGCGAGCGGCGGATGGGTGAGTAACACGTGGGCAACCTGCCCTATAGCTTGGGATACCACTTGGAAACAGGTGCTAATACCAAATAAGCAGCAAGAGCGCATGCTCAAGCTGGGAAAGGCGGCTTTAAAGCTGTCACTACAGGATGGGCCCGCGGTGCATTAGCTAGTTGGCAAGGTAACGGCCTACCAAGGCGATGATGCATAGCCGAGTTGAGAGACTGACCGGCCACATTGGGACTGAGACACGGCCCAAACTCCTACGGGAGGCAGCAGTAGGGAATCTTCCACAATGGACGC…	57
ATGAGAGTTTGATCCTGGCTCAGGACGAACGCTGGCGGCGTGCCTAATACATGCAAGTCGAGCGAGCAATCTTAACAGAATACTTCGGTAGGAAGTCAAGAGCGCGAGCGGCGGATGGGTGAGTAACACGTGGGCAACCTGCCCTATAGCTTGGGATACCACTTGGAAACAGGTGCTAATACCAAATAAGCAGCAAGAGCGCATGCTCAAGCTGAGAAAGGCGGCTTTAAAGCTGTCACTAAAGGATGGGCCCGCGGTGCATTAGCTAGTTGGCAAGGTAACGGCCTACCAAGGCGATGATGCATAGCCGAGTTGAGAGACTGACCGGCCACATTGGGACTGAGACACGGCCCAAACTCCTACGGGAGGCAGCAGTAGGGAATCTTCCACAATGGACGC…	58
ATGAGAGTTTGATCCTGGCTCAGGACGAACGCTGGCGGCGTGCCTAATACATGCAAGTCGAGCGAGCAATCTTAACGGAATACTTCGGTAGGAAGTCAAGAGCGCGAGCGGCGGATGGGTGAGTAACACGTGGGCAACCTGCCCTATAGCTTGGGATACCACTTGGAAACAGGTGCTAATACCAAATAAGCAGCAAGAGCGCATGCTCAAGCTGGGAAAGGCGGCTTTAAAGCTGTCACTACAGGATGGGCCCGCGGTGCATTAGCTAGTTGGCAAGGTAACGGCCTACCAAGGCGATGATGCATAGCCGAGTTGAGAGACTGACCGGCCACATTGGGACTGAGACACGGCCCAAACTCCTACGGGAGGCAGCAGTAGGGAATCTTCCACAATGGACGC…	59
ATGAGAGTTTGATCCTGGCTCAGGACGAACGCTGGCGGCGTGCCTAATACATGCAAGTCGAGCGAGCAATCTTAACGGAATACTTCGGTAGGAAGTCAAGAGCGCGAGCGGCGGATGGGTGAGTAACACGTGGGCAACCTGCCCTATAGCTTGGGATACCACTTGGAAACAGGTGCTAATACCAAATAAGCAGCAAGAGCGCATGCTCAAGCTGGGAAAGGCGGCTTTAAAGCTGCCACTACAGGATGGGCCCGCGGTGCATTAGCTAGTTGGCAAGGTAACGGCCTACCAAGGCGATGATGCATAGCCGAGTTGAGAGACTGACCGGCCACATTGGGACTGAGACACGGCCCAAACTCCTACGGGAGGCAGCAGTAGGGAATCTTCCACAATGGACGC…	60
GATGAACGCTGGCGGCGTGCTTAACACATGCAAGTCGAACGGGATCCGCCAAGCTTGCTTGGCGGTGAGAGTGGCGAACGGGTGAGTAATGCGTGACCAACCTGCCCTATGCTTCGGAATAGCTCCTGGAAACGGGTGGTAATGCCGGATGCTCCGCGCTGTCGCATGATGGTGCGGGAAAGGGTTTACCGGCATGGGATGGGGTCGCGTCCTATCAGCTTGTTGGCGGGGTGATGGCCTGCCAAGGCTTCGACGGGTAGCCGGCCTGAGAGGGCGACCGGCCACATTGGGACTGAGATACGGCCCAGACTCCTACGGGAGGCAGCAGTGGGGAATATTGCACAATGGGCGAAAGCCTGATGCAGCGACGCCGCGTGCGGGATGACGGCCTTCGGGTTG…	61
GATGAACGCTGGCGGCGTGCTTAACACATGCAAGTCGAACGGGATCCAGGCAGCTTGCTGTCTGGTGAGAGTGGCGAACGGGTGAGTAATGCGTGACCAACCTGCCCCATGCTTCGGAATAGCTCCTGGAAACGGGTGGTAATGCCGGATGCTCCGCATCATCGCATGATGGTGTGGGAAAGGGTTTACCGGCATGGGATGGGGTCGCGTCCTATCAGCTTGTTGGCGGGGTGATGGCCTGCCAAGGCTTCGACGGGTAGCCGGCCTGAGAGGGCGACCGGCCACATTGGGACTGAGATACGGCCCAGACTCCTACGGGAGGCAGCAGTGGGGAATATTGCACAATGGGCGCAAGCCTGATGCAGCGACGCCGCGTGCGGGATGACGGCCTTCGGGTTG…	62

## Sheet: S8
Supplementary Table S8. Complete table of raw data per strain across all samples and treatments
ID	Strain	Counts	Total counts in sample	Relative counts	Copy number (after dilution factor adj.)	Copy number (raw)	Ct (Mean)	Ct (Std. dev.)	Absolute abundance (raw)	Ct of sample above limit	Type	Experiment	Plate	CommunityCombo	Treatment	Notes	Strain Present	spec_name	Treatment (Simplified)	Total reads in sample	Sample detection threshold	Absolute abundance	Sample threshold passed	Low depth sample	Arrival
2-1	ESL0825	236	8316	0.028379	4.18111e+08	1.3937e+06	16.0913	0.0944292	1.18656e+07	Yes	bee	pilot	3	pilot	AB-0	pilot	1	Bifidobacterium apousia	AB-0	8316	50277.9	1.18656e+07	1	No	both
2-1	ESL0820	188	8316	0.022607	4.18111e+08	1.3937e+06	16.0913	0.0944292	9.45224e+06	Yes	bee	pilot	3	pilot	AB-0	pilot	1	Bifidobacterium apousia	AB-0	8316	50277.9	9.45224e+06	1	No	both
2-1	ESL0822	59	8316	0.00709476	4.18111e+08	1.3937e+06	16.0913	0.0944292	2.96639e+06	Yes	bee	pilot	3	pilot	AB-0	pilot	1	Bifidobacterium asteroides	AB-0	8316	50277.9	2.96639e+06	1	No	both
2-1	ESL0170	66	8316	0.00793651	4.18111e+08	1.3937e+06	16.0913	0.0944292	3.31834e+06	Yes	bee	pilot	3	pilot	AB-0	pilot	1	Bifidobacterium asteroides	AB-0	8316	50277.9	3.31834e+06	1	No	both
2-1	ESL0824	282	8316	0.0339105	4.18111e+08	1.3937e+06	16.0913	0.0944292	1.41784e+07	Yes	bee	pilot	3	pilot	AB-0	pilot	1	Bifidobacterium polysaccharolyticum	AB-0	8316	50277.9	1.41784e+07	1	No	both
2-1	ESL0198	110	8316	0.0132275	4.18111e+08	1.3937e+06	16.0913	0.0944292	5.53056e+06	Yes	bee	pilot	3	pilot	AB-0	pilot	1	Bifidobacterium polysaccharolyticum	AB-0	8316	50277.9	5.53056e+06	1	No	both
2-1	ESL0827	120	8316	0.01443	4.18111e+08	1.3937e+06	16.0913	0.0944292	6.03334e+06	Yes	bee	pilot	3	pilot	AB-0	pilot	1	Bifidobacterium sp1.	AB-0	8316	50277.9	6.03334e+06	1	No	both
2-1	ESL0199	118	8316	0.0141895	4.18111e+08	1.3937e+06	16.0913	0.0944292	5.93279e+06	Yes	bee	pilot	3	pilot	AB-0	pilot	1	Bifidobacterium sp1.	AB-0	8316	50277.9	5.93279e+06	1	No	both
2-1	ESL0200	0	8316	0	4.18111e+08	1.3937e+06	16.0913	0.0944292	0	Yes	bee	pilot	3	pilot	AB-0	pilot	0	Bifidobacterium sp2.	AB-0	8316	50277.9	0	0	No	both
2-1	ESL0819	0	8316	0	4.18111e+08	1.3937e+06	16.0913	0.0944292	0	Yes	bee	pilot	3	pilot	AB-0	pilot	0	Bifidobacterium sp2.	AB-0	8316	50277.9	0	0	No	both
2-1	ESL0197	0	8316	0	4.18111e+08	1.3937e+06	16.0913	0.0944292	0	Yes	bee	pilot	3	pilot	AB-0	pilot	0	Bifidobacterium coryneforme	AB-0	8316	50277.9	0	0	No	both
2-1	ESL0294	0	8316	0	4.18111e+08	1.3937e+06	16.0913	0.0944292	0	Yes	bee	pilot	3	pilot	AB-0	pilot	0	Bombilactobacillus mellis	AB-0	8316	50277.9	0	0	No	NA
2-1	ESL0394	938	8316	0.112795	4.18111e+08	1.3937e+06	16.0913	0.0944292	4.71606e+07	Yes	bee	pilot	3	pilot	AB-0	pilot	1	Lactobacillus melliventris	AB-0	8316	50277.9	4.71606e+07	1	No	both
2-1	ESL0295	0	8316	0	4.18111e+08	1.3937e+06	16.0913	0.0944292	0	Yes	bee	pilot	3	pilot	AB-0	pilot	0	Bombilactobacillus mellis	AB-0	8316	50277.9	0	0	No	both
2-1	ESL1028	0	8316	0	4.18111e+08	1.3937e+06	16.0913	0.0944292	0	Yes	bee	pilot	3	pilot	AB-0	pilot	0	Bombilactobacillus mellifer	AB-0	8316	50277.9	0	0	No	both
2-1	ESL0263	4055	8316	0.487614	4.18111e+08	1.3937e+06	16.0913	0.0944292	2.03877e+08	Yes	bee	pilot	3	pilot	AB-0	pilot	1	Lactobacillus apis	AB-0	8316	50277.9	2.03877e+08	1	No	both
2-1	ESL0185	21	8316	0.00252525	4.18111e+08	1.3937e+06	16.0913	0.0944292	1.05583e+06	Yes	bee	pilot	3	pilot	AB-0	pilot	1	Lactobacillus apis	AB-0	8316	50277.9	1.05583e+06	1	No	both
2-1	ESL0183	178	8316	0.0214045	4.18111e+08	1.3937e+06	16.0913	0.0944292	8.94946e+06	Yes	bee	pilot	3	pilot	AB-0	pilot	1	Lactobacillus helsingborgensis	AB-0	8316	50277.9	8.94946e+06	1	No	both
2-1	ESL0835	0	8316	0	4.18111e+08	1.3937e+06	16.0913	0.0944292	0	Yes	bee	pilot	3	pilot	AB-0	pilot	0	Lactobacillus helsingborgensis	AB-0	8316	50277.9	0	0	No	both
2-1	ESL0354	0	8316	0	4.18111e+08	1.3937e+06	16.0913	0.0944292	0	Yes	bee	pilot	3	pilot	AB-0	pilot	0	Lactobacillus helsingborgensis	AB-0	8316	50277.9	0	0	No	NA
2-1	ESL0393	0	8316	0	4.18111e+08	1.3937e+06	16.0913	0.0944292	0	Yes	bee	pilot	3	pilot	AB-0	pilot	0	Bombilactobacillus mellis	AB-0	8316	50277.9	0	0	No	NA
2-1	ESL0259	0	8316	0	4.18111e+08	1.3937e+06	16.0913	0.0944292	0	Yes	bee	pilot	3	pilot	AB-0	pilot	0	Lactobacillus melliventris	AB-0	8316	50277.9	0	0	No	NA
2-1	ESL0260	0	8316	0	4.18111e+08	1.3937e+06	16.0913	0.0944292	0	Yes	bee	pilot	3	pilot	AB-0	pilot	0	Lactobacillus melliventris	AB-0	8316	50277.9	0	0	No	NA
2-1	ESL0184	0	8316	0	4.18111e+08	1.3937e+06	16.0913	0.0944292	0	Yes	bee	pilot	3	pilot	AB-0	pilot	0	Lactobacillus melliventris	AB-0	8316	50277.9	0	0	No	both
2-1	ESL0350	296	8316	0.035594	4.18111e+08	1.3937e+06	16.0913	0.0944292	1.48822e+07	Yes	bee	pilot	3	pilot	AB-0	pilot	1	Lactobacillus melliventris	AB-0	8316	50277.9	1.48822e+07	1	No	both
2-1	ESL0186	1376	8316	0.165464	4.18111e+08	1.3937e+06	16.0913	0.0944292	6.91823e+07	Yes	bee	pilot	3	pilot	AB-0	pilot	1	Lactobacillus kullabergensis	AB-0	8316	50277.9	6.91823e+07	1	No	both
2-1	ESL0261	271	8316	0.0325878	4.18111e+08	1.3937e+06	16.0913	0.0944292	1.36253e+07	Yes	bee	pilot	3	pilot	AB-0	pilot	1	Lactobacillus kullabergensis	AB-0	8316	50277.9	1.36253e+07	1	No	both
2-1	unknown	2	8316	0.0002405	4.18111e+08	1.3937e+06	16.0913	0.0944292	100556	Yes	bee	pilot	3	pilot	AB-0	pilot	1	NA	AB-0	8316	50277.9	100556	1	No	NA
2-13	ESL0825	460	10550	0.0436019	5.06401e+08	1.688e+06	15.8089	0.124798	2.20801e+07	Yes	bee	pilot	3	pilot	AB-0	pilot	1	Bifidobacterium apousia	AB-0	10550	48000.1	2.20801e+07	1	No	both
2-13	ESL0820	664	10550	0.0629384	5.06401e+08	1.688e+06	15.8089	0.124798	3.18721e+07	Yes	bee	pilot	3	pilot	AB-0	pilot	1	Bifidobacterium apousia	AB-0	10550	48000.1	3.18721e+07	1	No	both
2-13	ESL0822	175	10550	0.0165877	5.06401e+08	1.688e+06	15.8089	0.124798	8.40002e+06	Yes	bee	pilot	3	pilot	AB-0	pilot	1	Bifidobacterium asteroides	AB-0	10550	48000.1	8.40002e+06	1	No	both
2-13	ESL0170	188	10550	0.0178199	5.06401e+08	1.688e+06	15.8089	0.124798	9.02402e+06	Yes	bee	pilot	3	pilot	AB-0	pilot	1	Bifidobacterium asteroides	AB-0	10550	48000.1	9.02402e+06	1	No	both
2-13	ESL0824	603	10550	0.0571564	5.06401e+08	1.688e+06	15.8089	0.124798	2.89441e+07	Yes	bee	pilot	3	pilot	AB-0	pilot	1	Bifidobacterium polysaccharolyticum	AB-0	10550	48000.1	2.89441e+07	1	No	both
2-13	ESL0198	156	10550	0.0147867	5.06401e+08	1.688e+06	15.8089	0.124798	7.48802e+06	Yes	bee	pilot	3	pilot	AB-0	pilot	1	Bifidobacterium polysaccharolyticum	AB-0	10550	48000.1	7.48802e+06	1	No	both
2-13	ESL0827	268	10550	0.0254028	5.06401e+08	1.688e+06	15.8089	0.124798	1.2864e+07	Yes	bee	pilot	3	pilot	AB-0	pilot	1	Bifidobacterium sp1.	AB-0	10550	48000.1	1.2864e+07	1	No	both
2-13	ESL0199	577	10550	0.0546919	5.06401e+08	1.688e+06	15.8089	0.124798	2.76961e+07	Yes	bee	pilot	3	pilot	AB-0	pilot	1	Bifidobacterium sp1.	AB-0	10550	48000.1	2.76961e+07	1	No	both
2-13	ESL0200	0	10550	0	5.06401e+08	1.688e+06	15.8089	0.124798	0	Yes	bee	pilot	3	pilot	AB-0	pilot	0	Bifidobacterium sp2.	AB-0	10550	48000.1	0	0	No	both
2-13	ESL0819	40	10550	0.00379147	5.06401e+08	1.688e+06	15.8089	0.124798	1.92e+06	Yes	bee	pilot	3	pilot	AB-0	pilot	1	Bifidobacterium sp2.	AB-0	10550	48000.1	1.92e+06	1	No	both
2-13	ESL0197	4	10550	0.000379147	5.06401e+08	1.688e+06	15.8089	0.124798	192000	Yes	bee	pilot	3	pilot	AB-0	pilot	1	Bifidobacterium coryneforme	AB-0	10550	48000.1	192000	1	No	both
2-13	ESL0294	0	10550	0	5.06401e+08	1.688e+06	15.8089	0.124798	0	Yes	bee	pilot	3	pilot	AB-0	pilot	0	Bombilactobacillus mellis	AB-0	10550	48000.1	0	0	No	NA
2-13	ESL0394	814	10550	0.0771564	5.06401e+08	1.688e+06	15.8089	0.124798	3.90721e+07	Yes	bee	pilot	3	pilot	AB-0	pilot	1	Lactobacillus melliventris	AB-0	10550	48000.1	3.90721e+07	1	No	both
2-13	ESL0295	1406	10550	0.13327	5.06401e+08	1.688e+06	15.8089	0.124798	6.74882e+07	Yes	bee	pilot	3	pilot	AB-0	pilot	1	Bombilactobacillus mellis	AB-0	10550	48000.1	6.74882e+07	1	No	both
2-13	ESL1028	0	10550	0	5.06401e+08	1.688e+06	15.8089	0.124798	0	Yes	bee	pilot	3	pilot	AB-0	pilot	0	Bombilactobacillus mellifer	AB-0	10550	48000.1	0	0	No	both
2-13	ESL0263	1582	10550	0.149953	5.06401e+08	1.688e+06	15.8089	0.124798	7.59362e+07	Yes	bee	pilot	3	pilot	AB-0	pilot	1	Lactobacillus apis	AB-0	10550	48000.1	7.59362e+07	1	No	both
2-13	ESL0185	14	10550	0.00132701	5.06401e+08	1.688e+06	15.8089	0.124798	672002	Yes	bee	pilot	3	pilot	AB-0	pilot	1	Lactobacillus apis	AB-0	10550	48000.1	672002	1	No	both
2-13	ESL0183	457	10550	0.0433175	5.06401e+08	1.688e+06	15.8089	0.124798	2.19361e+07	Yes	bee	pilot	3	pilot	AB-0	pilot	1	Lactobacillus helsingborgensis	AB-0	10550	48000.1	2.19361e+07	1	No	both
2-13	ESL0835	0	10550	0	5.06401e+08	1.688e+06	15.8089	0.124798	0	Yes	bee	pilot	3	pilot	AB-0	pilot	0	Lactobacillus helsingborgensis	AB-0	10550	48000.1	0	0	No	both
2-13	ESL0354	0	10550	0	5.06401e+08	1.688e+06	15.8089	0.124798	0	Yes	bee	pilot	3	pilot	AB-0	pilot	0	Lactobacillus helsingborgensis	AB-0	10550	48000.1	0	0	No	NA
2-13	ESL0393	0	10550	0	5.06401e+08	1.688e+06	15.8089	0.124798	0	Yes	bee	pilot	3	pilot	AB-0	pilot	0	Bombilactobacillus mellis	AB-0	10550	48000.1	0	0	No	NA
2-13	ESL0259	0	10550	0	5.06401e+08	1.688e+06	15.8089	0.124798	0	Yes	bee	pilot	3	pilot	AB-0	pilot	0	Lactobacillus melliventris	AB-0	10550	48000.1	0	0	No	NA
2-13	ESL0260	0	10550	0	5.06401e+08	1.688e+06	15.8089	0.124798	0	Yes	bee	pilot	3	pilot	AB-0	pilot	0	Lactobacillus melliventris	AB-0	10550	48000.1	0	0	No	NA
2-13	ESL0184	0	10550	0	5.06401e+08	1.688e+06	15.8089	0.124798	0	Yes	bee	pilot	3	pilot	AB-0	pilot	0	Lactobacillus melliventris	AB-0	10550	48000.1	0	0	No	both
2-13	ESL0350	1158	10550	0.109763	5.06401e+08	1.688e+06	15.8089	0.124798	5.55841e+07	Yes	bee	pilot	3	pilot	AB-0	pilot	1	Lactobacillus melliventris	AB-0	10550	48000.1	5.55841e+07	1	No	both
2-13	ESL0186	1931	10550	0.183033	5.06401e+08	1.688e+06	15.8089	0.124798	9.26882e+07	Yes	bee	pilot	3	pilot	AB-0	pilot	1	Lactobacillus kullabergensis	AB-0	10550	48000.1	9.26882e+07	1	No	both
2-13	ESL0261	48	10550	0.00454976	5.06401e+08	1.688e+06	15.8089	0.124798	2.30401e+06	Yes	bee	pilot	3	pilot	AB-0	pilot	1	Lactobacillus kullabergensis	AB-0	10550	48000.1	2.30401e+06	1	No	both
2-13	unknown	5	10550	0.000473934	5.06401e+08	1.688e+06	15.8089	0.124798	240001	Yes	bee	pilot	3	pilot	AB-0	pilot	1	NA	AB-0	10550	48000.1	240001	1	No	NA
3-1	ESL0825	393	9129	0.0430496	8.68656e+08	2.89552e+06	15.0136	0.141166	3.73953e+07	Yes	bee	pilot	5	pilot	AB-0	pilot	1	Bifidobacterium apousia	AB-0	9129	95153.5	3.73953e+07	1	No	both
3-1	ESL0820	76	9129	0.00832512	8.68656e+08	2.89552e+06	15.0136	0.141166	7.23167e+06	Yes	bee	pilot	5	pilot	AB-0	pilot	1	Bifidobacterium apousia	AB-0	9129	95153.5	7.23167e+06	1	No	both
3-1	ESL0822	59	9129	0.00646292	8.68656e+08	2.89552e+06	15.0136	0.141166	5.61406e+06	Yes	bee	pilot	5	pilot	AB-0	pilot	1	Bifidobacterium asteroides	AB-0	9129	95153.5	5.61406e+06	1	No	both
3-1	ESL0170	24	9129	0.00262898	8.68656e+08	2.89552e+06	15.0136	0.141166	2.28368e+06	Yes	bee	pilot	5	pilot	AB-0	pilot	1	Bifidobacterium asteroides	AB-0	9129	95153.5	2.28368e+06	1	No	both
3-1	ESL0824	173	9129	0.0189506	8.68656e+08	2.89552e+06	15.0136	0.141166	1.64616e+07	Yes	bee	pilot	5	pilot	AB-0	pilot	1	Bifidobacterium polysaccharolyticum	AB-0	9129	95153.5	1.64616e+07	1	No	both
3-1	ESL0198	111	9129	0.0121591	8.68656e+08	2.89552e+06	15.0136	0.141166	1.0562e+07	Yes	bee	pilot	5	pilot	AB-0	pilot	1	Bifidobacterium polysaccharolyticum	AB-0	9129	95153.5	1.0562e+07	1	No	both
3-1	ESL0827	85	9129	0.00931099	8.68656e+08	2.89552e+06	15.0136	0.141166	8.08805e+06	Yes	bee	pilot	5	pilot	AB-0	pilot	1	Bifidobacterium sp1.	AB-0	9129	95153.5	8.08805e+06	1	No	both
3-1	ESL0199	90	9129	0.00985869	8.68656e+08	2.89552e+06	15.0136	0.141166	8.56381e+06	Yes	bee	pilot	5	pilot	AB-0	pilot	1	Bifidobacterium sp1.	AB-0	9129	95153.5	8.56381e+06	1	No	both
3-1	ESL0200	0	9129	0	8.68656e+08	2.89552e+06	15.0136	0.141166	0	Yes	bee	pilot	5	pilot	AB-0	pilot	0	Bifidobacterium sp2.	AB-0	9129	95153.5	0	0	No	both
3-1	ESL0819	8	9129	0.000876328	8.68656e+08	2.89552e+06	15.0136	0.141166	761228	Yes	bee	pilot	5	pilot	AB-0	pilot	1	Bifidobacterium sp2.	AB-0	9129	95153.5	761228	1	No	both
3-1	ESL0197	9	9129	0.000985869	8.68656e+08	2.89552e+06	15.0136	0.141166	856381	Yes	bee	pilot	5	pilot	AB-0	pilot	1	Bifidobacterium coryneforme	AB-0	9129	95153.5	856381	1	No	both
3-1	ESL0294	0	9129	0	8.68656e+08	2.89552e+06	15.0136	0.141166	0	Yes	bee	pilot	5	pilot	AB-0	pilot	0	Bombilactobacillus mellis	AB-0	9129	95153.5	0	0	No	NA
3-1	ESL0394	1465	9129	0.160478	8.68656e+08	2.89552e+06	15.0136	0.141166	1.394e+08	Yes	bee	pilot	5	pilot	AB-0	pilot	1	Lactobacillus melliventris	AB-0	9129	95153.5	1.394e+08	1	No	both
3-1	ESL0295	297	9129	0.0325337	8.68656e+08	2.89552e+06	15.0136	0.141166	2.82606e+07	Yes	bee	pilot	5	pilot	AB-0	pilot	1	Bombilactobacillus mellis	AB-0	9129	95153.5	2.82606e+07	1	No	both
3-1	ESL1028	0	9129	0	8.68656e+08	2.89552e+06	15.0136	0.141166	0	Yes	bee	pilot	5	pilot	AB-0	pilot	0	Bombilactobacillus mellifer	AB-0	9129	95153.5	0	0	No	both
3-1	ESL0263	3304	9129	0.361924	8.68656e+08	2.89552e+06	15.0136	0.141166	3.14387e+08	Yes	bee	pilot	5	pilot	AB-0	pilot	1	Lactobacillus apis	AB-0	9129	95153.5	3.14387e+08	1	No	both
3-1	ESL0185	51	9129	0.00558659	8.68656e+08	2.89552e+06	15.0136	0.141166	4.85283e+06	Yes	bee	pilot	5	pilot	AB-0	pilot	1	Lactobacillus apis	AB-0	9129	95153.5	4.85283e+06	1	No	both
3-1	ESL0183	1111	9129	0.1217	8.68656e+08	2.89552e+06	15.0136	0.141166	1.05716e+08	Yes	bee	pilot	5	pilot	AB-0	pilot	1	Lactobacillus helsingborgensis	AB-0	9129	95153.5	1.05716e+08	1	No	both
3-1	ESL0835	0	9129	0	8.68656e+08	2.89552e+06	15.0136	0.141166	0	Yes	bee	pilot	5	pilot	AB-0	pilot	0	Lactobacillus helsingborgensis	AB-0	9129	95153.5	0	0	No	both
3-1	ESL0354	0	9129	0	8.68656e+08	2.89552e+06	15.0136	0.141166	0	Yes	bee	pilot	5	pilot	AB-0	pilot	0	Lactobacillus helsingborgensis	AB-0	9129	95153.5	0	0	No	NA
3-1	ESL0393	0	9129	0	8.68656e+08	2.89552e+06	15.0136	0.141166	0	Yes	bee	pilot	5	pilot	AB-0	pilot	0	Bombilactobacillus mellis	AB-0	9129	95153.5	0	0	No	NA
3-1	ESL0259	0	9129	0	8.68656e+08	2.89552e+06	15.0136	0.141166	0	Yes	bee	pilot	5	pilot	AB-0	pilot	0	Lactobacillus melliventris	AB-0	9129	95153.5	0	0	No	NA
3-1	ESL0260	0	9129	0	8.68656e+08	2.89552e+06	15.0136	0.141166	0	Yes	bee	pilot	5	pilot	AB-0	pilot	0	Lactobacillus melliventris	AB-0	9129	95153.5	0	0	No	NA
3-1	ESL0184	0	9129	0	8.68656e+08	2.89552e+06	15.0136	0.141166	0	Yes	bee	pilot	5	pilot	AB-0	pilot	0	Lactobacillus melliventris	AB-0	9129	95153.5	0	0	No	both
3-1	ESL0350	1035	9129	0.113375	8.68656e+08	2.89552e+06	15.0136	0.141166	9.84839e+07	Yes	bee	pilot	5	pilot	AB-0	pilot	1	Lactobacillus melliventris	AB-0	9129	95153.5	9.84839e+07	1	No	both
3-1	ESL0186	525	9129	0.057509	8.68656e+08	2.89552e+06	15.0136	0.141166	4.99556e+07	Yes	bee	pilot	5	pilot	AB-0	pilot	1	Lactobacillus kullabergensis	AB-0	9129	95153.5	4.99556e+07	1	No	both
3-1	ESL0261	281	9129	0.030781	8.68656e+08	2.89552e+06	15.0136	0.141166	2.67381e+07	Yes	bee	pilot	5	pilot	AB-0	pilot	1	Lactobacillus kullabergensis	AB-0	9129	95153.5	2.67381e+07	1	No	both
3-1	unknown	32	9129	0.00350531	8.68656e+08	2.89552e+06	15.0136	0.141166	3.04491e+06	Yes	bee	pilot	5	pilot	AB-0	pilot	1	NA	AB-0	9129	95153.5	3.04491e+06	1	No	NA
3-13	ESL0825	470	11907	0.0394726	2.98222e+08	994072	16.5892	0.0348337	1.17716e+07	Yes	bee	pilot	5	pilot	AB-0	pilot	1	Bifidobacterium apousia	AB-0	11907	25045.9	1.17716e+07	1	No	both
3-13	ESL0820	750	11907	0.0629882	2.98222e+08	994072	16.5892	0.0348337	1.87844e+07	Yes	bee	pilot	5	pilot	AB-0	pilot	1	Bifidobacterium apousia	AB-0	11907	25045.9	1.87844e+07	1	No	both
3-13	ESL0822	135	11907	0.0113379	2.98222e+08	994072	16.5892	0.0348337	3.3812e+06	Yes	bee	pilot	5	pilot	AB-0	pilot	1	Bifidobacterium asteroides	AB-0	11907	25045.9	3.3812e+06	1	No	both
3-13	ESL0170	194	11907	0.0162929	2.98222e+08	994072	16.5892	0.0348337	4.85891e+06	Yes	bee	pilot	5	pilot	AB-0	pilot	1	Bifidobacterium asteroides	AB-0	11907	25045.9	4.85891e+06	1	No	both
3-13	ESL0824	257	11907	0.0215839	2.98222e+08	994072	16.5892	0.0348337	6.4368e+06	Yes	bee	pilot	5	pilot	AB-0	pilot	1	Bifidobacterium polysaccharolyticum	AB-0	11907	25045.9	6.4368e+06	1	No	both
3-13	ESL0198	123	11907	0.0103301	2.98222e+08	994072	16.5892	0.0348337	3.08065e+06	Yes	bee	pilot	5	pilot	AB-0	pilot	1	Bifidobacterium polysaccharolyticum	AB-0	11907	25045.9	3.08065e+06	1	No	both
3-13	ESL0827	280	11907	0.0235156	2.98222e+08	994072	16.5892	0.0348337	7.01286e+06	Yes	bee	pilot	5	pilot	AB-0	pilot	1	Bifidobacterium sp1.	AB-0	11907	25045.9	7.01286e+06	1	No	both
3-13	ESL0199	109	11907	0.00915428	2.98222e+08	994072	16.5892	0.0348337	2.73e+06	Yes	bee	pilot	5	pilot	AB-0	pilot	1	Bifidobacterium sp1.	AB-0	11907	25045.9	2.73e+06	1	No	both
3-13	ESL0200	0	11907	0	2.98222e+08	994072	16.5892	0.0348337	0	Yes	bee	pilot	5	pilot	AB-0	pilot	0	Bifidobacterium sp2.	AB-0	11907	25045.9	0	0	No	both
3-13	ESL0819	42	11907	0.00352734	2.98222e+08	994072	16.5892	0.0348337	1.05193e+06	Yes	bee	pilot	5	pilot	AB-0	pilot	1	Bifidobacterium sp2.	AB-0	11907	25045.9	1.05193e+06	1	No	both
3-13	ESL0197	8	11907	0.000671874	2.98222e+08	994072	16.5892	0.0348337	200367	Yes	bee	pilot	5	pilot	AB-0	pilot	1	Bifidobacterium coryneforme	AB-0	11907	25045.9	200367	1	No	both
3-13	ESL0294	0	11907	0	2.98222e+08	994072	16.5892	0.0348337	0	Yes	bee	pilot	5	pilot	AB-0	pilot	0	Bombilactobacillus mellis	AB-0	11907	25045.9	0	0	No	NA
3-13	ESL0394	40	11907	0.00335937	2.98222e+08	994072	16.5892	0.0348337	1.00184e+06	Yes	bee	pilot	5	pilot	AB-0	pilot	1	Lactobacillus melliventris	AB-0	11907	25045.9	1.00184e+06	1	No	both
3-13	ESL0295	0	11907	0	2.98222e+08	994072	16.5892	0.0348337	0	Yes	bee	pilot	5	pilot	AB-0	pilot	0	Bombilactobacillus mellis	AB-0	11907	25045.9	0	0	No	both
3-13	ESL1028	0	11907	0	2.98222e+08	994072	16.5892	0.0348337	0	Yes	bee	pilot	5	pilot	AB-0	pilot	0	Bombilactobacillus mellifer	AB-0	11907	25045.9	0	0	No	both
3-13	ESL0263	5065	11907	0.42538	2.98222e+08	994072	16.5892	0.0348337	1.26858e+08	Yes	bee	pilot	5	pilot	AB-0	pilot	1	Lactobacillus apis	AB-0	11907	25045.9	1.26858e+08	1	No	both
3-13	ESL0185	703	11907	0.0590409	2.98222e+08	994072	16.5892	0.0348337	1.76073e+07	Yes	bee	pilot	5	pilot	AB-0	pilot	1	Lactobacillus apis	AB-0	11907	25045.9	1.76073e+07	1	No	both
3-13	ESL0183	7	11907	0.000587889	2.98222e+08	994072	16.5892	0.0348337	175321	Yes	bee	pilot	5	pilot	AB-0	pilot	1	Lactobacillus helsingborgensis	AB-0	11907	25045.9	175321	1	No	both
3-13	ESL0835	0	11907	0	2.98222e+08	994072	16.5892	0.0348337	0	Yes	bee	pilot	5	pilot	AB-0	pilot	0	Lactobacillus helsingborgensis	AB-0	11907	25045.9	0	0	No	both
3-13	ESL0354	0	11907	0	2.98222e+08	994072	16.5892	0.0348337	0	Yes	bee	pilot	5	pilot	AB-0	pilot	0	Lactobacillus helsingborgensis	AB-0	11907	25045.9	0	0	No	NA
3-13	ESL0393	0	11907	0	2.98222e+08	994072	16.5892	0.0348337	0	Yes	bee	pilot	5	pilot	AB-0	pilot	0	Bombilactobacillus mellis	AB-0	11907	25045.9	0	0	No	NA
3-13	ESL0259	0	11907	0	2.98222e+08	994072	16.5892	0.0348337	0	Yes	bee	pilot	5	pilot	AB-0	pilot	0	Lactobacillus melliventris	AB-0	11907	25045.9	0	0	No	NA
3-13	ESL0260	0	11907	0	2.98222e+08	994072	16.5892	0.0348337	0	Yes	bee	pilot	5	pilot	AB-0	pilot	0	Lactobacillus melliventris	AB-0	11907	25045.9	0	0	No	NA
3-13	ESL0184	0	11907	0	2.98222e+08	994072	16.5892	0.0348337	0	Yes	bee	pilot	5	pilot	AB-0	pilot	0	Lactobacillus melliventris	AB-0	11907	25045.9	0	0	No	both
3-13	ESL0350	674	11907	0.0566054	2.98222e+08	994072	16.5892	0.0348337	1.68809e+07	Yes	bee	pilot	5	pilot	AB-0	pilot	1	Lactobacillus melliventris	AB-0	11907	25045.9	1.68809e+07	1	No	both
3-13	ESL0186	2498	11907	0.209793	2.98222e+08	994072	16.5892	0.0348337	6.25647e+07	Yes	bee	pilot	5	pilot	AB-0	pilot	1	Lactobacillus kullabergensis	AB-0	11907	25045.9	6.25647e+07	1	No	both
3-13	ESL0261	0	11907	0	2.98222e+08	994072	16.5892	0.0348337	0	Yes	bee	pilot	5	pilot	AB-0	pilot	0	Lactobacillus kullabergensis	AB-0	11907	25045.9	0	0	No	both
3-13	unknown	552	11907	0.0463593	2.98222e+08	994072	16.5892	0.0348337	1.38253e+07	Yes	bee	pilot	5	pilot	AB-0	pilot	1	NA	AB-0	11907	25045.9	1.38253e+07	1	No	NA
1-1	ESL0825	361	10673	0.0338237	4.05094e+08	1.35031e+06	16.1379	0.116221	1.37018e+07	Yes	bee	pilot	1	pilot	AB-0	pilot	1	Bifidobacterium apousia	AB-0	10673	37955	1.37018e+07	1	No	both
1-1	ESL0820	266	10673	0.0249227	4.05094e+08	1.35031e+06	16.1379	0.116221	1.0096e+07	Yes	bee	pilot	1	pilot	AB-0	pilot	1	Bifidobacterium apousia	AB-0	10673	37955	1.0096e+07	1	No	both
1-1	ESL0822	92	10673	0.00861988	4.05094e+08	1.35031e+06	16.1379	0.116221	3.49186e+06	Yes	bee	pilot	1	pilot	AB-0	pilot	1	Bifidobacterium asteroides	AB-0	10673	37955	3.49186e+06	1	No	both
1-1	ESL0170	102	10673	0.00955683	4.05094e+08	1.35031e+06	16.1379	0.116221	3.87141e+06	Yes	bee	pilot	1	pilot	AB-0	pilot	1	Bifidobacterium asteroides	AB-0	10673	37955	3.87141e+06	1	No	both
1-1	ESL0824	226	10673	0.0211749	4.05094e+08	1.35031e+06	16.1379	0.116221	8.57783e+06	Yes	bee	pilot	1	pilot	AB-0	pilot	1	Bifidobacterium polysaccharolyticum	AB-0	10673	37955	8.57783e+06	1	No	both
1-1	ESL0198	167	10673	0.015647	4.05094e+08	1.35031e+06	16.1379	0.116221	6.33848e+06	Yes	bee	pilot	1	pilot	AB-0	pilot	1	Bifidobacterium polysaccharolyticum	AB-0	10673	37955	6.33848e+06	1	No	both
1-1	ESL0827	169	10673	0.0158343	4.05094e+08	1.35031e+06	16.1379	0.116221	6.41439e+06	Yes	bee	pilot	1	pilot	AB-0	pilot	1	Bifidobacterium sp1.	AB-0	10673	37955	6.41439e+06	1	No	both
1-1	ESL0199	186	10673	0.0174272	4.05094e+08	1.35031e+06	16.1379	0.116221	7.05963e+06	Yes	bee	pilot	1	pilot	AB-0	pilot	1	Bifidobacterium sp1.	AB-0	10673	37955	7.05963e+06	1	No	both
1-1	ESL0200	0	10673	0	4.05094e+08	1.35031e+06	16.1379	0.116221	0	Yes	bee	pilot	1	pilot	AB-0	pilot	0	Bifidobacterium sp2.	AB-0	10673	37955	0	0	No	both
1-1	ESL0819	33	10673	0.00309191	4.05094e+08	1.35031e+06	16.1379	0.116221	1.25251e+06	Yes	bee	pilot	1	pilot	AB-0	pilot	1	Bifidobacterium sp2.	AB-0	10673	37955	1.25251e+06	1	No	both
1-1	ESL0197	16	10673	0.00149911	4.05094e+08	1.35031e+06	16.1379	0.116221	607280	Yes	bee	pilot	1	pilot	AB-0	pilot	1	Bifidobacterium coryneforme	AB-0	10673	37955	607280	1	No	both
1-1	ESL0294	0	10673	0	4.05094e+08	1.35031e+06	16.1379	0.116221	0	Yes	bee	pilot	1	pilot	AB-0	pilot	0	Bombilactobacillus mellis	AB-0	10673	37955	0	0	No	NA
1-1	ESL0394	1090	10673	0.102127	4.05094e+08	1.35031e+06	16.1379	0.116221	4.13709e+07	Yes	bee	pilot	1	pilot	AB-0	pilot	1	Lactobacillus melliventris	AB-0	10673	37955	4.13709e+07	1	No	both
1-1	ESL0295	1020	10673	0.0955683	4.05094e+08	1.35031e+06	16.1379	0.116221	3.87141e+07	Yes	bee	pilot	1	pilot	AB-0	pilot	1	Bombilactobacillus mellis	AB-0	10673	37955	3.87141e+07	1	No	both
1-1	ESL1028	0	10673	0	4.05094e+08	1.35031e+06	16.1379	0.116221	0	Yes	bee	pilot	1	pilot	AB-0	pilot	0	Bombilactobacillus mellifer	AB-0	10673	37955	0	0	No	both
1-1	ESL0263	4038	10673	0.378338	4.05094e+08	1.35031e+06	16.1379	0.116221	1.53262e+08	Yes	bee	pilot	1	pilot	AB-0	pilot	1	Lactobacillus apis	AB-0	10673	37955	1.53262e+08	1	No	both
1-1	ESL0185	54	10673	0.0050595	4.05094e+08	1.35031e+06	16.1379	0.116221	2.04957e+06	Yes	bee	pilot	1	pilot	AB-0	pilot	1	Lactobacillus apis	AB-0	10673	37955	2.04957e+06	1	No	both
1-1	ESL0183	280	10673	0.0262344	4.05094e+08	1.35031e+06	16.1379	0.116221	1.06274e+07	Yes	bee	pilot	1	pilot	AB-0	pilot	1	Lactobacillus helsingborgensis	AB-0	10673	37955	1.06274e+07	1	No	both
1-1	ESL0835	0	10673	0	4.05094e+08	1.35031e+06	16.1379	0.116221	0	Yes	bee	pilot	1	pilot	AB-0	pilot	0	Lactobacillus helsingborgensis	AB-0	10673	37955	0	0	No	both
1-1	ESL0354	0	10673	0	4.05094e+08	1.35031e+06	16.1379	0.116221	0	Yes	bee	pilot	1	pilot	AB-0	pilot	0	Lactobacillus helsingborgensis	AB-0	10673	37955	0	0	No	NA
1-1	ESL0393	0	10673	0	4.05094e+08	1.35031e+06	16.1379	0.116221	0	Yes	bee	pilot	1	pilot	AB-0	pilot	0	Bombilactobacillus mellis	AB-0	10673	37955	0	0	No	NA
1-1	ESL0259	0	10673	0	4.05094e+08	1.35031e+06	16.1379	0.116221	0	Yes	bee	pilot	1	pilot	AB-0	pilot	0	Lactobacillus melliventris	AB-0	10673	37955	0	0	No	NA
1-1	ESL0260	0	10673	0	4.05094e+08	1.35031e+06	16.1379	0.116221	0	Yes	bee	pilot	1	pilot	AB-0	pilot	0	Lactobacillus melliventris	AB-0	10673	37955	0	0	No	NA
1-1	ESL0184	0	10673	0	4.05094e+08	1.35031e+06	16.1379	0.116221	0	Yes	bee	pilot	1	pilot	AB-0	pilot	0	Lactobacillus melliventris	AB-0	10673	37955	0	0	No	both
1-1	ESL0350	958	10673	0.0897592	4.05094e+08	1.35031e+06	16.1379	0.116221	3.63609e+07	Yes	bee	pilot	1	pilot	AB-0	pilot	1	Lactobacillus melliventris	AB-0	10673	37955	3.63609e+07	1	No	both
1-1	ESL0186	1586	10673	0.148599	4.05094e+08	1.35031e+06	16.1379	0.116221	6.01966e+07	Yes	bee	pilot	1	pilot	AB-0	pilot	1	Lactobacillus kullabergensis	AB-0	10673	37955	6.01966e+07	1	No	both
1-1	ESL0261	29	10673	0.00271714	4.05094e+08	1.35031e+06	16.1379	0.116221	1.10069e+06	Yes	bee	pilot	1	pilot	AB-0	pilot	1	Lactobacillus kullabergensis	AB-0	10673	37955	1.10069e+06	1	No	both
1-1	unknown	0	10673	0	4.05094e+08	1.35031e+06	16.1379	0.116221	0	Yes	bee	pilot	1	pilot	AB-0	pilot	0	NA	AB-0	10673	37955	0	0	No	NA
1-4	ESL0825	0	6399	0	2.44598e+08	815328	16.8814	0.117736	0	Yes	bee	pilot	2	pilot	A-0	pilot	0	Bifidobacterium apousia	A-0	6399	38224.5	0	0	No	only
1-4	ESL0820	150	6399	0.0234412	2.44598e+08	815328	16.8814	0.117736	5.73367e+06	Yes	bee	pilot	2	pilot	A-0	pilot	1	Bifidobacterium apousia	A-0	6399	38224.5	5.73367e+06	1	No	unadded
1-4	ESL0822	0	6399	0	2.44598e+08	815328	16.8814	0.117736	0	Yes	bee	pilot	2	pilot	A-0	pilot	0	Bifidobacterium asteroides	A-0	6399	38224.5	0	0	No	only
1-4	ESL0170	48	6399	0.00750117	2.44598e+08	815328	16.8814	0.117736	1.83477e+06	Yes	bee	pilot	2	pilot	A-0	pilot	1	Bifidobacterium asteroides	A-0	6399	38224.5	1.83477e+06	1	No	unadded
1-4	ESL0824	0	6399	0	2.44598e+08	815328	16.8814	0.117736	0	Yes	bee	pilot	2	pilot	A-0	pilot	0	Bifidobacterium polysaccharolyticum	A-0	6399	38224.5	0	0	No	only
1-4	ESL0198	82	6399	0.0128145	2.44598e+08	815328	16.8814	0.117736	3.13441e+06	Yes	bee	pilot	2	pilot	A-0	pilot	1	Bifidobacterium polysaccharolyticum	A-0	6399	38224.5	3.13441e+06	1	No	unadded
1-4	ESL0827	0	6399	0	2.44598e+08	815328	16.8814	0.117736	0	Yes	bee	pilot	2	pilot	A-0	pilot	0	Bifidobacterium sp1.	A-0	6399	38224.5	0	0	No	only
1-4	ESL0199	79	6399	0.0123457	2.44598e+08	815328	16.8814	0.117736	3.01973e+06	Yes	bee	pilot	2	pilot	A-0	pilot	1	Bifidobacterium sp1.	A-0	6399	38224.5	3.01973e+06	1	No	unadded
1-4	ESL0200	0	6399	0	2.44598e+08	815328	16.8814	0.117736	0	Yes	bee	pilot	2	pilot	A-0	pilot	0	Bifidobacterium sp2.	A-0	6399	38224.5	0	0	No	only
1-4	ESL0819	15	6399	0.00234412	2.44598e+08	815328	16.8814	0.117736	573367	Yes	bee	pilot	2	pilot	A-0	pilot	1	Bifidobacterium sp2.	A-0	6399	38224.5	573367	1	No	unadded
1-4	ESL0197	0	6399	0	2.44598e+08	815328	16.8814	0.117736	0	Yes	bee	pilot	2	pilot	A-0	pilot	0	Bifidobacterium coryneforme	A-0	6399	38224.5	0	0	No	both
1-4	ESL0294	0	6399	0	2.44598e+08	815328	16.8814	0.117736	0	Yes	bee	pilot	2	pilot	A-0	pilot	0	Bombilactobacillus mellis	A-0	6399	38224.5	0	0	No	NA
1-4	ESL0394	1796	6399	0.280669	2.44598e+08	815328	16.8814	0.117736	6.86512e+07	Yes	bee	pilot	2	pilot	A-0	pilot	1	Lactobacillus melliventris	A-0	6399	38224.5	6.86512e+07	1	No	unadded
1-4	ESL0295	2	6399	0.000312549	2.44598e+08	815328	16.8814	0.117736	76449	Yes	bee	pilot	2	pilot	A-0	pilot	1	Bombilactobacillus mellis	A-0	6399	38224.5	76449	1	No	only
1-4	ESL1028	0	6399	0	2.44598e+08	815328	16.8814	0.117736	0	Yes	bee	pilot	2	pilot	A-0	pilot	0	Bombilactobacillus mellifer	A-0	6399	38224.5	0	0	No	both
1-4	ESL0263	1981	6399	0.30958	2.44598e+08	815328	16.8814	0.117736	7.57227e+07	Yes	bee	pilot	2	pilot	A-0	pilot	1	Lactobacillus apis	A-0	6399	38224.5	7.57227e+07	1	No	unadded
1-4	ESL0185	0	6399	0	2.44598e+08	815328	16.8814	0.117736	0	Yes	bee	pilot	2	pilot	A-0	pilot	0	Lactobacillus apis	A-0	6399	38224.5	0	0	No	only
1-4	ESL0183	158	6399	0.0246914	2.44598e+08	815328	16.8814	0.117736	6.03947e+06	Yes	bee	pilot	2	pilot	A-0	pilot	1	Lactobacillus helsingborgensis	A-0	6399	38224.5	6.03947e+06	1	No	only
1-4	ESL0835	0	6399	0	2.44598e+08	815328	16.8814	0.117736	0	Yes	bee	pilot	2	pilot	A-0	pilot	0	Lactobacillus helsingborgensis	A-0	6399	38224.5	0	0	No	NA
1-4	ESL0354	0	6399	0	2.44598e+08	815328	16.8814	0.117736	0	Yes	bee	pilot	2	pilot	A-0	pilot	0	Lactobacillus helsingborgensis	A-0	6399	38224.5	0	0	No	NA
1-4	ESL0393	0	6399	0	2.44598e+08	815328	16.8814	0.117736	0	Yes	bee	pilot	2	pilot	A-0	pilot	0	Bombilactobacillus mellis	A-0	6399	38224.5	0	0	No	NA
1-4	ESL0259	0	6399	0	2.44598e+08	815328	16.8814	0.117736	0	Yes	bee	pilot	2	pilot	A-0	pilot	0	Lactobacillus melliventris	A-0	6399	38224.5	0	0	No	NA
1-4	ESL0260	0	6399	0	2.44598e+08	815328	16.8814	0.117736	0	Yes	bee	pilot	2	pilot	A-0	pilot	0	Lactobacillus melliventris	A-0	6399	38224.5	0	0	No	NA
1-4	ESL0184	0	6399	0	2.44598e+08	815328	16.8814	0.117736	0	Yes	bee	pilot	2	pilot	A-0	pilot	0	Lactobacillus melliventris	A-0	6399	38224.5	0	0	No	only
1-4	ESL0350	1305	6399	0.203938	2.44598e+08	815328	16.8814	0.117736	4.98829e+07	Yes	bee	pilot	2	pilot	A-0	pilot	1	Lactobacillus melliventris	A-0	6399	38224.5	4.98829e+07	1	No	unadded
1-4	ESL0186	0	6399	0	2.44598e+08	815328	16.8814	0.117736	0	Yes	bee	pilot	2	pilot	A-0	pilot	0	Lactobacillus kullabergensis	A-0	6399	38224.5	0	0	No	only
1-4	ESL0261	781	6399	0.12205	2.44598e+08	815328	16.8814	0.117736	2.98533e+07	Yes	bee	pilot	2	pilot	A-0	pilot	1	Lactobacillus kullabergensis	A-0	6399	38224.5	2.98533e+07	1	No	unadded
1-4	unknown	2	6399	0.000312549	2.44598e+08	815328	16.8814	0.117736	76449	Yes	bee	pilot	2	pilot	A-0	pilot	1	NA	A-0	6399	38224.5	76449	1	No	NA
2-4	ESL0825	0	1	0	832490	2774.97	25.2566	0.114785	0	Yes	bee	pilot	4	pilot	A-0	pilot	0	Bifidobacterium apousia	A-0	1	832490	0	0	No	only
2-4	ESL0820	0	1	0	832490	2774.97	25.2566	0.114785	0	Yes	bee	pilot	4	pilot	A-0	pilot	0	Bifidobacterium apousia	A-0	1	832490	0	0	No	unadded
2-4	ESL0822	0	1	0	832490	2774.97	25.2566	0.114785	0	Yes	bee	pilot	4	pilot	A-0	pilot	0	Bifidobacterium asteroides	A-0	1	832490	0	0	No	only
2-4	ESL0170	0	1	0	832490	2774.97	25.2566	0.114785	0	Yes	bee	pilot	4	pilot	A-0	pilot	0	Bifidobacterium asteroides	A-0	1	832490	0	0	No	unadded
2-4	ESL0824	0	1	0	832490	2774.97	25.2566	0.114785	0	Yes	bee	pilot	4	pilot	A-0	pilot	0	Bifidobacterium polysaccharolyticum	A-0	1	832490	0	0	No	only
2-4	ESL0198	0	1	0	832490	2774.97	25.2566	0.114785	0	Yes	bee	pilot	4	pilot	A-0	pilot	0	Bifidobacterium polysaccharolyticum	A-0	1	832490	0	0	No	unadded
2-4	ESL0827	0	1	0	832490	2774.97	25.2566	0.114785	0	Yes	bee	pilot	4	pilot	A-0	pilot	0	Bifidobacterium sp1.	A-0	1	832490	0	0	No	only
2-4	ESL0199	0	1	0	832490	2774.97	25.2566	0.114785	0	Yes	bee	pilot	4	pilot	A-0	pilot	0	Bifidobacterium sp1.	A-0	1	832490	0	0	No	unadded
2-4	ESL0200	0	1	0	832490	2774.97	25.2566	0.114785	0	Yes	bee	pilot	4	pilot	A-0	pilot	0	Bifidobacterium sp2.	A-0	1	832490	0	0	No	only
2-4	ESL0819	0	1	0	832490	2774.97	25.2566	0.114785	0	Yes	bee	pilot	4	pilot	A-0	pilot	0	Bifidobacterium sp2.	A-0	1	832490	0	0	No	unadded
2-4	ESL0197	0	1	0	832490	2774.97	25.2566	0.114785	0	Yes	bee	pilot	4	pilot	A-0	pilot	0	Bifidobacterium coryneforme	A-0	1	832490	0	0	No	both
2-4	ESL0294	0	1	0	832490	2774.97	25.2566	0.114785	0	Yes	bee	pilot	4	pilot	A-0	pilot	0	Bombilactobacillus mellis	A-0	1	832490	0	0	No	NA
2-4	ESL0394	0	1	0	832490	2774.97	25.2566	0.114785	0	Yes	bee	pilot	4	pilot	A-0	pilot	0	Lactobacillus melliventris	A-0	1	832490	0	0	No	unadded
2-4	ESL0295	0	1	0	832490	2774.97	25.2566	0.114785	0	Yes	bee	pilot	4	pilot	A-0	pilot	0	Bombilactobacillus mellis	A-0	1	832490	0	0	No	only
2-4	ESL1028	0	1	0	832490	2774.97	25.2566	0.114785	0	Yes	bee	pilot	4	pilot	A-0	pilot	0	Bombilactobacillus mellifer	A-0	1	832490	0	0	No	both
2-4	ESL0263	0	1	0	832490	2774.97	25.2566	0.114785	0	Yes	bee	pilot	4	pilot	A-0	pilot	0	Lactobacillus apis	A-0	1	832490	0	0	No	unadded
2-4	ESL0185	0	1	0	832490	2774.97	25.2566	0.114785	0	Yes	bee	pilot	4	pilot	A-0	pilot	0	Lactobacillus apis	A-0	1	832490	0	0	No	only
2-4	ESL0183	0	1	0	832490	2774.97	25.2566	0.114785	0	Yes	bee	pilot	4	pilot	A-0	pilot	0	Lactobacillus helsingborgensis	A-0	1	832490	0	0	No	only
2-4	ESL0835	0	1	0	832490	2774.97	25.2566	0.114785	0	Yes	bee	pilot	4	pilot	A-0	pilot	0	Lactobacillus helsingborgensis	A-0	1	832490	0	0	No	NA
2-4	ESL0354	0	1	0	832490	2774.97	25.2566	0.114785	0	Yes	bee	pilot	4	pilot	A-0	pilot	0	Lactobacillus helsingborgensis	A-0	1	832490	0	0	No	NA
2-4	ESL0393	0	1	0	832490	2774.97	25.2566	0.114785	0	Yes	bee	pilot	4	pilot	A-0	pilot	0	Bombilactobacillus mellis	A-0	1	832490	0	0	No	NA
2-4	ESL0259	0	1	0	832490	2774.97	25.2566	0.114785	0	Yes	bee	pilot	4	pilot	A-0	pilot	0	Lactobacillus melliventris	A-0	1	832490	0	0	No	NA
2-4	ESL0260	0	1	0	832490	2774.97	25.2566	0.114785	0	Yes	bee	pilot	4	pilot	A-0	pilot	0	Lactobacillus melliventris	A-0	1	832490	0	0	No	NA
2-4	ESL0184	0	1	0	832490	2774.97	25.2566	0.114785	0	Yes	bee	pilot	4	pilot	A-0	pilot	0	Lactobacillus melliventris	A-0	1	832490	0	0	No	only
2-4	ESL0350	0	1	0	832490	2774.97	25.2566	0.114785	0	Yes	bee	pilot	4	pilot	A-0	pilot	0	Lactobacillus melliventris	A-0	1	832490	0	0	No	unadded
2-4	ESL0186	0	1	0	832490	2774.97	25.2566	0.114785	0	Yes	bee	pilot	4	pilot	A-0	pilot	0	Lactobacillus kullabergensis	A-0	1	832490	0	0	No	only
2-4	ESL0261	0	1	0	832490	2774.97	25.2566	0.114785	0	Yes	bee	pilot	4	pilot	A-0	pilot	0	Lactobacillus kullabergensis	A-0	1	832490	0	0	No	unadded
2-4	unknown	1	1	1	832490	2774.97	25.2566	0.114785	832490	Yes	bee	pilot	4	pilot	A-0	pilot	1	NA	A-0	1	832490	832490	1	No	NA
2-16	ESL0825	5	888	0.00563063	1.03065e+06	3435.51	24.9419	0.17181	5803.22	Yes	bee	pilot	4	pilot	A-0	pilot	1	Bifidobacterium apousia	A-0	888	1160.64	5803.22	1	No	only
2-16	ESL0820	0	888	0	1.03065e+06	3435.51	24.9419	0.17181	0	Yes	bee	pilot	4	pilot	A-0	pilot	0	Bifidobacterium apousia	A-0	888	1160.64	0	0	No	unadded
2-16	ESL0822	0	888	0	1.03065e+06	3435.51	24.9419	0.17181	0	Yes	bee	pilot	4	pilot	A-0	pilot	0	Bifidobacterium asteroides	A-0	888	1160.64	0	0	No	only
2-16	ESL0170	0	888	0	1.03065e+06	3435.51	24.9419	0.17181	0	Yes	bee	pilot	4	pilot	A-0	pilot	0	Bifidobacterium asteroides	A-0	888	1160.64	0	0	No	unadded
2-16	ESL0824	0	888	0	1.03065e+06	3435.51	24.9419	0.17181	0	Yes	bee	pilot	4	pilot	A-0	pilot	0	Bifidobacterium polysaccharolyticum	A-0	888	1160.64	0	0	No	only
2-16	ESL0198	0	888	0	1.03065e+06	3435.51	24.9419	0.17181	0	Yes	bee	pilot	4	pilot	A-0	pilot	0	Bifidobacterium polysaccharolyticum	A-0	888	1160.64	0	0	No	unadded
2-16	ESL0827	0	888	0	1.03065e+06	3435.51	24.9419	0.17181	0	Yes	bee	pilot	4	pilot	A-0	pilot	0	Bifidobacterium sp1.	A-0	888	1160.64	0	0	No	only
2-16	ESL0199	0	888	0	1.03065e+06	3435.51	24.9419	0.17181	0	Yes	bee	pilot	4	pilot	A-0	pilot	0	Bifidobacterium sp1.	A-0	888	1160.64	0	0	No	unadded
2-16	ESL0200	0	888	0	1.03065e+06	3435.51	24.9419	0.17181	0	Yes	bee	pilot	4	pilot	A-0	pilot	0	Bifidobacterium sp2.	A-0	888	1160.64	0	0	No	only
2-16	ESL0819	0	888	0	1.03065e+06	3435.51	24.9419	0.17181	0	Yes	bee	pilot	4	pilot	A-0	pilot	0	Bifidobacterium sp2.	A-0	888	1160.64	0	0	No	unadded
2-16	ESL0197	0	888	0	1.03065e+06	3435.51	24.9419	0.17181	0	Yes	bee	pilot	4	pilot	A-0	pilot	0	Bifidobacterium coryneforme	A-0	888	1160.64	0	0	No	both
2-16	ESL0294	0	888	0	1.03065e+06	3435.51	24.9419	0.17181	0	Yes	bee	pilot	4	pilot	A-0	pilot	0	Bombilactobacillus mellis	A-0	888	1160.64	0	0	No	NA
2-16	ESL0394	0	888	0	1.03065e+06	3435.51	24.9419	0.17181	0	Yes	bee	pilot	4	pilot	A-0	pilot	0	Lactobacillus melliventris	A-0	888	1160.64	0	0	No	unadded
2-16	ESL0295	0	888	0	1.03065e+06	3435.51	24.9419	0.17181	0	Yes	bee	pilot	4	pilot	A-0	pilot	0	Bombilactobacillus mellis	A-0	888	1160.64	0	0	No	only
2-16	ESL1028	0	888	0	1.03065e+06	3435.51	24.9419	0.17181	0	Yes	bee	pilot	4	pilot	A-0	pilot	0	Bombilactobacillus mellifer	A-0	888	1160.64	0	0	No	both
2-16	ESL0263	8	888	0.00900901	1.03065e+06	3435.51	24.9419	0.17181	9285.16	Yes	bee	pilot	4	pilot	A-0	pilot	1	Lactobacillus apis	A-0	888	1160.64	9285.16	1	No	unadded
2-16	ESL0185	2	888	0.00225225	1.03065e+06	3435.51	24.9419	0.17181	2321.29	Yes	bee	pilot	4	pilot	A-0	pilot	1	Lactobacillus apis	A-0	888	1160.64	2321.29	1	No	only
2-16	ESL0183	10	888	0.0112613	1.03065e+06	3435.51	24.9419	0.17181	11606.4	Yes	bee	pilot	4	pilot	A-0	pilot	1	Lactobacillus helsingborgensis	A-0	888	1160.64	11606.4	1	No	only
2-16	ESL0835	0	888	0	1.03065e+06	3435.51	24.9419	0.17181	0	Yes	bee	pilot	4	pilot	A-0	pilot	0	Lactobacillus helsingborgensis	A-0	888	1160.64	0	0	No	NA
2-16	ESL0354	0	888	0	1.03065e+06	3435.51	24.9419	0.17181	0	Yes	bee	pilot	4	pilot	A-0	pilot	0	Lactobacillus helsingborgensis	A-0	888	1160.64	0	0	No	NA
2-16	ESL0393	0	888	0	1.03065e+06	3435.51	24.9419	0.17181	0	Yes	bee	pilot	4	pilot	A-0	pilot	0	Bombilactobacillus mellis	A-0	888	1160.64	0	0	No	NA
2-16	ESL0259	0	888	0	1.03065e+06	3435.51	24.9419	0.17181	0	Yes	bee	pilot	4	pilot	A-0	pilot	0	Lactobacillus melliventris	A-0	888	1160.64	0	0	No	NA
2-16	ESL0260	0	888	0	1.03065e+06	3435.51	24.9419	0.17181	0	Yes	bee	pilot	4	pilot	A-0	pilot	0	Lactobacillus melliventris	A-0	888	1160.64	0	0	No	NA
2-16	ESL0184	0	888	0	1.03065e+06	3435.51	24.9419	0.17181	0	Yes	bee	pilot	4	pilot	A-0	pilot	0	Lactobacillus melliventris	A-0	888	1160.64	0	0	No	only
2-16	ESL0350	2	888	0.00225225	1.03065e+06	3435.51	24.9419	0.17181	2321.29	Yes	bee	pilot	4	pilot	A-0	pilot	1	Lactobacillus melliventris	A-0	888	1160.64	2321.29	1	No	unadded
2-16	ESL0186	17	888	0.0191441	1.03065e+06	3435.51	24.9419	0.17181	19731	Yes	bee	pilot	4	pilot	A-0	pilot	1	Lactobacillus kullabergensis	A-0	888	1160.64	19731	1	No	only
2-16	ESL0261	0	888	0	1.03065e+06	3435.51	24.9419	0.17181	0	Yes	bee	pilot	4	pilot	A-0	pilot	0	Lactobacillus kullabergensis	A-0	888	1160.64	0	0	No	unadded
2-16	unknown	844	888	0.95045	1.03065e+06	3435.51	24.9419	0.17181	979584	Yes	bee	pilot	4	pilot	A-0	pilot	1	NA	A-0	888	1160.64	979584	1	No	NA
3-4	ESL0825	0	39	0	126754	422.514	28.0305	0.198599	0	No	bee	pilot	6	pilot	A-0	pilot	0	Bifidobacterium apousia	A-0	39	3250.11	0	0	No	only
3-4	ESL0820	0	39	0	126754	422.514	28.0305	0.198599	0	No	bee	pilot	6	pilot	A-0	pilot	0	Bifidobacterium apousia	A-0	39	3250.11	0	0	No	unadded
3-4	ESL0822	0	39	0	126754	422.514	28.0305	0.198599	0	No	bee	pilot	6	pilot	A-0	pilot	0	Bifidobacterium asteroides	A-0	39	3250.11	0	0	No	only
3-4	ESL0170	0	39	0	126754	422.514	28.0305	0.198599	0	No	bee	pilot	6	pilot	A-0	pilot	0	Bifidobacterium asteroides	A-0	39	3250.11	0	0	No	unadded
3-4	ESL0824	0	39	0	126754	422.514	28.0305	0.198599	0	No	bee	pilot	6	pilot	A-0	pilot	0	Bifidobacterium polysaccharolyticum	A-0	39	3250.11	0	0	No	only
3-4	ESL0198	0	39	0	126754	422.514	28.0305	0.198599	0	No	bee	pilot	6	pilot	A-0	pilot	0	Bifidobacterium polysaccharolyticum	A-0	39	3250.11	0	0	No	unadded
3-4	ESL0827	0	39	0	126754	422.514	28.0305	0.198599	0	No	bee	pilot	6	pilot	A-0	pilot	0	Bifidobacterium sp1.	A-0	39	3250.11	0	0	No	only
3-4	ESL0199	0	39	0	126754	422.514	28.0305	0.198599	0	No	bee	pilot	6	pilot	A-0	pilot	0	Bifidobacterium sp1.	A-0	39	3250.11	0	0	No	unadded
3-4	ESL0200	0	39	0	126754	422.514	28.0305	0.198599	0	No	bee	pilot	6	pilot	A-0	pilot	0	Bifidobacterium sp2.	A-0	39	3250.11	0	0	No	only
3-4	ESL0819	0	39	0	126754	422.514	28.0305	0.198599	0	No	bee	pilot	6	pilot	A-0	pilot	0	Bifidobacterium sp2.	A-0	39	3250.11	0	0	No	unadded
3-4	ESL0197	0	39	0	126754	422.514	28.0305	0.198599	0	No	bee	pilot	6	pilot	A-0	pilot	0	Bifidobacterium coryneforme	A-0	39	3250.11	0	0	No	both
3-4	ESL0294	0	39	0	126754	422.514	28.0305	0.198599	0	No	bee	pilot	6	pilot	A-0	pilot	0	Bombilactobacillus mellis	A-0	39	3250.11	0	0	No	NA
3-4	ESL0394	0	39	0	126754	422.514	28.0305	0.198599	0	No	bee	pilot	6	pilot	A-0	pilot	0	Lactobacillus melliventris	A-0	39	3250.11	0	0	No	unadded
3-4	ESL0295	0	39	0	126754	422.514	28.0305	0.198599	0	No	bee	pilot	6	pilot	A-0	pilot	0	Bombilactobacillus mellis	A-0	39	3250.11	0	0	No	only
3-4	ESL1028	0	39	0	126754	422.514	28.0305	0.198599	0	No	bee	pilot	6	pilot	A-0	pilot	0	Bombilactobacillus mellifer	A-0	39	3250.11	0	0	No	both
3-4	ESL0263	0	39	0	126754	422.514	28.0305	0.198599	0	No	bee	pilot	6	pilot	A-0	pilot	0	Lactobacillus apis	A-0	39	3250.11	0	0	No	unadded
3-4	ESL0185	0	39	0	126754	422.514	28.0305	0.198599	0	No	bee	pilot	6	pilot	A-0	pilot	0	Lactobacillus apis	A-0	39	3250.11	0	0	No	only
3-4	ESL0183	2	39	0.0512821	126754	422.514	28.0305	0.198599	6500.22	No	bee	pilot	6	pilot	A-0	pilot	1	Lactobacillus helsingborgensis	A-0	39	3250.11	6500.22	1	No	only
3-4	ESL0835	0	39	0	126754	422.514	28.0305	0.198599	0	No	bee	pilot	6	pilot	A-0	pilot	0	Lactobacillus helsingborgensis	A-0	39	3250.11	0	0	No	NA
3-4	ESL0354	0	39	0	126754	422.514	28.0305	0.198599	0	No	bee	pilot	6	pilot	A-0	pilot	0	Lactobacillus helsingborgensis	A-0	39	3250.11	0	0	No	NA
3-4	ESL0393	0	39	0	126754	422.514	28.0305	0.198599	0	No	bee	pilot	6	pilot	A-0	pilot	0	Bombilactobacillus mellis	A-0	39	3250.11	0	0	No	NA
3-4	ESL0259	0	39	0	126754	422.514	28.0305	0.198599	0	No	bee	pilot	6	pilot	A-0	pilot	0	Lactobacillus melliventris	A-0	39	3250.11	0	0	No	NA
3-4	ESL0260	0	39	0	126754	422.514	28.0305	0.198599	0	No	bee	pilot	6	pilot	A-0	pilot	0	Lactobacillus melliventris	A-0	39	3250.11	0	0	No	NA
3-4	ESL0184	0	39	0	126754	422.514	28.0305	0.198599	0	No	bee	pilot	6	pilot	A-0	pilot	0	Lactobacillus melliventris	A-0	39	3250.11	0	0	No	only
3-4	ESL0350	0	39	0	126754	422.514	28.0305	0.198599	0	No	bee	pilot	6	pilot	A-0	pilot	0	Lactobacillus melliventris	A-0	39	3250.11	0	0	No	unadded
3-4	ESL0186	2	39	0.0512821	126754	422.514	28.0305	0.198599	6500.22	No	bee	pilot	6	pilot	A-0	pilot	1	Lactobacillus kullabergensis	A-0	39	3250.11	6500.22	1	No	only
3-4	ESL0261	0	39	0	126754	422.514	28.0305	0.198599	0	No	bee	pilot	6	pilot	A-0	pilot	0	Lactobacillus kullabergensis	A-0	39	3250.11	0	0	No	unadded
3-4	unknown	35	39	0.897436	126754	422.514	28.0305	0.198599	113754	No	bee	pilot	6	pilot	A-0	pilot	1	NA	A-0	39	3250.11	113754	1	No	NA
3-16	ESL0825	0	28	0	393636	1312.12	26.3605	0.257039	0	Yes	bee	pilot	6	pilot	A-0	pilot	0	Bifidobacterium apousia	A-0	28	14058.4	0	0	No	only
3-16	ESL0820	0	28	0	393636	1312.12	26.3605	0.257039	0	Yes	bee	pilot	6	pilot	A-0	pilot	0	Bifidobacterium apousia	A-0	28	14058.4	0	0	No	unadded
3-16	ESL0822	0	28	0	393636	1312.12	26.3605	0.257039	0	Yes	bee	pilot	6	pilot	A-0	pilot	0	Bifidobacterium asteroides	A-0	28	14058.4	0	0	No	only
3-16	ESL0170	0	28	0	393636	1312.12	26.3605	0.257039	0	Yes	bee	pilot	6	pilot	A-0	pilot	0	Bifidobacterium asteroides	A-0	28	14058.4	0	0	No	unadded
3-16	ESL0824	0	28	0	393636	1312.12	26.3605	0.257039	0	Yes	bee	pilot	6	pilot	A-0	pilot	0	Bifidobacterium polysaccharolyticum	A-0	28	14058.4	0	0	No	only
3-16	ESL0198	0	28	0	393636	1312.12	26.3605	0.257039	0	Yes	bee	pilot	6	pilot	A-0	pilot	0	Bifidobacterium polysaccharolyticum	A-0	28	14058.4	0	0	No	unadded
3-16	ESL0827	0	28	0	393636	1312.12	26.3605	0.257039	0	Yes	bee	pilot	6	pilot	A-0	pilot	0	Bifidobacterium sp1.	A-0	28	14058.4	0	0	No	only
3-16	ESL0199	0	28	0	393636	1312.12	26.3605	0.257039	0	Yes	bee	pilot	6	pilot	A-0	pilot	0	Bifidobacterium sp1.	A-0	28	14058.4	0	0	No	unadded
3-16	ESL0200	0	28	0	393636	1312.12	26.3605	0.257039	0	Yes	bee	pilot	6	pilot	A-0	pilot	0	Bifidobacterium sp2.	A-0	28	14058.4	0	0	No	only
3-16	ESL0819	0	28	0	393636	1312.12	26.3605	0.257039	0	Yes	bee	pilot	6	pilot	A-0	pilot	0	Bifidobacterium sp2.	A-0	28	14058.4	0	0	No	unadded
3-16	ESL0197	0	28	0	393636	1312.12	26.3605	0.257039	0	Yes	bee	pilot	6	pilot	A-0	pilot	0	Bifidobacterium coryneforme	A-0	28	14058.4	0	0	No	both
3-16	ESL0294	0	28	0	393636	1312.12	26.3605	0.257039	0	Yes	bee	pilot	6	pilot	A-0	pilot	0	Bombilactobacillus mellis	A-0	28	14058.4	0	0	No	NA
3-16	ESL0394	0	28	0	393636	1312.12	26.3605	0.257039	0	Yes	bee	pilot	6	pilot	A-0	pilot	0	Lactobacillus melliventris	A-0	28	14058.4	0	0	No	unadded
3-16	ESL0295	0	28	0	393636	1312.12	26.3605	0.257039	0	Yes	bee	pilot	6	pilot	A-0	pilot	0	Bombilactobacillus mellis	A-0	28	14058.4	0	0	No	only
3-16	ESL1028	0	28	0	393636	1312.12	26.3605	0.257039	0	Yes	bee	pilot	6	pilot	A-0	pilot	0	Bombilactobacillus mellifer	A-0	28	14058.4	0	0	No	both
3-16	ESL0263	4	28	0.142857	393636	1312.12	26.3605	0.257039	56233.7	Yes	bee	pilot	6	pilot	A-0	pilot	1	Lactobacillus apis	A-0	28	14058.4	56233.7	1	No	unadded
3-16	ESL0185	0	28	0	393636	1312.12	26.3605	0.257039	0	Yes	bee	pilot	6	pilot	A-0	pilot	0	Lactobacillus apis	A-0	28	14058.4	0	0	No	only
3-16	ESL0183	0	28	0	393636	1312.12	26.3605	0.257039	0	Yes	bee	pilot	6	pilot	A-0	pilot	0	Lactobacillus helsingborgensis	A-0	28	14058.4	0	0	No	only
3-16	ESL0835	0	28	0	393636	1312.12	26.3605	0.257039	0	Yes	bee	pilot	6	pilot	A-0	pilot	0	Lactobacillus helsingborgensis	A-0	28	14058.4	0	0	No	NA
3-16	ESL0354	0	28	0	393636	1312.12	26.3605	0.257039	0	Yes	bee	pilot	6	pilot	A-0	pilot	0	Lactobacillus helsingborgensis	A-0	28	14058.4	0	0	No	NA
3-16	ESL0393	0	28	0	393636	1312.12	26.3605	0.257039	0	Yes	bee	pilot	6	pilot	A-0	pilot	0	Bombilactobacillus mellis	A-0	28	14058.4	0	0	No	NA
3-16	ESL0259	0	28	0	393636	1312.12	26.3605	0.257039	0	Yes	bee	pilot	6	pilot	A-0	pilot	0	Lactobacillus melliventris	A-0	28	14058.4	0	0	No	NA
3-16	ESL0260	0	28	0	393636	1312.12	26.3605	0.257039	0	Yes	bee	pilot	6	pilot	A-0	pilot	0	Lactobacillus melliventris	A-0	28	14058.4	0	0	No	NA
3-16	ESL0184	0	28	0	393636	1312.12	26.3605	0.257039	0	Yes	bee	pilot	6	pilot	A-0	pilot	0	Lactobacillus melliventris	A-0	28	14058.4	0	0	No	only
3-16	ESL0350	2	28	0.0714286	393636	1312.12	26.3605	0.257039	28116.8	Yes	bee	pilot	6	pilot	A-0	pilot	1	Lactobacillus melliventris	A-0	28	14058.4	28116.8	1	No	unadded
3-16	ESL0186	0	28	0	393636	1312.12	26.3605	0.257039	0	Yes	bee	pilot	6	pilot	A-0	pilot	0	Lactobacillus kullabergensis	A-0	28	14058.4	0	0	No	only
3-16	ESL0261	0	28	0	393636	1312.12	26.3605	0.257039	0	Yes	bee	pilot	6	pilot	A-0	pilot	0	Lactobacillus kullabergensis	A-0	28	14058.4	0	0	No	unadded
3-16	unknown	22	28	0.785714	393636	1312.12	26.3605	0.257039	309285	Yes	bee	pilot	6	pilot	A-0	pilot	1	NA	A-0	28	14058.4	309285	1	No	NA
1-8	ESL0825	2238	13038	0.171652	1.91972e+08	639908	17.2384	0.213345	3.29525e+07	Yes	bee	pilot	2	pilot	A-3	pilot	1	Bifidobacterium apousia	A-3	13038	14724.1	3.29525e+07	1	No	only
1-8	ESL0820	0	13038	0	1.91972e+08	639908	17.2384	0.213345	0	Yes	bee	pilot	2	pilot	A-3	pilot	0	Bifidobacterium apousia	A-3	13038	14724.1	0	0	No	unadded
1-8	ESL0822	762	13038	0.0584445	1.91972e+08	639908	17.2384	0.213345	1.12197e+07	Yes	bee	pilot	2	pilot	A-3	pilot	1	Bifidobacterium asteroides	A-3	13038	14724.1	1.12197e+07	1	No	only
1-8	ESL0170	0	13038	0	1.91972e+08	639908	17.2384	0.213345	0	Yes	bee	pilot	2	pilot	A-3	pilot	0	Bifidobacterium asteroides	A-3	13038	14724.1	0	0	No	unadded
1-8	ESL0824	1179	13038	0.090428	1.91972e+08	639908	17.2384	0.213345	1.73597e+07	Yes	bee	pilot	2	pilot	A-3	pilot	1	Bifidobacterium polysaccharolyticum	A-3	13038	14724.1	1.73597e+07	1	No	only
1-8	ESL0198	0	13038	0	1.91972e+08	639908	17.2384	0.213345	0	Yes	bee	pilot	2	pilot	A-3	pilot	0	Bifidobacterium polysaccharolyticum	A-3	13038	14724.1	0	0	No	unadded
1-8	ESL0827	817	13038	0.062663	1.91972e+08	639908	17.2384	0.213345	1.20296e+07	Yes	bee	pilot	2	pilot	A-3	pilot	1	Bifidobacterium sp1.	A-3	13038	14724.1	1.20296e+07	1	No	only
1-8	ESL0199	0	13038	0	1.91972e+08	639908	17.2384	0.213345	0	Yes	bee	pilot	2	pilot	A-3	pilot	0	Bifidobacterium sp1.	A-3	13038	14724.1	0	0	No	unadded
1-8	ESL0200	56	13038	0.00429514	1.91972e+08	639908	17.2384	0.213345	824548	Yes	bee	pilot	2	pilot	A-3	pilot	1	Bifidobacterium sp2.	A-3	13038	14724.1	824548	1	No	only
1-8	ESL0819	0	13038	0	1.91972e+08	639908	17.2384	0.213345	0	Yes	bee	pilot	2	pilot	A-3	pilot	0	Bifidobacterium sp2.	A-3	13038	14724.1	0	0	No	unadded
1-8	ESL0197	115	13038	0.00882037	1.91972e+08	639908	17.2384	0.213345	1.69327e+06	Yes	bee	pilot	2	pilot	A-3	pilot	1	Bifidobacterium coryneforme	A-3	13038	14724.1	1.69327e+06	1	No	both
1-8	ESL0294	0	13038	0	1.91972e+08	639908	17.2384	0.213345	0	Yes	bee	pilot	2	pilot	A-3	pilot	0	Bombilactobacillus mellis	A-3	13038	14724.1	0	0	No	NA
1-8	ESL0394	0	13038	0	1.91972e+08	639908	17.2384	0.213345	0	Yes	bee	pilot	2	pilot	A-3	pilot	0	Lactobacillus melliventris	A-3	13038	14724.1	0	0	No	unadded
1-8	ESL0295	1134	13038	0.0869765	1.91972e+08	639908	17.2384	0.213345	1.66971e+07	Yes	bee	pilot	2	pilot	A-3	pilot	1	Bombilactobacillus mellis	A-3	13038	14724.1	1.66971e+07	1	No	only
1-8	ESL1028	0	13038	0	1.91972e+08	639908	17.2384	0.213345	0	Yes	bee	pilot	2	pilot	A-3	pilot	0	Bombilactobacillus mellifer	A-3	13038	14724.1	0	0	No	both
1-8	ESL0263	0	13038	0	1.91972e+08	639908	17.2384	0.213345	0	Yes	bee	pilot	2	pilot	A-3	pilot	0	Lactobacillus apis	A-3	13038	14724.1	0	0	No	unadded
1-8	ESL0185	1493	13038	0.114511	1.91972e+08	639908	17.2384	0.213345	2.1983e+07	Yes	bee	pilot	2	pilot	A-3	pilot	1	Lactobacillus apis	A-3	13038	14724.1	2.1983e+07	1	No	only
1-8	ESL0183	1767	13038	0.135527	1.91972e+08	639908	17.2384	0.213345	2.60174e+07	Yes	bee	pilot	2	pilot	A-3	pilot	1	Lactobacillus helsingborgensis	A-3	13038	14724.1	2.60174e+07	1	No	only
1-8	ESL0835	0	13038	0	1.91972e+08	639908	17.2384	0.213345	0	Yes	bee	pilot	2	pilot	A-3	pilot	0	Lactobacillus helsingborgensis	A-3	13038	14724.1	0	0	No	NA
1-8	ESL0354	0	13038	0	1.91972e+08	639908	17.2384	0.213345	0	Yes	bee	pilot	2	pilot	A-3	pilot	0	Lactobacillus helsingborgensis	A-3	13038	14724.1	0	0	No	NA
1-8	ESL0393	0	13038	0	1.91972e+08	639908	17.2384	0.213345	0	Yes	bee	pilot	2	pilot	A-3	pilot	0	Bombilactobacillus mellis	A-3	13038	14724.1	0	0	No	NA
1-8	ESL0259	0	13038	0	1.91972e+08	639908	17.2384	0.213345	0	Yes	bee	pilot	2	pilot	A-3	pilot	0	Lactobacillus melliventris	A-3	13038	14724.1	0	0	No	NA
1-8	ESL0260	0	13038	0	1.91972e+08	639908	17.2384	0.213345	0	Yes	bee	pilot	2	pilot	A-3	pilot	0	Lactobacillus melliventris	A-3	13038	14724.1	0	0	No	NA
1-8	ESL0184	0	13038	0	1.91972e+08	639908	17.2384	0.213345	0	Yes	bee	pilot	2	pilot	A-3	pilot	0	Lactobacillus melliventris	A-3	13038	14724.1	0	0	No	only
1-8	ESL0350	0	13038	0	1.91972e+08	639908	17.2384	0.213345	0	Yes	bee	pilot	2	pilot	A-3	pilot	0	Lactobacillus melliventris	A-3	13038	14724.1	0	0	No	unadded
1-8	ESL0186	3467	13038	0.265915	1.91972e+08	639908	17.2384	0.213345	5.10483e+07	Yes	bee	pilot	2	pilot	A-3	pilot	1	Lactobacillus kullabergensis	A-3	13038	14724.1	5.10483e+07	1	No	only
1-8	ESL0261	0	13038	0	1.91972e+08	639908	17.2384	0.213345	0	Yes	bee	pilot	2	pilot	A-3	pilot	0	Lactobacillus kullabergensis	A-3	13038	14724.1	0	0	No	unadded
1-8	unknown	10	13038	0.000766989	1.91972e+08	639908	17.2384	0.213345	147241	Yes	bee	pilot	2	pilot	A-3	pilot	1	NA	A-3	13038	14724.1	147241	1	No	NA
2-8	ESL0825	246	6963	0.0353296	2.07864e+08	692881	17.1212	0.201042	7.34377e+06	Yes	bee	pilot	4	pilot	A-3	pilot	1	Bifidobacterium apousia	A-3	6963	29852.7	7.34377e+06	1	No	only
2-8	ESL0820	0	6963	0	2.07864e+08	692881	17.1212	0.201042	0	Yes	bee	pilot	4	pilot	A-3	pilot	0	Bifidobacterium apousia	A-3	6963	29852.7	0	0	No	unadded
2-8	ESL0822	54	6963	0.00775528	2.07864e+08	692881	17.1212	0.201042	1.61205e+06	Yes	bee	pilot	4	pilot	A-3	pilot	1	Bifidobacterium asteroides	A-3	6963	29852.7	1.61205e+06	1	No	only
2-8	ESL0170	0	6963	0	2.07864e+08	692881	17.1212	0.201042	0	Yes	bee	pilot	4	pilot	A-3	pilot	0	Bifidobacterium asteroides	A-3	6963	29852.7	0	0	No	unadded
2-8	ESL0824	297	6963	0.042654	2.07864e+08	692881	17.1212	0.201042	8.86625e+06	Yes	bee	pilot	4	pilot	A-3	pilot	1	Bifidobacterium polysaccharolyticum	A-3	6963	29852.7	8.86625e+06	1	No	only
2-8	ESL0198	0	6963	0	2.07864e+08	692881	17.1212	0.201042	0	Yes	bee	pilot	4	pilot	A-3	pilot	0	Bifidobacterium polysaccharolyticum	A-3	6963	29852.7	0	0	No	unadded
2-8	ESL0827	169	6963	0.0242711	2.07864e+08	692881	17.1212	0.201042	5.04511e+06	Yes	bee	pilot	4	pilot	A-3	pilot	1	Bifidobacterium sp1.	A-3	6963	29852.7	5.04511e+06	1	No	only
2-8	ESL0199	0	6963	0	2.07864e+08	692881	17.1212	0.201042	0	Yes	bee	pilot	4	pilot	A-3	pilot	0	Bifidobacterium sp1.	A-3	6963	29852.7	0	0	No	unadded
2-8	ESL0200	15	6963	0.00215424	2.07864e+08	692881	17.1212	0.201042	447791	Yes	bee	pilot	4	pilot	A-3	pilot	1	Bifidobacterium sp2.	A-3	6963	29852.7	447791	1	No	only
2-8	ESL0819	0	6963	0	2.07864e+08	692881	17.1212	0.201042	0	Yes	bee	pilot	4	pilot	A-3	pilot	0	Bifidobacterium sp2.	A-3	6963	29852.7	0	0	No	unadded
2-8	ESL0197	0	6963	0	2.07864e+08	692881	17.1212	0.201042	0	Yes	bee	pilot	4	pilot	A-3	pilot	0	Bifidobacterium coryneforme	A-3	6963	29852.7	0	0	No	both
2-8	ESL0294	0	6963	0	2.07864e+08	692881	17.1212	0.201042	0	Yes	bee	pilot	4	pilot	A-3	pilot	0	Bombilactobacillus mellis	A-3	6963	29852.7	0	0	No	NA
2-8	ESL0394	5	6963	0.000718081	2.07864e+08	692881	17.1212	0.201042	149264	Yes	bee	pilot	4	pilot	A-3	pilot	1	Lactobacillus melliventris	A-3	6963	29852.7	149264	1	No	unadded
2-8	ESL0295	32	6963	0.00459572	2.07864e+08	692881	17.1212	0.201042	955287	Yes	bee	pilot	4	pilot	A-3	pilot	1	Bombilactobacillus mellis	A-3	6963	29852.7	955287	1	No	only
2-8	ESL1028	0	6963	0	2.07864e+08	692881	17.1212	0.201042	0	Yes	bee	pilot	4	pilot	A-3	pilot	0	Bombilactobacillus mellifer	A-3	6963	29852.7	0	0	No	both
2-8	ESL0263	0	6963	0	2.07864e+08	692881	17.1212	0.201042	0	Yes	bee	pilot	4	pilot	A-3	pilot	0	Lactobacillus apis	A-3	6963	29852.7	0	0	No	unadded
2-8	ESL0185	692	6963	0.0993825	2.07864e+08	692881	17.1212	0.201042	2.06581e+07	Yes	bee	pilot	4	pilot	A-3	pilot	1	Lactobacillus apis	A-3	6963	29852.7	2.06581e+07	1	No	only
2-8	ESL0183	2433	6963	0.349418	2.07864e+08	692881	17.1212	0.201042	7.26316e+07	Yes	bee	pilot	4	pilot	A-3	pilot	1	Lactobacillus helsingborgensis	A-3	6963	29852.7	7.26316e+07	1	No	only
2-8	ESL0835	0	6963	0	2.07864e+08	692881	17.1212	0.201042	0	Yes	bee	pilot	4	pilot	A-3	pilot	0	Lactobacillus helsingborgensis	A-3	6963	29852.7	0	0	No	NA
2-8	ESL0354	0	6963	0	2.07864e+08	692881	17.1212	0.201042	0	Yes	bee	pilot	4	pilot	A-3	pilot	0	Lactobacillus helsingborgensis	A-3	6963	29852.7	0	0	No	NA
2-8	ESL0393	0	6963	0	2.07864e+08	692881	17.1212	0.201042	0	Yes	bee	pilot	4	pilot	A-3	pilot	0	Bombilactobacillus mellis	A-3	6963	29852.7	0	0	No	NA
2-8	ESL0259	0	6963	0	2.07864e+08	692881	17.1212	0.201042	0	Yes	bee	pilot	4	pilot	A-3	pilot	0	Lactobacillus melliventris	A-3	6963	29852.7	0	0	No	NA
2-8	ESL0260	0	6963	0	2.07864e+08	692881	17.1212	0.201042	0	Yes	bee	pilot	4	pilot	A-3	pilot	0	Lactobacillus melliventris	A-3	6963	29852.7	0	0	No	NA
2-8	ESL0184	0	6963	0	2.07864e+08	692881	17.1212	0.201042	0	Yes	bee	pilot	4	pilot	A-3	pilot	0	Lactobacillus melliventris	A-3	6963	29852.7	0	0	No	only
2-8	ESL0350	0	6963	0	2.07864e+08	692881	17.1212	0.201042	0	Yes	bee	pilot	4	pilot	A-3	pilot	0	Lactobacillus melliventris	A-3	6963	29852.7	0	0	No	unadded
2-8	ESL0186	3018	6963	0.433434	2.07864e+08	692881	17.1212	0.201042	9.00955e+07	Yes	bee	pilot	4	pilot	A-3	pilot	1	Lactobacillus kullabergensis	A-3	6963	29852.7	9.00955e+07	1	No	only
2-8	ESL0261	0	6963	0	2.07864e+08	692881	17.1212	0.201042	0	Yes	bee	pilot	4	pilot	A-3	pilot	0	Lactobacillus kullabergensis	A-3	6963	29852.7	0	0	No	unadded
2-8	unknown	2	6963	0.000287233	2.07864e+08	692881	17.1212	0.201042	59705.4	Yes	bee	pilot	4	pilot	A-3	pilot	1	NA	A-3	6963	29852.7	59705.4	1	No	NA
2-20	ESL0825	861	9703	0.0887354	1.74617e+08	582056	17.3781	0.213587	1.54947e+07	Yes	bee	pilot	4	pilot	A-3	pilot	1	Bifidobacterium apousia	A-3	9703	17996.2	1.54947e+07	1	No	only
2-20	ESL0820	0	9703	0	1.74617e+08	582056	17.3781	0.213587	0	Yes	bee	pilot	4	pilot	A-3	pilot	0	Bifidobacterium apousia	A-3	9703	17996.2	0	0	No	unadded
2-20	ESL0822	428	9703	0.0441101	1.74617e+08	582056	17.3781	0.213587	7.70236e+06	Yes	bee	pilot	4	pilot	A-3	pilot	1	Bifidobacterium asteroides	A-3	9703	17996.2	7.70236e+06	1	No	only
2-20	ESL0170	0	9703	0	1.74617e+08	582056	17.3781	0.213587	0	Yes	bee	pilot	4	pilot	A-3	pilot	0	Bifidobacterium asteroides	A-3	9703	17996.2	0	0	No	unadded
2-20	ESL0824	1433	9703	0.147686	1.74617e+08	582056	17.3781	0.213587	2.57885e+07	Yes	bee	pilot	4	pilot	A-3	pilot	1	Bifidobacterium polysaccharolyticum	A-3	9703	17996.2	2.57885e+07	1	No	only
2-20	ESL0198	0	9703	0	1.74617e+08	582056	17.3781	0.213587	0	Yes	bee	pilot	4	pilot	A-3	pilot	0	Bifidobacterium polysaccharolyticum	A-3	9703	17996.2	0	0	No	unadded
2-20	ESL0827	461	9703	0.0475111	1.74617e+08	582056	17.3781	0.213587	8.29623e+06	Yes	bee	pilot	4	pilot	A-3	pilot	1	Bifidobacterium sp1.	A-3	9703	17996.2	8.29623e+06	1	No	only
2-20	ESL0199	0	9703	0	1.74617e+08	582056	17.3781	0.213587	0	Yes	bee	pilot	4	pilot	A-3	pilot	0	Bifidobacterium sp1.	A-3	9703	17996.2	0	0	No	unadded
2-20	ESL0200	34	9703	0.00350407	1.74617e+08	582056	17.3781	0.213587	611870	Yes	bee	pilot	4	pilot	A-3	pilot	1	Bifidobacterium sp2.	A-3	9703	17996.2	611870	1	No	only
2-20	ESL0819	0	9703	0	1.74617e+08	582056	17.3781	0.213587	0	Yes	bee	pilot	4	pilot	A-3	pilot	0	Bifidobacterium sp2.	A-3	9703	17996.2	0	0	No	unadded
2-20	ESL0197	4	9703	0.000412244	1.74617e+08	582056	17.3781	0.213587	71984.7	Yes	bee	pilot	4	pilot	A-3	pilot	1	Bifidobacterium coryneforme	A-3	9703	17996.2	71984.7	1	No	both
2-20	ESL0294	0	9703	0	1.74617e+08	582056	17.3781	0.213587	0	Yes	bee	pilot	4	pilot	A-3	pilot	0	Bombilactobacillus mellis	A-3	9703	17996.2	0	0	No	NA
2-20	ESL0394	0	9703	0	1.74617e+08	582056	17.3781	0.213587	0	Yes	bee	pilot	4	pilot	A-3	pilot	0	Lactobacillus melliventris	A-3	9703	17996.2	0	0	No	unadded
2-20	ESL0295	1452	9703	0.149644	1.74617e+08	582056	17.3781	0.213587	2.61304e+07	Yes	bee	pilot	4	pilot	A-3	pilot	1	Bombilactobacillus mellis	A-3	9703	17996.2	2.61304e+07	1	No	only
2-20	ESL1028	0	9703	0	1.74617e+08	582056	17.3781	0.213587	0	Yes	bee	pilot	4	pilot	A-3	pilot	0	Bombilactobacillus mellifer	A-3	9703	17996.2	0	0	No	both
2-20	ESL0263	6	9703	0.000618365	1.74617e+08	582056	17.3781	0.213587	107977	Yes	bee	pilot	4	pilot	A-3	pilot	1	Lactobacillus apis	A-3	9703	17996.2	107977	1	No	unadded
2-20	ESL0185	1392	9703	0.143461	1.74617e+08	582056	17.3781	0.213587	2.50507e+07	Yes	bee	pilot	4	pilot	A-3	pilot	1	Lactobacillus apis	A-3	9703	17996.2	2.50507e+07	1	No	only
2-20	ESL0183	712	9703	0.0733794	1.74617e+08	582056	17.3781	0.213587	1.28133e+07	Yes	bee	pilot	4	pilot	A-3	pilot	1	Lactobacillus helsingborgensis	A-3	9703	17996.2	1.28133e+07	1	No	only
2-20	ESL0835	0	9703	0	1.74617e+08	582056	17.3781	0.213587	0	Yes	bee	pilot	4	pilot	A-3	pilot	0	Lactobacillus helsingborgensis	A-3	9703	17996.2	0	0	No	NA
2-20	ESL0354	0	9703	0	1.74617e+08	582056	17.3781	0.213587	0	Yes	bee	pilot	4	pilot	A-3	pilot	0	Lactobacillus helsingborgensis	A-3	9703	17996.2	0	0	No	NA
2-20	ESL0393	0	9703	0	1.74617e+08	582056	17.3781	0.213587	0	Yes	bee	pilot	4	pilot	A-3	pilot	0	Bombilactobacillus mellis	A-3	9703	17996.2	0	0	No	NA
2-20	ESL0259	0	9703	0	1.74617e+08	582056	17.3781	0.213587	0	Yes	bee	pilot	4	pilot	A-3	pilot	0	Lactobacillus melliventris	A-3	9703	17996.2	0	0	No	NA
2-20	ESL0260	0	9703	0	1.74617e+08	582056	17.3781	0.213587	0	Yes	bee	pilot	4	pilot	A-3	pilot	0	Lactobacillus melliventris	A-3	9703	17996.2	0	0	No	NA
2-20	ESL0184	0	9703	0	1.74617e+08	582056	17.3781	0.213587	0	Yes	bee	pilot	4	pilot	A-3	pilot	0	Lactobacillus melliventris	A-3	9703	17996.2	0	0	No	only
2-20	ESL0350	0	9703	0	1.74617e+08	582056	17.3781	0.213587	0	Yes	bee	pilot	4	pilot	A-3	pilot	0	Lactobacillus melliventris	A-3	9703	17996.2	0	0	No	unadded
2-20	ESL0186	2920	9703	0.300938	1.74617e+08	582056	17.3781	0.213587	5.25488e+07	Yes	bee	pilot	4	pilot	A-3	pilot	1	Lactobacillus kullabergensis	A-3	9703	17996.2	5.25488e+07	1	No	only
2-20	ESL0261	0	9703	0	1.74617e+08	582056	17.3781	0.213587	0	Yes	bee	pilot	4	pilot	A-3	pilot	0	Lactobacillus kullabergensis	A-3	9703	17996.2	0	0	No	unadded
2-20	unknown	0	9703	0	1.74617e+08	582056	17.3781	0.213587	0	Yes	bee	pilot	4	pilot	A-3	pilot	0	NA	A-3	9703	17996.2	0	0	No	NA
3-8	ESL0825	1133	12811	0.0884396	4.17394e+08	1.39131e+06	16.0938	0.146564	3.69142e+07	Yes	bee	pilot	6	pilot	A-3	pilot	1	Bifidobacterium apousia	A-3	12811	32580.9	3.69142e+07	1	No	only
3-8	ESL0820	0	12811	0	4.17394e+08	1.39131e+06	16.0938	0.146564	0	Yes	bee	pilot	6	pilot	A-3	pilot	0	Bifidobacterium apousia	A-3	12811	32580.9	0	0	No	unadded
3-8	ESL0822	518	12811	0.040434	4.17394e+08	1.39131e+06	16.0938	0.146564	1.68769e+07	Yes	bee	pilot	6	pilot	A-3	pilot	1	Bifidobacterium asteroides	A-3	12811	32580.9	1.68769e+07	1	No	only
3-8	ESL0170	0	12811	0	4.17394e+08	1.39131e+06	16.0938	0.146564	0	Yes	bee	pilot	6	pilot	A-3	pilot	0	Bifidobacterium asteroides	A-3	12811	32580.9	0	0	No	unadded
3-8	ESL0824	1380	12811	0.10772	4.17394e+08	1.39131e+06	16.0938	0.146564	4.49617e+07	Yes	bee	pilot	6	pilot	A-3	pilot	1	Bifidobacterium polysaccharolyticum	A-3	12811	32580.9	4.49617e+07	1	No	only
3-8	ESL0198	0	12811	0	4.17394e+08	1.39131e+06	16.0938	0.146564	0	Yes	bee	pilot	6	pilot	A-3	pilot	0	Bifidobacterium polysaccharolyticum	A-3	12811	32580.9	0	0	No	unadded
3-8	ESL0827	498	12811	0.0388728	4.17394e+08	1.39131e+06	16.0938	0.146564	1.62253e+07	Yes	bee	pilot	6	pilot	A-3	pilot	1	Bifidobacterium sp1.	A-3	12811	32580.9	1.62253e+07	1	No	only
3-8	ESL0199	0	12811	0	4.17394e+08	1.39131e+06	16.0938	0.146564	0	Yes	bee	pilot	6	pilot	A-3	pilot	0	Bifidobacterium sp1.	A-3	12811	32580.9	0	0	No	unadded
3-8	ESL0200	100	12811	0.00780579	4.17394e+08	1.39131e+06	16.0938	0.146564	3.25809e+06	Yes	bee	pilot	6	pilot	A-3	pilot	1	Bifidobacterium sp2.	A-3	12811	32580.9	3.25809e+06	1	No	only
3-8	ESL0819	0	12811	0	4.17394e+08	1.39131e+06	16.0938	0.146564	0	Yes	bee	pilot	6	pilot	A-3	pilot	0	Bifidobacterium sp2.	A-3	12811	32580.9	0	0	No	unadded
3-8	ESL0197	86	12811	0.00671298	4.17394e+08	1.39131e+06	16.0938	0.146564	2.80196e+06	Yes	bee	pilot	6	pilot	A-3	pilot	1	Bifidobacterium coryneforme	A-3	12811	32580.9	2.80196e+06	1	No	both
3-8	ESL0294	0	12811	0	4.17394e+08	1.39131e+06	16.0938	0.146564	0	Yes	bee	pilot	6	pilot	A-3	pilot	0	Bombilactobacillus mellis	A-3	12811	32580.9	0	0	No	NA
3-8	ESL0394	0	12811	0	4.17394e+08	1.39131e+06	16.0938	0.146564	0	Yes	bee	pilot	6	pilot	A-3	pilot	0	Lactobacillus melliventris	A-3	12811	32580.9	0	0	No	unadded
3-8	ESL0295	856	12811	0.0668176	4.17394e+08	1.39131e+06	16.0938	0.146564	2.78893e+07	Yes	bee	pilot	6	pilot	A-3	pilot	1	Bombilactobacillus mellis	A-3	12811	32580.9	2.78893e+07	1	No	only
3-8	ESL1028	0	12811	0	4.17394e+08	1.39131e+06	16.0938	0.146564	0	Yes	bee	pilot	6	pilot	A-3	pilot	0	Bombilactobacillus mellifer	A-3	12811	32580.9	0	0	No	both
3-8	ESL0263	0	12811	0	4.17394e+08	1.39131e+06	16.0938	0.146564	0	Yes	bee	pilot	6	pilot	A-3	pilot	0	Lactobacillus apis	A-3	12811	32580.9	0	0	No	unadded
3-8	ESL0185	857	12811	0.0668956	4.17394e+08	1.39131e+06	16.0938	0.146564	2.79219e+07	Yes	bee	pilot	6	pilot	A-3	pilot	1	Lactobacillus apis	A-3	12811	32580.9	2.79219e+07	1	No	only
3-8	ESL0183	4078	12811	0.31832	4.17394e+08	1.39131e+06	16.0938	0.146564	1.32865e+08	Yes	bee	pilot	6	pilot	A-3	pilot	1	Lactobacillus helsingborgensis	A-3	12811	32580.9	1.32865e+08	1	No	only
3-8	ESL0835	0	12811	0	4.17394e+08	1.39131e+06	16.0938	0.146564	0	Yes	bee	pilot	6	pilot	A-3	pilot	0	Lactobacillus helsingborgensis	A-3	12811	32580.9	0	0	No	NA
3-8	ESL0354	0	12811	0	4.17394e+08	1.39131e+06	16.0938	0.146564	0	Yes	bee	pilot	6	pilot	A-3	pilot	0	Lactobacillus helsingborgensis	A-3	12811	32580.9	0	0	No	NA
3-8	ESL0393	0	12811	0	4.17394e+08	1.39131e+06	16.0938	0.146564	0	Yes	bee	pilot	6	pilot	A-3	pilot	0	Bombilactobacillus mellis	A-3	12811	32580.9	0	0	No	NA
3-8	ESL0259	0	12811	0	4.17394e+08	1.39131e+06	16.0938	0.146564	0	Yes	bee	pilot	6	pilot	A-3	pilot	0	Lactobacillus melliventris	A-3	12811	32580.9	0	0	No	NA
3-8	ESL0260	0	12811	0	4.17394e+08	1.39131e+06	16.0938	0.146564	0	Yes	bee	pilot	6	pilot	A-3	pilot	0	Lactobacillus melliventris	A-3	12811	32580.9	0	0	No	NA
3-8	ESL0184	0	12811	0	4.17394e+08	1.39131e+06	16.0938	0.146564	0	Yes	bee	pilot	6	pilot	A-3	pilot	0	Lactobacillus melliventris	A-3	12811	32580.9	0	0	No	only
3-8	ESL0350	0	12811	0	4.17394e+08	1.39131e+06	16.0938	0.146564	0	Yes	bee	pilot	6	pilot	A-3	pilot	0	Lactobacillus melliventris	A-3	12811	32580.9	0	0	No	unadded
3-8	ESL0186	3284	12811	0.256342	4.17394e+08	1.39131e+06	16.0938	0.146564	1.06996e+08	Yes	bee	pilot	6	pilot	A-3	pilot	1	Lactobacillus kullabergensis	A-3	12811	32580.9	1.06996e+08	1	No	only
3-8	ESL0261	0	12811	0	4.17394e+08	1.39131e+06	16.0938	0.146564	0	Yes	bee	pilot	6	pilot	A-3	pilot	0	Lactobacillus kullabergensis	A-3	12811	32580.9	0	0	No	unadded
3-8	unknown	21	12811	0.00163922	4.17394e+08	1.39131e+06	16.0938	0.146564	684199	Yes	bee	pilot	6	pilot	A-3	pilot	1	NA	A-3	12811	32580.9	684199	1	No	NA
3-20	ESL0825	186	4865	0.0382323	9.59848e+07	319949	18.26	0.223851	3.66972e+06	Yes	bee	pilot	6	pilot	A-3	pilot	1	Bifidobacterium apousia	A-3	4865	19729.7	3.66972e+06	1	No	only
3-20	ESL0820	0	4865	0	9.59848e+07	319949	18.26	0.223851	0	Yes	bee	pilot	6	pilot	A-3	pilot	0	Bifidobacterium apousia	A-3	4865	19729.7	0	0	No	unadded
3-20	ESL0822	40	4865	0.00822199	9.59848e+07	319949	18.26	0.223851	789186	Yes	bee	pilot	6	pilot	A-3	pilot	1	Bifidobacterium asteroides	A-3	4865	19729.7	789186	1	No	only
3-20	ESL0170	0	4865	0	9.59848e+07	319949	18.26	0.223851	0	Yes	bee	pilot	6	pilot	A-3	pilot	0	Bifidobacterium asteroides	A-3	4865	19729.7	0	0	No	unadded
3-20	ESL0824	109	4865	0.0224049	9.59848e+07	319949	18.26	0.223851	2.15053e+06	Yes	bee	pilot	6	pilot	A-3	pilot	1	Bifidobacterium polysaccharolyticum	A-3	4865	19729.7	2.15053e+06	1	No	only
3-20	ESL0198	0	4865	0	9.59848e+07	319949	18.26	0.223851	0	Yes	bee	pilot	6	pilot	A-3	pilot	0	Bifidobacterium polysaccharolyticum	A-3	4865	19729.7	0	0	No	unadded
3-20	ESL0827	40	4865	0.00822199	9.59848e+07	319949	18.26	0.223851	789186	Yes	bee	pilot	6	pilot	A-3	pilot	1	Bifidobacterium sp1.	A-3	4865	19729.7	789186	1	No	only
3-20	ESL0199	0	4865	0	9.59848e+07	319949	18.26	0.223851	0	Yes	bee	pilot	6	pilot	A-3	pilot	0	Bifidobacterium sp1.	A-3	4865	19729.7	0	0	No	unadded
3-20	ESL0200	3	4865	0.00061665	9.59848e+07	319949	18.26	0.223851	59189	Yes	bee	pilot	6	pilot	A-3	pilot	1	Bifidobacterium sp2.	A-3	4865	19729.7	59189	1	No	only
3-20	ESL0819	0	4865	0	9.59848e+07	319949	18.26	0.223851	0	Yes	bee	pilot	6	pilot	A-3	pilot	0	Bifidobacterium sp2.	A-3	4865	19729.7	0	0	No	unadded
3-20	ESL0197	2	4865	0.0004111	9.59848e+07	319949	18.26	0.223851	39459.3	Yes	bee	pilot	6	pilot	A-3	pilot	1	Bifidobacterium coryneforme	A-3	4865	19729.7	39459.3	1	No	both
3-20	ESL0294	0	4865	0	9.59848e+07	319949	18.26	0.223851	0	Yes	bee	pilot	6	pilot	A-3	pilot	0	Bombilactobacillus mellis	A-3	4865	19729.7	0	0	No	NA
3-20	ESL0394	0	4865	0	9.59848e+07	319949	18.26	0.223851	0	Yes	bee	pilot	6	pilot	A-3	pilot	0	Lactobacillus melliventris	A-3	4865	19729.7	0	0	No	unadded
3-20	ESL0295	57	4865	0.0117163	9.59848e+07	319949	18.26	0.223851	1.12459e+06	Yes	bee	pilot	6	pilot	A-3	pilot	1	Bombilactobacillus mellis	A-3	4865	19729.7	1.12459e+06	1	No	only
3-20	ESL1028	0	4865	0	9.59848e+07	319949	18.26	0.223851	0	Yes	bee	pilot	6	pilot	A-3	pilot	0	Bombilactobacillus mellifer	A-3	4865	19729.7	0	0	No	both
3-20	ESL0263	0	4865	0	9.59848e+07	319949	18.26	0.223851	0	Yes	bee	pilot	6	pilot	A-3	pilot	0	Lactobacillus apis	A-3	4865	19729.7	0	0	No	unadded
3-20	ESL0185	1082	4865	0.222405	9.59848e+07	319949	18.26	0.223851	2.13475e+07	Yes	bee	pilot	6	pilot	A-3	pilot	1	Lactobacillus apis	A-3	4865	19729.7	2.13475e+07	1	No	only
3-20	ESL0183	1901	4865	0.39075	9.59848e+07	319949	18.26	0.223851	3.75061e+07	Yes	bee	pilot	6	pilot	A-3	pilot	1	Lactobacillus helsingborgensis	A-3	4865	19729.7	3.75061e+07	1	No	only
3-20	ESL0835	0	4865	0	9.59848e+07	319949	18.26	0.223851	0	Yes	bee	pilot	6	pilot	A-3	pilot	0	Lactobacillus helsingborgensis	A-3	4865	19729.7	0	0	No	NA
3-20	ESL0354	0	4865	0	9.59848e+07	319949	18.26	0.223851	0	Yes	bee	pilot	6	pilot	A-3	pilot	0	Lactobacillus helsingborgensis	A-3	4865	19729.7	0	0	No	NA
3-20	ESL0393	0	4865	0	9.59848e+07	319949	18.26	0.223851	0	Yes	bee	pilot	6	pilot	A-3	pilot	0	Bombilactobacillus mellis	A-3	4865	19729.7	0	0	No	NA
3-20	ESL0259	0	4865	0	9.59848e+07	319949	18.26	0.223851	0	Yes	bee	pilot	6	pilot	A-3	pilot	0	Lactobacillus melliventris	A-3	4865	19729.7	0	0	No	NA
3-20	ESL0260	0	4865	0	9.59848e+07	319949	18.26	0.223851	0	Yes	bee	pilot	6	pilot	A-3	pilot	0	Lactobacillus melliventris	A-3	4865	19729.7	0	0	No	NA
3-20	ESL0184	0	4865	0	9.59848e+07	319949	18.26	0.223851	0	Yes	bee	pilot	6	pilot	A-3	pilot	0	Lactobacillus melliventris	A-3	4865	19729.7	0	0	No	only
3-20	ESL0350	0	4865	0	9.59848e+07	319949	18.26	0.223851	0	Yes	bee	pilot	6	pilot	A-3	pilot	0	Lactobacillus melliventris	A-3	4865	19729.7	0	0	No	unadded
3-20	ESL0186	1432	4865	0.294347	9.59848e+07	319949	18.26	0.223851	2.82529e+07	Yes	bee	pilot	6	pilot	A-3	pilot	1	Lactobacillus kullabergensis	A-3	4865	19729.7	2.82529e+07	1	No	only
3-20	ESL0261	0	4865	0	9.59848e+07	319949	18.26	0.223851	0	Yes	bee	pilot	6	pilot	A-3	pilot	0	Lactobacillus kullabergensis	A-3	4865	19729.7	0	0	No	unadded
3-20	unknown	13	4865	0.00267215	9.59848e+07	319949	18.26	0.223851	256486	Yes	bee	pilot	6	pilot	A-3	pilot	1	NA	A-3	4865	19729.7	256486	1	No	NA
1-11	ESL0825	30	1735	0.0172911	6.97563e+06	23252.1	22.1238	0.13336	120616	Yes	bee	pilot	2	pilot	A-3_14	pilot	1	Bifidobacterium apousia	A-3_14	1735	4020.54	120616	1	No	only
1-11	ESL0820	0	1735	0	6.97563e+06	23252.1	22.1238	0.13336	0	Yes	bee	pilot	2	pilot	A-3_14	pilot	0	Bifidobacterium apousia	A-3_14	1735	4020.54	0	0	No	unadded
1-11	ESL0822	10	1735	0.00576369	6.97563e+06	23252.1	22.1238	0.13336	40205.4	Yes	bee	pilot	2	pilot	A-3_14	pilot	1	Bifidobacterium asteroides	A-3_14	1735	4020.54	40205.4	1	No	only
1-11	ESL0170	0	1735	0	6.97563e+06	23252.1	22.1238	0.13336	0	Yes	bee	pilot	2	pilot	A-3_14	pilot	0	Bifidobacterium asteroides	A-3_14	1735	4020.54	0	0	No	unadded
1-11	ESL0824	14	1735	0.00806916	6.97563e+06	23252.1	22.1238	0.13336	56287.5	Yes	bee	pilot	2	pilot	A-3_14	pilot	1	Bifidobacterium polysaccharolyticum	A-3_14	1735	4020.54	56287.5	1	No	only
1-11	ESL0198	0	1735	0	6.97563e+06	23252.1	22.1238	0.13336	0	Yes	bee	pilot	2	pilot	A-3_14	pilot	0	Bifidobacterium polysaccharolyticum	A-3_14	1735	4020.54	0	0	No	unadded
1-11	ESL0827	8	1735	0.00461095	6.97563e+06	23252.1	22.1238	0.13336	32164.3	Yes	bee	pilot	2	pilot	A-3_14	pilot	1	Bifidobacterium sp1.	A-3_14	1735	4020.54	32164.3	1	No	only
1-11	ESL0199	0	1735	0	6.97563e+06	23252.1	22.1238	0.13336	0	Yes	bee	pilot	2	pilot	A-3_14	pilot	0	Bifidobacterium sp1.	A-3_14	1735	4020.54	0	0	No	unadded
1-11	ESL0200	0	1735	0	6.97563e+06	23252.1	22.1238	0.13336	0	Yes	bee	pilot	2	pilot	A-3_14	pilot	0	Bifidobacterium sp2.	A-3_14	1735	4020.54	0	0	No	only
1-11	ESL0819	0	1735	0	6.97563e+06	23252.1	22.1238	0.13336	0	Yes	bee	pilot	2	pilot	A-3_14	pilot	0	Bifidobacterium sp2.	A-3_14	1735	4020.54	0	0	No	unadded
1-11	ESL0197	0	1735	0	6.97563e+06	23252.1	22.1238	0.13336	0	Yes	bee	pilot	2	pilot	A-3_14	pilot	0	Bifidobacterium coryneforme	A-3_14	1735	4020.54	0	0	No	both
1-11	ESL0294	0	1735	0	6.97563e+06	23252.1	22.1238	0.13336	0	Yes	bee	pilot	2	pilot	A-3_14	pilot	0	Bombilactobacillus mellis	A-3_14	1735	4020.54	0	0	No	NA
1-11	ESL0394	0	1735	0	6.97563e+06	23252.1	22.1238	0.13336	0	Yes	bee	pilot	2	pilot	A-3_14	pilot	0	Lactobacillus melliventris	A-3_14	1735	4020.54	0	0	No	unadded
1-11	ESL0295	0	1735	0	6.97563e+06	23252.1	22.1238	0.13336	0	Yes	bee	pilot	2	pilot	A-3_14	pilot	0	Bombilactobacillus mellis	A-3_14	1735	4020.54	0	0	No	only
1-11	ESL1028	0	1735	0	6.97563e+06	23252.1	22.1238	0.13336	0	Yes	bee	pilot	2	pilot	A-3_14	pilot	0	Bombilactobacillus mellifer	A-3_14	1735	4020.54	0	0	No	both
1-11	ESL0263	0	1735	0	6.97563e+06	23252.1	22.1238	0.13336	0	Yes	bee	pilot	2	pilot	A-3_14	pilot	0	Lactobacillus apis	A-3_14	1735	4020.54	0	0	No	unadded
1-11	ESL0185	221	1735	0.127378	6.97563e+06	23252.1	22.1238	0.13336	888539	Yes	bee	pilot	2	pilot	A-3_14	pilot	1	Lactobacillus apis	A-3_14	1735	4020.54	888539	1	No	only
1-11	ESL0183	452	1735	0.260519	6.97563e+06	23252.1	22.1238	0.13336	1.81728e+06	Yes	bee	pilot	2	pilot	A-3_14	pilot	1	Lactobacillus helsingborgensis	A-3_14	1735	4020.54	1.81728e+06	1	No	only
1-11	ESL0835	0	1735	0	6.97563e+06	23252.1	22.1238	0.13336	0	Yes	bee	pilot	2	pilot	A-3_14	pilot	0	Lactobacillus helsingborgensis	A-3_14	1735	4020.54	0	0	No	NA
1-11	ESL0354	0	1735	0	6.97563e+06	23252.1	22.1238	0.13336	0	Yes	bee	pilot	2	pilot	A-3_14	pilot	0	Lactobacillus helsingborgensis	A-3_14	1735	4020.54	0	0	No	NA
1-11	ESL0393	0	1735	0	6.97563e+06	23252.1	22.1238	0.13336	0	Yes	bee	pilot	2	pilot	A-3_14	pilot	0	Bombilactobacillus mellis	A-3_14	1735	4020.54	0	0	No	NA
1-11	ESL0259	0	1735	0	6.97563e+06	23252.1	22.1238	0.13336	0	Yes	bee	pilot	2	pilot	A-3_14	pilot	0	Lactobacillus melliventris	A-3_14	1735	4020.54	0	0	No	NA
1-11	ESL0260	0	1735	0	6.97563e+06	23252.1	22.1238	0.13336	0	Yes	bee	pilot	2	pilot	A-3_14	pilot	0	Lactobacillus melliventris	A-3_14	1735	4020.54	0	0	No	NA
1-11	ESL0184	0	1735	0	6.97563e+06	23252.1	22.1238	0.13336	0	Yes	bee	pilot	2	pilot	A-3_14	pilot	0	Lactobacillus melliventris	A-3_14	1735	4020.54	0	0	No	only
1-11	ESL0350	0	1735	0	6.97563e+06	23252.1	22.1238	0.13336	0	Yes	bee	pilot	2	pilot	A-3_14	pilot	0	Lactobacillus melliventris	A-3_14	1735	4020.54	0	0	No	unadded
1-11	ESL0186	956	1735	0.551009	6.97563e+06	23252.1	22.1238	0.13336	3.84363e+06	Yes	bee	pilot	2	pilot	A-3_14	pilot	1	Lactobacillus kullabergensis	A-3_14	1735	4020.54	3.84363e+06	1	No	only
1-11	ESL0261	0	1735	0	6.97563e+06	23252.1	22.1238	0.13336	0	Yes	bee	pilot	2	pilot	A-3_14	pilot	0	Lactobacillus kullabergensis	A-3_14	1735	4020.54	0	0	No	unadded
1-11	unknown	44	1735	0.0253602	6.97563e+06	23252.1	22.1238	0.13336	176904	Yes	bee	pilot	2	pilot	A-3_14	pilot	1	NA	A-3_14	1735	4020.54	176904	1	No	NA
1-23	ESL0825	0	4572	0	6.78086e+07	226029	18.7721	0.0373963	0	Yes	bee	pilot	2	pilot	B-3_14	pilot	0	Bifidobacterium apousia	A-3_14	4572	14831.3	0	0	No	unadded
1-23	ESL0820	122	4572	0.0266842	6.78086e+07	226029	18.7721	0.0373963	1.80942e+06	Yes	bee	pilot	2	pilot	B-3_14	pilot	1	Bifidobacterium apousia	A-3_14	4572	14831.3	1.80942e+06	1	No	only
1-23	ESL0822	0	4572	0	6.78086e+07	226029	18.7721	0.0373963	0	Yes	bee	pilot	2	pilot	B-3_14	pilot	0	Bifidobacterium asteroides	A-3_14	4572	14831.3	0	0	No	unadded
1-23	ESL0170	30	4572	0.00656168	6.78086e+07	226029	18.7721	0.0373963	444938	Yes	bee	pilot	2	pilot	B-3_14	pilot	1	Bifidobacterium asteroides	A-3_14	4572	14831.3	444938	1	No	only
1-23	ESL0824	0	4572	0	6.78086e+07	226029	18.7721	0.0373963	0	Yes	bee	pilot	2	pilot	B-3_14	pilot	0	Bifidobacterium polysaccharolyticum	A-3_14	4572	14831.3	0	0	No	unadded
1-23	ESL0198	17	4572	0.00371829	6.78086e+07	226029	18.7721	0.0373963	252132	Yes	bee	pilot	2	pilot	B-3_14	pilot	1	Bifidobacterium polysaccharolyticum	A-3_14	4572	14831.3	252132	1	No	only
1-23	ESL0827	0	4572	0	6.78086e+07	226029	18.7721	0.0373963	0	Yes	bee	pilot	2	pilot	B-3_14	pilot	0	Bifidobacterium sp1.	A-3_14	4572	14831.3	0	0	No	unadded
1-23	ESL0199	9	4572	0.0019685	6.78086e+07	226029	18.7721	0.0373963	133482	Yes	bee	pilot	2	pilot	B-3_14	pilot	1	Bifidobacterium sp1.	A-3_14	4572	14831.3	133482	1	No	only
1-23	ESL0200	0	4572	0	6.78086e+07	226029	18.7721	0.0373963	0	Yes	bee	pilot	2	pilot	B-3_14	pilot	0	Bifidobacterium sp2.	A-3_14	4572	14831.3	0	0	No	unadded
1-23	ESL0819	0	4572	0	6.78086e+07	226029	18.7721	0.0373963	0	Yes	bee	pilot	2	pilot	B-3_14	pilot	0	Bifidobacterium sp2.	A-3_14	4572	14831.3	0	0	No	only
1-23	ESL0197	0	4572	0	6.78086e+07	226029	18.7721	0.0373963	0	Yes	bee	pilot	2	pilot	B-3_14	pilot	0	Bifidobacterium coryneforme	A-3_14	4572	14831.3	0	0	No	both
1-23	ESL0294	0	4572	0	6.78086e+07	226029	18.7721	0.0373963	0	Yes	bee	pilot	2	pilot	B-3_14	pilot	0	Bombilactobacillus mellis	A-3_14	4572	14831.3	0	0	No	NA
1-23	ESL0394	1401	4572	0.30643	6.78086e+07	226029	18.7721	0.0373963	2.07786e+07	Yes	bee	pilot	2	pilot	B-3_14	pilot	1	Lactobacillus melliventris	A-3_14	4572	14831.3	2.07786e+07	1	No	only
1-23	ESL0295	0	4572	0	6.78086e+07	226029	18.7721	0.0373963	0	Yes	bee	pilot	2	pilot	B-3_14	pilot	0	Bombilactobacillus mellis	A-3_14	4572	14831.3	0	0	No	unadded
1-23	ESL1028	0	4572	0	6.78086e+07	226029	18.7721	0.0373963	0	Yes	bee	pilot	2	pilot	B-3_14	pilot	0	Bombilactobacillus mellifer	A-3_14	4572	14831.3	0	0	No	both
1-23	ESL0263	2756	4572	0.6028	6.78086e+07	226029	18.7721	0.0373963	4.0875e+07	Yes	bee	pilot	2	pilot	B-3_14	pilot	1	Lactobacillus apis	A-3_14	4572	14831.3	4.0875e+07	1	No	only
1-23	ESL0185	0	4572	0	6.78086e+07	226029	18.7721	0.0373963	0	Yes	bee	pilot	2	pilot	B-3_14	pilot	0	Lactobacillus apis	A-3_14	4572	14831.3	0	0	No	unadded
1-23	ESL0183	77	4572	0.0168416	6.78086e+07	226029	18.7721	0.0373963	1.14201e+06	Yes	bee	pilot	2	pilot	B-3_14	pilot	1	Lactobacillus helsingborgensis	A-3_14	4572	14831.3	1.14201e+06	1	No	unadded
1-23	ESL0835	0	4572	0	6.78086e+07	226029	18.7721	0.0373963	0	Yes	bee	pilot	2	pilot	B-3_14	pilot	0	Lactobacillus helsingborgensis	A-3_14	4572	14831.3	0	0	No	NA
1-23	ESL0354	0	4572	0	6.78086e+07	226029	18.7721	0.0373963	0	Yes	bee	pilot	2	pilot	B-3_14	pilot	0	Lactobacillus helsingborgensis	A-3_14	4572	14831.3	0	0	No	NA
1-23	ESL0393	0	4572	0	6.78086e+07	226029	18.7721	0.0373963	0	Yes	bee	pilot	2	pilot	B-3_14	pilot	0	Bombilactobacillus mellis	A-3_14	4572	14831.3	0	0	No	NA
1-23	ESL0259	0	4572	0	6.78086e+07	226029	18.7721	0.0373963	0	Yes	bee	pilot	2	pilot	B-3_14	pilot	0	Lactobacillus melliventris	A-3_14	4572	14831.3	0	0	No	NA
1-23	ESL0260	0	4572	0	6.78086e+07	226029	18.7721	0.0373963	0	Yes	bee	pilot	2	pilot	B-3_14	pilot	0	Lactobacillus melliventris	A-3_14	4572	14831.3	0	0	No	NA
1-23	ESL0184	0	4572	0	6.78086e+07	226029	18.7721	0.0373963	0	Yes	bee	pilot	2	pilot	B-3_14	pilot	0	Lactobacillus melliventris	A-3_14	4572	14831.3	0	0	No	unadded
1-23	ESL0350	89	4572	0.0194663	6.78086e+07	226029	18.7721	0.0373963	1.31998e+06	Yes	bee	pilot	2	pilot	B-3_14	pilot	1	Lactobacillus melliventris	A-3_14	4572	14831.3	1.31998e+06	1	No	only
1-23	ESL0186	0	4572	0	6.78086e+07	226029	18.7721	0.0373963	0	Yes	bee	pilot	2	pilot	B-3_14	pilot	0	Lactobacillus kullabergensis	A-3_14	4572	14831.3	0	0	No	unadded
1-23	ESL0261	36	4572	0.00787402	6.78086e+07	226029	18.7721	0.0373963	533926	Yes	bee	pilot	2	pilot	B-3_14	pilot	1	Lactobacillus kullabergensis	A-3_14	4572	14831.3	533926	1	No	only
1-23	unknown	35	4572	0.00765529	6.78086e+07	226029	18.7721	0.0373963	519095	Yes	bee	pilot	2	pilot	B-3_14	pilot	1	NA	A-3_14	4572	14831.3	519095	1	No	NA
2-11	ESL0825	866	12626	0.0685886	5.99326e+07	199775	18.9541	0.256274	4.1107e+06	Yes	bee	pilot	4	pilot	A-3_14	pilot	1	Bifidobacterium apousia	A-3_14	12626	4746.76	4.1107e+06	1	No	only
2-11	ESL0820	0	12626	0	5.99326e+07	199775	18.9541	0.256274	0	Yes	bee	pilot	4	pilot	A-3_14	pilot	0	Bifidobacterium apousia	A-3_14	12626	4746.76	0	0	No	unadded
2-11	ESL0822	579	12626	0.0458578	5.99326e+07	199775	18.9541	0.256274	2.74838e+06	Yes	bee	pilot	4	pilot	A-3_14	pilot	1	Bifidobacterium asteroides	A-3_14	12626	4746.76	2.74838e+06	1	No	only
2-11	ESL0170	0	12626	0	5.99326e+07	199775	18.9541	0.256274	0	Yes	bee	pilot	4	pilot	A-3_14	pilot	0	Bifidobacterium asteroides	A-3_14	12626	4746.76	0	0	No	unadded
2-11	ESL0824	1359	12626	0.107635	5.99326e+07	199775	18.9541	0.256274	6.45085e+06	Yes	bee	pilot	4	pilot	A-3_14	pilot	1	Bifidobacterium polysaccharolyticum	A-3_14	12626	4746.76	6.45085e+06	1	No	only
2-11	ESL0198	0	12626	0	5.99326e+07	199775	18.9541	0.256274	0	Yes	bee	pilot	4	pilot	A-3_14	pilot	0	Bifidobacterium polysaccharolyticum	A-3_14	12626	4746.76	0	0	No	unadded
2-11	ESL0827	510	12626	0.0403928	5.99326e+07	199775	18.9541	0.256274	2.42085e+06	Yes	bee	pilot	4	pilot	A-3_14	pilot	1	Bifidobacterium sp1.	A-3_14	12626	4746.76	2.42085e+06	1	No	only
2-11	ESL0199	0	12626	0	5.99326e+07	199775	18.9541	0.256274	0	Yes	bee	pilot	4	pilot	A-3_14	pilot	0	Bifidobacterium sp1.	A-3_14	12626	4746.76	0	0	No	unadded
2-11	ESL0200	145	12626	0.0114842	5.99326e+07	199775	18.9541	0.256274	688281	Yes	bee	pilot	4	pilot	A-3_14	pilot	1	Bifidobacterium sp2.	A-3_14	12626	4746.76	688281	1	No	only
2-11	ESL0819	0	12626	0	5.99326e+07	199775	18.9541	0.256274	0	Yes	bee	pilot	4	pilot	A-3_14	pilot	0	Bifidobacterium sp2.	A-3_14	12626	4746.76	0	0	No	unadded
2-11	ESL0197	23	12626	0.00182164	5.99326e+07	199775	18.9541	0.256274	109176	Yes	bee	pilot	4	pilot	A-3_14	pilot	1	Bifidobacterium coryneforme	A-3_14	12626	4746.76	109176	1	No	both
2-11	ESL0294	0	12626	0	5.99326e+07	199775	18.9541	0.256274	0	Yes	bee	pilot	4	pilot	A-3_14	pilot	0	Bombilactobacillus mellis	A-3_14	12626	4746.76	0	0	No	NA
2-11	ESL0394	0	12626	0	5.99326e+07	199775	18.9541	0.256274	0	Yes	bee	pilot	4	pilot	A-3_14	pilot	0	Lactobacillus melliventris	A-3_14	12626	4746.76	0	0	No	unadded
2-11	ESL0295	1544	12626	0.122287	5.99326e+07	199775	18.9541	0.256274	7.329e+06	Yes	bee	pilot	4	pilot	A-3_14	pilot	1	Bombilactobacillus mellis	A-3_14	12626	4746.76	7.329e+06	1	No	only
2-11	ESL1028	0	12626	0	5.99326e+07	199775	18.9541	0.256274	0	Yes	bee	pilot	4	pilot	A-3_14	pilot	0	Bombilactobacillus mellifer	A-3_14	12626	4746.76	0	0	No	both
2-11	ESL0263	0	12626	0	5.99326e+07	199775	18.9541	0.256274	0	Yes	bee	pilot	4	pilot	A-3_14	pilot	0	Lactobacillus apis	A-3_14	12626	4746.76	0	0	No	unadded
2-11	ESL0185	1434	12626	0.113575	5.99326e+07	199775	18.9541	0.256274	6.80686e+06	Yes	bee	pilot	4	pilot	A-3_14	pilot	1	Lactobacillus apis	A-3_14	12626	4746.76	6.80686e+06	1	No	only
2-11	ESL0183	1402	12626	0.111041	5.99326e+07	199775	18.9541	0.256274	6.65496e+06	Yes	bee	pilot	4	pilot	A-3_14	pilot	1	Lactobacillus helsingborgensis	A-3_14	12626	4746.76	6.65496e+06	1	No	only
2-11	ESL0835	0	12626	0	5.99326e+07	199775	18.9541	0.256274	0	Yes	bee	pilot	4	pilot	A-3_14	pilot	0	Lactobacillus helsingborgensis	A-3_14	12626	4746.76	0	0	No	NA
2-11	ESL0354	0	12626	0	5.99326e+07	199775	18.9541	0.256274	0	Yes	bee	pilot	4	pilot	A-3_14	pilot	0	Lactobacillus helsingborgensis	A-3_14	12626	4746.76	0	0	No	NA
2-11	ESL0393	0	12626	0	5.99326e+07	199775	18.9541	0.256274	0	Yes	bee	pilot	4	pilot	A-3_14	pilot	0	Bombilactobacillus mellis	A-3_14	12626	4746.76	0	0	No	NA
2-11	ESL0259	0	12626	0	5.99326e+07	199775	18.9541	0.256274	0	Yes	bee	pilot	4	pilot	A-3_14	pilot	0	Lactobacillus melliventris	A-3_14	12626	4746.76	0	0	No	NA
2-11	ESL0260	0	12626	0	5.99326e+07	199775	18.9541	0.256274	0	Yes	bee	pilot	4	pilot	A-3_14	pilot	0	Lactobacillus melliventris	A-3_14	12626	4746.76	0	0	No	NA
2-11	ESL0184	0	12626	0	5.99326e+07	199775	18.9541	0.256274	0	Yes	bee	pilot	4	pilot	A-3_14	pilot	0	Lactobacillus melliventris	A-3_14	12626	4746.76	0	0	No	only
2-11	ESL0350	0	12626	0	5.99326e+07	199775	18.9541	0.256274	0	Yes	bee	pilot	4	pilot	A-3_14	pilot	0	Lactobacillus melliventris	A-3_14	12626	4746.76	0	0	No	unadded
2-11	ESL0186	4736	12626	0.375099	5.99326e+07	199775	18.9541	0.256274	2.24807e+07	Yes	bee	pilot	4	pilot	A-3_14	pilot	1	Lactobacillus kullabergensis	A-3_14	12626	4746.76	2.24807e+07	1	No	only
2-11	ESL0261	0	12626	0	5.99326e+07	199775	18.9541	0.256274	0	Yes	bee	pilot	4	pilot	A-3_14	pilot	0	Lactobacillus kullabergensis	A-3_14	12626	4746.76	0	0	No	unadded
2-11	unknown	28	12626	0.00221765	5.99326e+07	199775	18.9541	0.256274	132909	Yes	bee	pilot	4	pilot	A-3_14	pilot	1	NA	A-3_14	12626	4746.76	132909	1	No	NA
2-23	ESL0825	773	13342	0.0579373	2.03016e+08	676719	17.156	0.0546735	1.17622e+07	Yes	bee	pilot	4	pilot	A-3_14	pilot	1	Bifidobacterium apousia	A-3_14	13342	15216.3	1.17622e+07	1	No	only
2-23	ESL0820	0	13342	0	2.03016e+08	676719	17.156	0.0546735	0	Yes	bee	pilot	4	pilot	A-3_14	pilot	0	Bifidobacterium apousia	A-3_14	13342	15216.3	0	0	No	unadded
2-23	ESL0822	38	13342	0.00284815	2.03016e+08	676719	17.156	0.0546735	578219	Yes	bee	pilot	4	pilot	A-3_14	pilot	1	Bifidobacterium asteroides	A-3_14	13342	15216.3	578219	1	No	only
2-23	ESL0170	0	13342	0	2.03016e+08	676719	17.156	0.0546735	0	Yes	bee	pilot	4	pilot	A-3_14	pilot	0	Bifidobacterium asteroides	A-3_14	13342	15216.3	0	0	No	unadded
2-23	ESL0824	322	13342	0.0241343	2.03016e+08	676719	17.156	0.0546735	4.89964e+06	Yes	bee	pilot	4	pilot	A-3_14	pilot	1	Bifidobacterium polysaccharolyticum	A-3_14	13342	15216.3	4.89964e+06	1	No	only
2-23	ESL0198	0	13342	0	2.03016e+08	676719	17.156	0.0546735	0	Yes	bee	pilot	4	pilot	A-3_14	pilot	0	Bifidobacterium polysaccharolyticum	A-3_14	13342	15216.3	0	0	No	unadded
2-23	ESL0827	217	13342	0.0162644	2.03016e+08	676719	17.156	0.0546735	3.30193e+06	Yes	bee	pilot	4	pilot	A-3_14	pilot	1	Bifidobacterium sp1.	A-3_14	13342	15216.3	3.30193e+06	1	No	only
2-23	ESL0199	0	13342	0	2.03016e+08	676719	17.156	0.0546735	0	Yes	bee	pilot	4	pilot	A-3_14	pilot	0	Bifidobacterium sp1.	A-3_14	13342	15216.3	0	0	No	unadded
2-23	ESL0200	6	13342	0.000449708	2.03016e+08	676719	17.156	0.0546735	91297.7	Yes	bee	pilot	4	pilot	A-3_14	pilot	1	Bifidobacterium sp2.	A-3_14	13342	15216.3	91297.7	1	No	only
2-23	ESL0819	0	13342	0	2.03016e+08	676719	17.156	0.0546735	0	Yes	bee	pilot	4	pilot	A-3_14	pilot	0	Bifidobacterium sp2.	A-3_14	13342	15216.3	0	0	No	unadded
2-23	ESL0197	0	13342	0	2.03016e+08	676719	17.156	0.0546735	0	Yes	bee	pilot	4	pilot	A-3_14	pilot	0	Bifidobacterium coryneforme	A-3_14	13342	15216.3	0	0	No	both
2-23	ESL0294	0	13342	0	2.03016e+08	676719	17.156	0.0546735	0	Yes	bee	pilot	4	pilot	A-3_14	pilot	0	Bombilactobacillus mellis	A-3_14	13342	15216.3	0	0	No	NA
2-23	ESL0394	0	13342	0	2.03016e+08	676719	17.156	0.0546735	0	Yes	bee	pilot	4	pilot	A-3_14	pilot	0	Lactobacillus melliventris	A-3_14	13342	15216.3	0	0	No	unadded
2-23	ESL0295	20	13342	0.00149903	2.03016e+08	676719	17.156	0.0546735	304326	Yes	bee	pilot	4	pilot	A-3_14	pilot	1	Bombilactobacillus mellis	A-3_14	13342	15216.3	304326	1	No	only
2-23	ESL1028	0	13342	0	2.03016e+08	676719	17.156	0.0546735	0	Yes	bee	pilot	4	pilot	A-3_14	pilot	0	Bombilactobacillus mellifer	A-3_14	13342	15216.3	0	0	No	both
2-23	ESL0263	2	13342	0.000149903	2.03016e+08	676719	17.156	0.0546735	30432.6	Yes	bee	pilot	4	pilot	A-3_14	pilot	1	Lactobacillus apis	A-3_14	13342	15216.3	30432.6	1	No	unadded
2-23	ESL0185	1584	13342	0.118723	2.03016e+08	676719	17.156	0.0546735	2.41026e+07	Yes	bee	pilot	4	pilot	A-3_14	pilot	1	Lactobacillus apis	A-3_14	13342	15216.3	2.41026e+07	1	No	only
2-23	ESL0183	998	13342	0.0748014	2.03016e+08	676719	17.156	0.0546735	1.51859e+07	Yes	bee	pilot	4	pilot	A-3_14	pilot	1	Lactobacillus helsingborgensis	A-3_14	13342	15216.3	1.51859e+07	1	No	only
2-23	ESL0835	0	13342	0	2.03016e+08	676719	17.156	0.0546735	0	Yes	bee	pilot	4	pilot	A-3_14	pilot	0	Lactobacillus helsingborgensis	A-3_14	13342	15216.3	0	0	No	NA
2-23	ESL0354	0	13342	0	2.03016e+08	676719	17.156	0.0546735	0	Yes	bee	pilot	4	pilot	A-3_14	pilot	0	Lactobacillus helsingborgensis	A-3_14	13342	15216.3	0	0	No	NA
2-23	ESL0393	0	13342	0	2.03016e+08	676719	17.156	0.0546735	0	Yes	bee	pilot	4	pilot	A-3_14	pilot	0	Bombilactobacillus mellis	A-3_14	13342	15216.3	0	0	No	NA
2-23	ESL0259	0	13342	0	2.03016e+08	676719	17.156	0.0546735	0	Yes	bee	pilot	4	pilot	A-3_14	pilot	0	Lactobacillus melliventris	A-3_14	13342	15216.3	0	0	No	NA
2-23	ESL0260	0	13342	0	2.03016e+08	676719	17.156	0.0546735	0	Yes	bee	pilot	4	pilot	A-3_14	pilot	0	Lactobacillus melliventris	A-3_14	13342	15216.3	0	0	No	NA
2-23	ESL0184	0	13342	0	2.03016e+08	676719	17.156	0.0546735	0	Yes	bee	pilot	4	pilot	A-3_14	pilot	0	Lactobacillus melliventris	A-3_14	13342	15216.3	0	0	No	only
2-23	ESL0350	0	13342	0	2.03016e+08	676719	17.156	0.0546735	0	Yes	bee	pilot	4	pilot	A-3_14	pilot	0	Lactobacillus melliventris	A-3_14	13342	15216.3	0	0	No	unadded
2-23	ESL0186	8675	13342	0.650202	2.03016e+08	676719	17.156	0.0546735	1.32001e+08	Yes	bee	pilot	4	pilot	A-3_14	pilot	1	Lactobacillus kullabergensis	A-3_14	13342	15216.3	1.32001e+08	1	No	only
2-23	ESL0261	0	13342	0	2.03016e+08	676719	17.156	0.0546735	0	Yes	bee	pilot	4	pilot	A-3_14	pilot	0	Lactobacillus kullabergensis	A-3_14	13342	15216.3	0	0	No	unadded
2-23	unknown	707	13342	0.0529906	2.03016e+08	676719	17.156	0.0546735	1.07579e+07	Yes	bee	pilot	4	pilot	A-3_14	pilot	1	NA	A-3_14	13342	15216.3	1.07579e+07	1	No	NA
3-11	ESL0825	708	11922	0.059386	3.22496e+08	1.07499e+06	16.4739	0.0856706	1.91517e+07	Yes	bee	pilot	6	pilot	A-3_14	pilot	1	Bifidobacterium apousia	A-3_14	11922	27050.5	1.91517e+07	1	No	only
3-11	ESL0820	0	11922	0	3.22496e+08	1.07499e+06	16.4739	0.0856706	0	Yes	bee	pilot	6	pilot	A-3_14	pilot	0	Bifidobacterium apousia	A-3_14	11922	27050.5	0	0	No	unadded
3-11	ESL0822	254	11922	0.0213052	3.22496e+08	1.07499e+06	16.4739	0.0856706	6.87082e+06	Yes	bee	pilot	6	pilot	A-3_14	pilot	1	Bifidobacterium asteroides	A-3_14	11922	27050.5	6.87082e+06	1	No	only
3-11	ESL0170	0	11922	0	3.22496e+08	1.07499e+06	16.4739	0.0856706	0	Yes	bee	pilot	6	pilot	A-3_14	pilot	0	Bifidobacterium asteroides	A-3_14	11922	27050.5	0	0	No	unadded
3-11	ESL0824	868	11922	0.0728066	3.22496e+08	1.07499e+06	16.4739	0.0856706	2.34798e+07	Yes	bee	pilot	6	pilot	A-3_14	pilot	1	Bifidobacterium polysaccharolyticum	A-3_14	11922	27050.5	2.34798e+07	1	No	only
3-11	ESL0198	0	11922	0	3.22496e+08	1.07499e+06	16.4739	0.0856706	0	Yes	bee	pilot	6	pilot	A-3_14	pilot	0	Bifidobacterium polysaccharolyticum	A-3_14	11922	27050.5	0	0	No	unadded
3-11	ESL0827	271	11922	0.0227311	3.22496e+08	1.07499e+06	16.4739	0.0856706	7.33068e+06	Yes	bee	pilot	6	pilot	A-3_14	pilot	1	Bifidobacterium sp1.	A-3_14	11922	27050.5	7.33068e+06	1	No	only
3-11	ESL0199	0	11922	0	3.22496e+08	1.07499e+06	16.4739	0.0856706	0	Yes	bee	pilot	6	pilot	A-3_14	pilot	0	Bifidobacterium sp1.	A-3_14	11922	27050.5	0	0	No	unadded
3-11	ESL0200	8	11922	0.000671028	3.22496e+08	1.07499e+06	16.4739	0.0856706	216404	Yes	bee	pilot	6	pilot	A-3_14	pilot	1	Bifidobacterium sp2.	A-3_14	11922	27050.5	216404	1	No	only
3-11	ESL0819	0	11922	0	3.22496e+08	1.07499e+06	16.4739	0.0856706	0	Yes	bee	pilot	6	pilot	A-3_14	pilot	0	Bifidobacterium sp2.	A-3_14	11922	27050.5	0	0	No	unadded
3-11	ESL0197	0	11922	0	3.22496e+08	1.07499e+06	16.4739	0.0856706	0	Yes	bee	pilot	6	pilot	A-3_14	pilot	0	Bifidobacterium coryneforme	A-3_14	11922	27050.5	0	0	No	both
3-11	ESL0294	0	11922	0	3.22496e+08	1.07499e+06	16.4739	0.0856706	0	Yes	bee	pilot	6	pilot	A-3_14	pilot	0	Bombilactobacillus mellis	A-3_14	11922	27050.5	0	0	No	NA
3-11	ESL0394	0	11922	0	3.22496e+08	1.07499e+06	16.4739	0.0856706	0	Yes	bee	pilot	6	pilot	A-3_14	pilot	0	Lactobacillus melliventris	A-3_14	11922	27050.5	0	0	No	unadded
3-11	ESL0295	408	11922	0.0342224	3.22496e+08	1.07499e+06	16.4739	0.0856706	1.10366e+07	Yes	bee	pilot	6	pilot	A-3_14	pilot	1	Bombilactobacillus mellis	A-3_14	11922	27050.5	1.10366e+07	1	No	only
3-11	ESL1028	0	11922	0	3.22496e+08	1.07499e+06	16.4739	0.0856706	0	Yes	bee	pilot	6	pilot	A-3_14	pilot	0	Bombilactobacillus mellifer	A-3_14	11922	27050.5	0	0	No	both
3-11	ESL0263	0	11922	0	3.22496e+08	1.07499e+06	16.4739	0.0856706	0	Yes	bee	pilot	6	pilot	A-3_14	pilot	0	Lactobacillus apis	A-3_14	11922	27050.5	0	0	No	unadded
3-11	ESL0185	1662	11922	0.139406	3.22496e+08	1.07499e+06	16.4739	0.0856706	4.49579e+07	Yes	bee	pilot	6	pilot	A-3_14	pilot	1	Lactobacillus apis	A-3_14	11922	27050.5	4.49579e+07	1	No	only
3-11	ESL0183	2566	11922	0.215232	3.22496e+08	1.07499e+06	16.4739	0.0856706	6.94116e+07	Yes	bee	pilot	6	pilot	A-3_14	pilot	1	Lactobacillus helsingborgensis	A-3_14	11922	27050.5	6.94116e+07	1	No	only
3-11	ESL0835	0	11922	0	3.22496e+08	1.07499e+06	16.4739	0.0856706	0	Yes	bee	pilot	6	pilot	A-3_14	pilot	0	Lactobacillus helsingborgensis	A-3_14	11922	27050.5	0	0	No	NA
3-11	ESL0354	0	11922	0	3.22496e+08	1.07499e+06	16.4739	0.0856706	0	Yes	bee	pilot	6	pilot	A-3_14	pilot	0	Lactobacillus helsingborgensis	A-3_14	11922	27050.5	0	0	No	NA
3-11	ESL0393	0	11922	0	3.22496e+08	1.07499e+06	16.4739	0.0856706	0	Yes	bee	pilot	6	pilot	A-3_14	pilot	0	Bombilactobacillus mellis	A-3_14	11922	27050.5	0	0	No	NA
3-11	ESL0259	0	11922	0	3.22496e+08	1.07499e+06	16.4739	0.0856706	0	Yes	bee	pilot	6	pilot	A-3_14	pilot	0	Lactobacillus melliventris	A-3_14	11922	27050.5	0	0	No	NA
3-11	ESL0260	0	11922	0	3.22496e+08	1.07499e+06	16.4739	0.0856706	0	Yes	bee	pilot	6	pilot	A-3_14	pilot	0	Lactobacillus melliventris	A-3_14	11922	27050.5	0	0	No	NA
3-11	ESL0184	0	11922	0	3.22496e+08	1.07499e+06	16.4739	0.0856706	0	Yes	bee	pilot	6	pilot	A-3_14	pilot	0	Lactobacillus melliventris	A-3_14	11922	27050.5	0	0	No	only
3-11	ESL0350	0	11922	0	3.22496e+08	1.07499e+06	16.4739	0.0856706	0	Yes	bee	pilot	6	pilot	A-3_14	pilot	0	Lactobacillus melliventris	A-3_14	11922	27050.5	0	0	No	unadded
3-11	ESL0186	5174	11922	0.433988	3.22496e+08	1.07499e+06	16.4739	0.0856706	1.39959e+08	Yes	bee	pilot	6	pilot	A-3_14	pilot	1	Lactobacillus kullabergensis	A-3_14	11922	27050.5	1.39959e+08	1	No	only
3-11	ESL0261	0	11922	0	3.22496e+08	1.07499e+06	16.4739	0.0856706	0	Yes	bee	pilot	6	pilot	A-3_14	pilot	0	Lactobacillus kullabergensis	A-3_14	11922	27050.5	0	0	No	unadded
3-11	unknown	3	11922	0.000251636	3.22496e+08	1.07499e+06	16.4739	0.0856706	81151.5	Yes	bee	pilot	6	pilot	A-3_14	pilot	1	NA	A-3_14	11922	27050.5	81151.5	1	No	NA
1-5	ESL0825	0	231	0	432991	1443.3	26.22	0.115747	0	Yes	bee	pilot	1	pilot	B-0	pilot	0	Bifidobacterium apousia	B-0	231	1874.42	0	0	No	unadded
1-5	ESL0820	0	231	0	432991	1443.3	26.22	0.115747	0	Yes	bee	pilot	1	pilot	B-0	pilot	0	Bifidobacterium apousia	B-0	231	1874.42	0	0	No	only
1-5	ESL0822	0	231	0	432991	1443.3	26.22	0.115747	0	Yes	bee	pilot	1	pilot	B-0	pilot	0	Bifidobacterium asteroides	B-0	231	1874.42	0	0	No	unadded
1-5	ESL0170	0	231	0	432991	1443.3	26.22	0.115747	0	Yes	bee	pilot	1	pilot	B-0	pilot	0	Bifidobacterium asteroides	B-0	231	1874.42	0	0	No	only
1-5	ESL0824	10	231	0.04329	432991	1443.3	26.22	0.115747	18744.2	Yes	bee	pilot	1	pilot	B-0	pilot	1	Bifidobacterium polysaccharolyticum	B-0	231	1874.42	18744.2	1	No	unadded
1-5	ESL0198	0	231	0	432991	1443.3	26.22	0.115747	0	Yes	bee	pilot	1	pilot	B-0	pilot	0	Bifidobacterium polysaccharolyticum	B-0	231	1874.42	0	0	No	only
1-5	ESL0827	0	231	0	432991	1443.3	26.22	0.115747	0	Yes	bee	pilot	1	pilot	B-0	pilot	0	Bifidobacterium sp1.	B-0	231	1874.42	0	0	No	unadded
1-5	ESL0199	3	231	0.012987	432991	1443.3	26.22	0.115747	5623.26	Yes	bee	pilot	1	pilot	B-0	pilot	1	Bifidobacterium sp1.	B-0	231	1874.42	5623.26	1	No	only
1-5	ESL0200	0	231	0	432991	1443.3	26.22	0.115747	0	Yes	bee	pilot	1	pilot	B-0	pilot	0	Bifidobacterium sp2.	B-0	231	1874.42	0	0	No	unadded
1-5	ESL0819	0	231	0	432991	1443.3	26.22	0.115747	0	Yes	bee	pilot	1	pilot	B-0	pilot	0	Bifidobacterium sp2.	B-0	231	1874.42	0	0	No	only
1-5	ESL0197	0	231	0	432991	1443.3	26.22	0.115747	0	Yes	bee	pilot	1	pilot	B-0	pilot	0	Bifidobacterium coryneforme	B-0	231	1874.42	0	0	No	both
1-5	ESL0294	0	231	0	432991	1443.3	26.22	0.115747	0	Yes	bee	pilot	1	pilot	B-0	pilot	0	Bombilactobacillus mellis	B-0	231	1874.42	0	0	No	NA
1-5	ESL0394	35	231	0.151515	432991	1443.3	26.22	0.115747	65604.6	Yes	bee	pilot	1	pilot	B-0	pilot	1	Lactobacillus melliventris	B-0	231	1874.42	65604.6	1	No	only
1-5	ESL0295	14	231	0.0606061	432991	1443.3	26.22	0.115747	26241.9	Yes	bee	pilot	1	pilot	B-0	pilot	1	Bombilactobacillus mellis	B-0	231	1874.42	26241.9	1	No	unadded
1-5	ESL1028	0	231	0	432991	1443.3	26.22	0.115747	0	Yes	bee	pilot	1	pilot	B-0	pilot	0	Bombilactobacillus mellifer	B-0	231	1874.42	0	0	No	both
1-5	ESL0263	63	231	0.272727	432991	1443.3	26.22	0.115747	118088	Yes	bee	pilot	1	pilot	B-0	pilot	1	Lactobacillus apis	B-0	231	1874.42	118088	1	No	only
1-5	ESL0185	0	231	0	432991	1443.3	26.22	0.115747	0	Yes	bee	pilot	1	pilot	B-0	pilot	0	Lactobacillus apis	B-0	231	1874.42	0	0	No	unadded
1-5	ESL0183	3	231	0.012987	432991	1443.3	26.22	0.115747	5623.26	Yes	bee	pilot	1	pilot	B-0	pilot	1	Lactobacillus helsingborgensis	B-0	231	1874.42	5623.26	1	No	unadded
1-5	ESL0835	0	231	0	432991	1443.3	26.22	0.115747	0	Yes	bee	pilot	1	pilot	B-0	pilot	0	Lactobacillus helsingborgensis	B-0	231	1874.42	0	0	No	NA
1-5	ESL0354	0	231	0	432991	1443.3	26.22	0.115747	0	Yes	bee	pilot	1	pilot	B-0	pilot	0	Lactobacillus helsingborgensis	B-0	231	1874.42	0	0	No	NA
1-5	ESL0393	0	231	0	432991	1443.3	26.22	0.115747	0	Yes	bee	pilot	1	pilot	B-0	pilot	0	Bombilactobacillus mellis	B-0	231	1874.42	0	0	No	NA
1-5	ESL0259	0	231	0	432991	1443.3	26.22	0.115747	0	Yes	bee	pilot	1	pilot	B-0	pilot	0	Lactobacillus melliventris	B-0	231	1874.42	0	0	No	NA
1-5	ESL0260	0	231	0	432991	1443.3	26.22	0.115747	0	Yes	bee	pilot	1	pilot	B-0	pilot	0	Lactobacillus melliventris	B-0	231	1874.42	0	0	No	NA
1-5	ESL0184	0	231	0	432991	1443.3	26.22	0.115747	0	Yes	bee	pilot	1	pilot	B-0	pilot	0	Lactobacillus melliventris	B-0	231	1874.42	0	0	No	unadded
1-5	ESL0350	14	231	0.0606061	432991	1443.3	26.22	0.115747	26241.9	Yes	bee	pilot	1	pilot	B-0	pilot	1	Lactobacillus melliventris	B-0	231	1874.42	26241.9	1	No	only
1-5	ESL0186	0	231	0	432991	1443.3	26.22	0.115747	0	Yes	bee	pilot	1	pilot	B-0	pilot	0	Lactobacillus kullabergensis	B-0	231	1874.42	0	0	No	unadded
1-5	ESL0261	15	231	0.0649351	432991	1443.3	26.22	0.115747	28116.3	Yes	bee	pilot	1	pilot	B-0	pilot	1	Lactobacillus kullabergensis	B-0	231	1874.42	28116.3	1	No	only
1-5	unknown	74	231	0.320346	432991	1443.3	26.22	0.115747	138707	Yes	bee	pilot	1	pilot	B-0	pilot	1	NA	B-0	231	1874.42	138707	1	No	NA
2-5	ESL0825	0	11357	0	1.10443e+09	3.68144e+06	14.6597	0.183468	0	Yes	bee	pilot	3	pilot	B-0	pilot	0	Bifidobacterium apousia	B-0	11357	97246.7	0	0	No	unadded
2-5	ESL0820	910	11357	0.0801268	1.10443e+09	3.68144e+06	14.6597	0.183468	8.84945e+07	Yes	bee	pilot	3	pilot	B-0	pilot	1	Bifidobacterium apousia	B-0	11357	97246.7	8.84945e+07	1	No	only
2-5	ESL0822	0	11357	0	1.10443e+09	3.68144e+06	14.6597	0.183468	0	Yes	bee	pilot	3	pilot	B-0	pilot	0	Bifidobacterium asteroides	B-0	11357	97246.7	0	0	No	unadded
2-5	ESL0170	208	11357	0.0183147	1.10443e+09	3.68144e+06	14.6597	0.183468	2.02273e+07	Yes	bee	pilot	3	pilot	B-0	pilot	1	Bifidobacterium asteroides	B-0	11357	97246.7	2.02273e+07	1	No	only
2-5	ESL0824	0	11357	0	1.10443e+09	3.68144e+06	14.6597	0.183468	0	Yes	bee	pilot	3	pilot	B-0	pilot	0	Bifidobacterium polysaccharolyticum	B-0	11357	97246.7	0	0	No	unadded
2-5	ESL0198	969	11357	0.0853218	1.10443e+09	3.68144e+06	14.6597	0.183468	9.42321e+07	Yes	bee	pilot	3	pilot	B-0	pilot	1	Bifidobacterium polysaccharolyticum	B-0	11357	97246.7	9.42321e+07	1	No	only
2-5	ESL0827	0	11357	0	1.10443e+09	3.68144e+06	14.6597	0.183468	0	Yes	bee	pilot	3	pilot	B-0	pilot	0	Bifidobacterium sp1.	B-0	11357	97246.7	0	0	No	unadded
2-5	ESL0199	697	11357	0.0613718	1.10443e+09	3.68144e+06	14.6597	0.183468	6.7781e+07	Yes	bee	pilot	3	pilot	B-0	pilot	1	Bifidobacterium sp1.	B-0	11357	97246.7	6.7781e+07	1	No	only
2-5	ESL0200	0	11357	0	1.10443e+09	3.68144e+06	14.6597	0.183468	0	Yes	bee	pilot	3	pilot	B-0	pilot	0	Bifidobacterium sp2.	B-0	11357	97246.7	0	0	No	unadded
2-5	ESL0819	7	11357	0.00061636	1.10443e+09	3.68144e+06	14.6597	0.183468	680727	Yes	bee	pilot	3	pilot	B-0	pilot	1	Bifidobacterium sp2.	B-0	11357	97246.7	680727	1	No	only
2-5	ESL0197	0	11357	0	1.10443e+09	3.68144e+06	14.6597	0.183468	0	Yes	bee	pilot	3	pilot	B-0	pilot	0	Bifidobacterium coryneforme	B-0	11357	97246.7	0	0	No	both
2-5	ESL0294	0	11357	0	1.10443e+09	3.68144e+06	14.6597	0.183468	0	Yes	bee	pilot	3	pilot	B-0	pilot	0	Bombilactobacillus mellis	B-0	11357	97246.7	0	0	No	NA
2-5	ESL0394	2298	11357	0.202342	1.10443e+09	3.68144e+06	14.6597	0.183468	2.23473e+08	Yes	bee	pilot	3	pilot	B-0	pilot	1	Lactobacillus melliventris	B-0	11357	97246.7	2.23473e+08	1	No	only
2-5	ESL0295	0	11357	0	1.10443e+09	3.68144e+06	14.6597	0.183468	0	Yes	bee	pilot	3	pilot	B-0	pilot	0	Bombilactobacillus mellis	B-0	11357	97246.7	0	0	No	unadded
2-5	ESL1028	0	11357	0	1.10443e+09	3.68144e+06	14.6597	0.183468	0	Yes	bee	pilot	3	pilot	B-0	pilot	0	Bombilactobacillus mellifer	B-0	11357	97246.7	0	0	No	both
2-5	ESL0263	2412	11357	0.21238	1.10443e+09	3.68144e+06	14.6597	0.183468	2.34559e+08	Yes	bee	pilot	3	pilot	B-0	pilot	1	Lactobacillus apis	B-0	11357	97246.7	2.34559e+08	1	No	only
2-5	ESL0185	0	11357	0	1.10443e+09	3.68144e+06	14.6597	0.183468	0	Yes	bee	pilot	3	pilot	B-0	pilot	0	Lactobacillus apis	B-0	11357	97246.7	0	0	No	unadded
2-5	ESL0183	474	11357	0.0417364	1.10443e+09	3.68144e+06	14.6597	0.183468	4.60949e+07	Yes	bee	pilot	3	pilot	B-0	pilot	1	Lactobacillus helsingborgensis	B-0	11357	97246.7	4.60949e+07	1	No	unadded
2-5	ESL0835	0	11357	0	1.10443e+09	3.68144e+06	14.6597	0.183468	0	Yes	bee	pilot	3	pilot	B-0	pilot	0	Lactobacillus helsingborgensis	B-0	11357	97246.7	0	0	No	NA
2-5	ESL0354	0	11357	0	1.10443e+09	3.68144e+06	14.6597	0.183468	0	Yes	bee	pilot	3	pilot	B-0	pilot	0	Lactobacillus helsingborgensis	B-0	11357	97246.7	0	0	No	NA
2-5	ESL0393	0	11357	0	1.10443e+09	3.68144e+06	14.6597	0.183468	0	Yes	bee	pilot	3	pilot	B-0	pilot	0	Bombilactobacillus mellis	B-0	11357	97246.7	0	0	No	NA
2-5	ESL0259	0	11357	0	1.10443e+09	3.68144e+06	14.6597	0.183468	0	Yes	bee	pilot	3	pilot	B-0	pilot	0	Lactobacillus melliventris	B-0	11357	97246.7	0	0	No	NA
2-5	ESL0260	0	11357	0	1.10443e+09	3.68144e+06	14.6597	0.183468	0	Yes	bee	pilot	3	pilot	B-0	pilot	0	Lactobacillus melliventris	B-0	11357	97246.7	0	0	No	NA
2-5	ESL0184	0	11357	0	1.10443e+09	3.68144e+06	14.6597	0.183468	0	Yes	bee	pilot	3	pilot	B-0	pilot	0	Lactobacillus melliventris	B-0	11357	97246.7	0	0	No	unadded
2-5	ESL0350	1446	11357	0.127322	1.10443e+09	3.68144e+06	14.6597	0.183468	1.40619e+08	Yes	bee	pilot	3	pilot	B-0	pilot	1	Lactobacillus melliventris	B-0	11357	97246.7	1.40619e+08	1	No	only
2-5	ESL0186	0	11357	0	1.10443e+09	3.68144e+06	14.6597	0.183468	0	Yes	bee	pilot	3	pilot	B-0	pilot	0	Lactobacillus kullabergensis	B-0	11357	97246.7	0	0	No	unadded
2-5	ESL0261	1081	11357	0.0951836	1.10443e+09	3.68144e+06	14.6597	0.183468	1.05124e+08	Yes	bee	pilot	3	pilot	B-0	pilot	1	Lactobacillus kullabergensis	B-0	11357	97246.7	1.05124e+08	1	No	only
2-5	unknown	855	11357	0.075284	1.10443e+09	3.68144e+06	14.6597	0.183468	8.3146e+07	Yes	bee	pilot	3	pilot	B-0	pilot	1	NA	B-0	11357	97246.7	8.3146e+07	1	No	NA
2-17	ESL0825	0	12180	0	4.57893e+08	1.52631e+06	15.9573	0.127503	0	Yes	bee	pilot	3	pilot	B-0	pilot	0	Bifidobacterium apousia	B-0	12180	37593.8	0	0	No	unadded
2-17	ESL0820	316	12180	0.0259442	4.57893e+08	1.52631e+06	15.9573	0.127503	1.18797e+07	Yes	bee	pilot	3	pilot	B-0	pilot	1	Bifidobacterium apousia	B-0	12180	37593.8	1.18797e+07	1	No	only
2-17	ESL0822	0	12180	0	4.57893e+08	1.52631e+06	15.9573	0.127503	0	Yes	bee	pilot	3	pilot	B-0	pilot	0	Bifidobacterium asteroides	B-0	12180	37593.8	0	0	No	unadded
2-17	ESL0170	203	12180	0.0166667	4.57893e+08	1.52631e+06	15.9573	0.127503	7.63155e+06	Yes	bee	pilot	3	pilot	B-0	pilot	1	Bifidobacterium asteroides	B-0	12180	37593.8	7.63155e+06	1	No	only
2-17	ESL0824	0	12180	0	4.57893e+08	1.52631e+06	15.9573	0.127503	0	Yes	bee	pilot	3	pilot	B-0	pilot	0	Bifidobacterium polysaccharolyticum	B-0	12180	37593.8	0	0	No	unadded
2-17	ESL0198	527	12180	0.0432677	4.57893e+08	1.52631e+06	15.9573	0.127503	1.9812e+07	Yes	bee	pilot	3	pilot	B-0	pilot	1	Bifidobacterium polysaccharolyticum	B-0	12180	37593.8	1.9812e+07	1	No	only
2-17	ESL0827	0	12180	0	4.57893e+08	1.52631e+06	15.9573	0.127503	0	Yes	bee	pilot	3	pilot	B-0	pilot	0	Bifidobacterium sp1.	B-0	12180	37593.8	0	0	No	unadded
2-17	ESL0199	324	12180	0.026601	4.57893e+08	1.52631e+06	15.9573	0.127503	1.21804e+07	Yes	bee	pilot	3	pilot	B-0	pilot	1	Bifidobacterium sp1.	B-0	12180	37593.8	1.21804e+07	1	No	only
2-17	ESL0200	0	12180	0	4.57893e+08	1.52631e+06	15.9573	0.127503	0	Yes	bee	pilot	3	pilot	B-0	pilot	0	Bifidobacterium sp2.	B-0	12180	37593.8	0	0	No	unadded
2-17	ESL0819	14	12180	0.00114943	4.57893e+08	1.52631e+06	15.9573	0.127503	526314	Yes	bee	pilot	3	pilot	B-0	pilot	1	Bifidobacterium sp2.	B-0	12180	37593.8	526314	1	No	only
2-17	ESL0197	2	12180	0.000164204	4.57893e+08	1.52631e+06	15.9573	0.127503	75187.7	Yes	bee	pilot	3	pilot	B-0	pilot	1	Bifidobacterium coryneforme	B-0	12180	37593.8	75187.7	1	No	both
2-17	ESL0294	0	12180	0	4.57893e+08	1.52631e+06	15.9573	0.127503	0	Yes	bee	pilot	3	pilot	B-0	pilot	0	Bombilactobacillus mellis	B-0	12180	37593.8	0	0	No	NA
2-17	ESL0394	393	12180	0.032266	4.57893e+08	1.52631e+06	15.9573	0.127503	1.47744e+07	Yes	bee	pilot	3	pilot	B-0	pilot	1	Lactobacillus melliventris	B-0	12180	37593.8	1.47744e+07	1	No	only
2-17	ESL0295	0	12180	0	4.57893e+08	1.52631e+06	15.9573	0.127503	0	Yes	bee	pilot	3	pilot	B-0	pilot	0	Bombilactobacillus mellis	B-0	12180	37593.8	0	0	No	unadded
2-17	ESL1028	0	12180	0	4.57893e+08	1.52631e+06	15.9573	0.127503	0	Yes	bee	pilot	3	pilot	B-0	pilot	0	Bombilactobacillus mellifer	B-0	12180	37593.8	0	0	No	both
2-17	ESL0263	2608	12180	0.214122	4.57893e+08	1.52631e+06	15.9573	0.127503	9.80447e+07	Yes	bee	pilot	3	pilot	B-0	pilot	1	Lactobacillus apis	B-0	12180	37593.8	9.80447e+07	1	No	only
2-17	ESL0185	0	12180	0	4.57893e+08	1.52631e+06	15.9573	0.127503	0	Yes	bee	pilot	3	pilot	B-0	pilot	0	Lactobacillus apis	B-0	12180	37593.8	0	0	No	unadded
2-17	ESL0183	107	12180	0.00878489	4.57893e+08	1.52631e+06	15.9573	0.127503	4.02254e+06	Yes	bee	pilot	3	pilot	B-0	pilot	1	Lactobacillus helsingborgensis	B-0	12180	37593.8	4.02254e+06	1	No	unadded
2-17	ESL0835	0	12180	0	4.57893e+08	1.52631e+06	15.9573	0.127503	0	Yes	bee	pilot	3	pilot	B-0	pilot	0	Lactobacillus helsingborgensis	B-0	12180	37593.8	0	0	No	NA
2-17	ESL0354	0	12180	0	4.57893e+08	1.52631e+06	15.9573	0.127503	0	Yes	bee	pilot	3	pilot	B-0	pilot	0	Lactobacillus helsingborgensis	B-0	12180	37593.8	0	0	No	NA
2-17	ESL0393	0	12180	0	4.57893e+08	1.52631e+06	15.9573	0.127503	0	Yes	bee	pilot	3	pilot	B-0	pilot	0	Bombilactobacillus mellis	B-0	12180	37593.8	0	0	No	NA
2-17	ESL0259	0	12180	0	4.57893e+08	1.52631e+06	15.9573	0.127503	0	Yes	bee	pilot	3	pilot	B-0	pilot	0	Lactobacillus melliventris	B-0	12180	37593.8	0	0	No	NA
2-17	ESL0260	0	12180	0	4.57893e+08	1.52631e+06	15.9573	0.127503	0	Yes	bee	pilot	3	pilot	B-0	pilot	0	Lactobacillus melliventris	B-0	12180	37593.8	0	0	No	NA
2-17	ESL0184	0	12180	0	4.57893e+08	1.52631e+06	15.9573	0.127503	0	Yes	bee	pilot	3	pilot	B-0	pilot	0	Lactobacillus melliventris	B-0	12180	37593.8	0	0	No	unadded
2-17	ESL0350	4636	12180	0.380624	4.57893e+08	1.52631e+06	15.9573	0.127503	1.74285e+08	Yes	bee	pilot	3	pilot	B-0	pilot	1	Lactobacillus melliventris	B-0	12180	37593.8	1.74285e+08	1	No	only
2-17	ESL0186	0	12180	0	4.57893e+08	1.52631e+06	15.9573	0.127503	0	Yes	bee	pilot	3	pilot	B-0	pilot	0	Lactobacillus kullabergensis	B-0	12180	37593.8	0	0	No	unadded
2-17	ESL0261	2306	12180	0.189327	4.57893e+08	1.52631e+06	15.9573	0.127503	8.66914e+07	Yes	bee	pilot	3	pilot	B-0	pilot	1	Lactobacillus kullabergensis	B-0	12180	37593.8	8.66914e+07	1	No	only
2-17	unknown	744	12180	0.0610837	4.57893e+08	1.52631e+06	15.9573	0.127503	2.79698e+07	Yes	bee	pilot	3	pilot	B-0	pilot	1	NA	B-0	12180	37593.8	2.79698e+07	1	No	NA
3-5	ESL0825	0	6263	0	1.7882e+08	596068	17.343	0.127249	0	Yes	bee	pilot	5	pilot	B-0	pilot	0	Bifidobacterium apousia	B-0	6263	28551.9	0	0	No	unadded
3-5	ESL0820	6	6263	0.000958007	1.7882e+08	596068	17.343	0.127249	171311	Yes	bee	pilot	5	pilot	B-0	pilot	1	Bifidobacterium apousia	B-0	6263	28551.9	171311	1	No	only
3-5	ESL0822	0	6263	0	1.7882e+08	596068	17.343	0.127249	0	Yes	bee	pilot	5	pilot	B-0	pilot	0	Bifidobacterium asteroides	B-0	6263	28551.9	0	0	No	unadded
3-5	ESL0170	0	6263	0	1.7882e+08	596068	17.343	0.127249	0	Yes	bee	pilot	5	pilot	B-0	pilot	0	Bifidobacterium asteroides	B-0	6263	28551.9	0	0	No	only
3-5	ESL0824	0	6263	0	1.7882e+08	596068	17.343	0.127249	0	Yes	bee	pilot	5	pilot	B-0	pilot	0	Bifidobacterium polysaccharolyticum	B-0	6263	28551.9	0	0	No	unadded
3-5	ESL0198	0	6263	0	1.7882e+08	596068	17.343	0.127249	0	Yes	bee	pilot	5	pilot	B-0	pilot	0	Bifidobacterium polysaccharolyticum	B-0	6263	28551.9	0	0	No	only
3-5	ESL0827	0	6263	0	1.7882e+08	596068	17.343	0.127249	0	Yes	bee	pilot	5	pilot	B-0	pilot	0	Bifidobacterium sp1.	B-0	6263	28551.9	0	0	No	unadded
3-5	ESL0199	0	6263	0	1.7882e+08	596068	17.343	0.127249	0	Yes	bee	pilot	5	pilot	B-0	pilot	0	Bifidobacterium sp1.	B-0	6263	28551.9	0	0	No	only
3-5	ESL0200	0	6263	0	1.7882e+08	596068	17.343	0.127249	0	Yes	bee	pilot	5	pilot	B-0	pilot	0	Bifidobacterium sp2.	B-0	6263	28551.9	0	0	No	unadded
3-5	ESL0819	0	6263	0	1.7882e+08	596068	17.343	0.127249	0	Yes	bee	pilot	5	pilot	B-0	pilot	0	Bifidobacterium sp2.	B-0	6263	28551.9	0	0	No	only
3-5	ESL0197	0	6263	0	1.7882e+08	596068	17.343	0.127249	0	Yes	bee	pilot	5	pilot	B-0	pilot	0	Bifidobacterium coryneforme	B-0	6263	28551.9	0	0	No	both
3-5	ESL0294	0	6263	0	1.7882e+08	596068	17.343	0.127249	0	Yes	bee	pilot	5	pilot	B-0	pilot	0	Bombilactobacillus mellis	B-0	6263	28551.9	0	0	No	NA
3-5	ESL0394	1240	6263	0.197988	1.7882e+08	596068	17.343	0.127249	3.54043e+07	Yes	bee	pilot	5	pilot	B-0	pilot	1	Lactobacillus melliventris	B-0	6263	28551.9	3.54043e+07	1	No	only
3-5	ESL0295	0	6263	0	1.7882e+08	596068	17.343	0.127249	0	Yes	bee	pilot	5	pilot	B-0	pilot	0	Bombilactobacillus mellis	B-0	6263	28551.9	0	0	No	unadded
3-5	ESL1028	0	6263	0	1.7882e+08	596068	17.343	0.127249	0	Yes	bee	pilot	5	pilot	B-0	pilot	0	Bombilactobacillus mellifer	B-0	6263	28551.9	0	0	No	both
3-5	ESL0263	4471	6263	0.713875	1.7882e+08	596068	17.343	0.127249	1.27655e+08	Yes	bee	pilot	5	pilot	B-0	pilot	1	Lactobacillus apis	B-0	6263	28551.9	1.27655e+08	1	No	only
3-5	ESL0185	0	6263	0	1.7882e+08	596068	17.343	0.127249	0	Yes	bee	pilot	5	pilot	B-0	pilot	0	Lactobacillus apis	B-0	6263	28551.9	0	0	No	unadded
3-5	ESL0183	33	6263	0.00526904	1.7882e+08	596068	17.343	0.127249	942212	Yes	bee	pilot	5	pilot	B-0	pilot	1	Lactobacillus helsingborgensis	B-0	6263	28551.9	942212	1	No	unadded
3-5	ESL0835	0	6263	0	1.7882e+08	596068	17.343	0.127249	0	Yes	bee	pilot	5	pilot	B-0	pilot	0	Lactobacillus helsingborgensis	B-0	6263	28551.9	0	0	No	NA
3-5	ESL0354	0	6263	0	1.7882e+08	596068	17.343	0.127249	0	Yes	bee	pilot	5	pilot	B-0	pilot	0	Lactobacillus helsingborgensis	B-0	6263	28551.9	0	0	No	NA
3-5	ESL0393	0	6263	0	1.7882e+08	596068	17.343	0.127249	0	Yes	bee	pilot	5	pilot	B-0	pilot	0	Bombilactobacillus mellis	B-0	6263	28551.9	0	0	No	NA
3-5	ESL0259	0	6263	0	1.7882e+08	596068	17.343	0.127249	0	Yes	bee	pilot	5	pilot	B-0	pilot	0	Lactobacillus melliventris	B-0	6263	28551.9	0	0	No	NA
3-5	ESL0260	0	6263	0	1.7882e+08	596068	17.343	0.127249	0	Yes	bee	pilot	5	pilot	B-0	pilot	0	Lactobacillus melliventris	B-0	6263	28551.9	0	0	No	NA
3-5	ESL0184	0	6263	0	1.7882e+08	596068	17.343	0.127249	0	Yes	bee	pilot	5	pilot	B-0	pilot	0	Lactobacillus melliventris	B-0	6263	28551.9	0	0	No	unadded
3-5	ESL0350	81	6263	0.0129331	1.7882e+08	596068	17.343	0.127249	2.3127e+06	Yes	bee	pilot	5	pilot	B-0	pilot	1	Lactobacillus melliventris	B-0	6263	28551.9	2.3127e+06	1	No	only
3-5	ESL0186	0	6263	0	1.7882e+08	596068	17.343	0.127249	0	Yes	bee	pilot	5	pilot	B-0	pilot	0	Lactobacillus kullabergensis	B-0	6263	28551.9	0	0	No	unadded
3-5	ESL0261	420	6263	0.0670605	1.7882e+08	596068	17.343	0.127249	1.19918e+07	Yes	bee	pilot	5	pilot	B-0	pilot	1	Lactobacillus kullabergensis	B-0	6263	28551.9	1.19918e+07	1	No	only
3-5	unknown	12	6263	0.00191601	1.7882e+08	596068	17.343	0.127249	342622	Yes	bee	pilot	5	pilot	B-0	pilot	1	NA	B-0	6263	28551.9	342622	1	No	NA
3-17	ESL0825	0	11095	0	6.69352e+08	2.23117e+06	15.3978	0.262564	0	Yes	bee	pilot	5	pilot	B-0	pilot	0	Bifidobacterium apousia	B-0	11095	60329.2	0	0	No	unadded
3-17	ESL0820	470	11095	0.0423614	6.69352e+08	2.23117e+06	15.3978	0.262564	2.83547e+07	Yes	bee	pilot	5	pilot	B-0	pilot	1	Bifidobacterium apousia	B-0	11095	60329.2	2.83547e+07	1	No	only
3-17	ESL0822	0	11095	0	6.69352e+08	2.23117e+06	15.3978	0.262564	0	Yes	bee	pilot	5	pilot	B-0	pilot	0	Bifidobacterium asteroides	B-0	11095	60329.2	0	0	No	unadded
3-17	ESL0170	132	11095	0.0118973	6.69352e+08	2.23117e+06	15.3978	0.262564	7.96345e+06	Yes	bee	pilot	5	pilot	B-0	pilot	1	Bifidobacterium asteroides	B-0	11095	60329.2	7.96345e+06	1	No	only
3-17	ESL0824	0	11095	0	6.69352e+08	2.23117e+06	15.3978	0.262564	0	Yes	bee	pilot	5	pilot	B-0	pilot	0	Bifidobacterium polysaccharolyticum	B-0	11095	60329.2	0	0	No	unadded
3-17	ESL0198	393	11095	0.0354214	6.69352e+08	2.23117e+06	15.3978	0.262564	2.37094e+07	Yes	bee	pilot	5	pilot	B-0	pilot	1	Bifidobacterium polysaccharolyticum	B-0	11095	60329.2	2.37094e+07	1	No	only
3-17	ESL0827	0	11095	0	6.69352e+08	2.23117e+06	15.3978	0.262564	0	Yes	bee	pilot	5	pilot	B-0	pilot	0	Bifidobacterium sp1.	B-0	11095	60329.2	0	0	No	unadded
3-17	ESL0199	250	11095	0.0225327	6.69352e+08	2.23117e+06	15.3978	0.262564	1.50823e+07	Yes	bee	pilot	5	pilot	B-0	pilot	1	Bifidobacterium sp1.	B-0	11095	60329.2	1.50823e+07	1	No	only
3-17	ESL0200	0	11095	0	6.69352e+08	2.23117e+06	15.3978	0.262564	0	Yes	bee	pilot	5	pilot	B-0	pilot	0	Bifidobacterium sp2.	B-0	11095	60329.2	0	0	No	unadded
3-17	ESL0819	18	11095	0.00162235	6.69352e+08	2.23117e+06	15.3978	0.262564	1.08592e+06	Yes	bee	pilot	5	pilot	B-0	pilot	1	Bifidobacterium sp2.	B-0	11095	60329.2	1.08592e+06	1	No	only
3-17	ESL0197	13	11095	0.0011717	6.69352e+08	2.23117e+06	15.3978	0.262564	784279	Yes	bee	pilot	5	pilot	B-0	pilot	1	Bifidobacterium coryneforme	B-0	11095	60329.2	784279	1	No	both
3-17	ESL0294	0	11095	0	6.69352e+08	2.23117e+06	15.3978	0.262564	0	Yes	bee	pilot	5	pilot	B-0	pilot	0	Bombilactobacillus mellis	B-0	11095	60329.2	0	0	No	NA
3-17	ESL0394	789	11095	0.0711131	6.69352e+08	2.23117e+06	15.3978	0.262564	4.75997e+07	Yes	bee	pilot	5	pilot	B-0	pilot	1	Lactobacillus melliventris	B-0	11095	60329.2	4.75997e+07	1	No	only
3-17	ESL0295	0	11095	0	6.69352e+08	2.23117e+06	15.3978	0.262564	0	Yes	bee	pilot	5	pilot	B-0	pilot	0	Bombilactobacillus mellis	B-0	11095	60329.2	0	0	No	unadded
3-17	ESL1028	0	11095	0	6.69352e+08	2.23117e+06	15.3978	0.262564	0	Yes	bee	pilot	5	pilot	B-0	pilot	0	Bombilactobacillus mellifer	B-0	11095	60329.2	0	0	No	both
3-17	ESL0263	1930	11095	0.173952	6.69352e+08	2.23117e+06	15.3978	0.262564	1.16435e+08	Yes	bee	pilot	5	pilot	B-0	pilot	1	Lactobacillus apis	B-0	11095	60329.2	1.16435e+08	1	No	only
3-17	ESL0185	0	11095	0	6.69352e+08	2.23117e+06	15.3978	0.262564	0	Yes	bee	pilot	5	pilot	B-0	pilot	0	Lactobacillus apis	B-0	11095	60329.2	0	0	No	unadded
3-17	ESL0183	1380	11095	0.12438	6.69352e+08	2.23117e+06	15.3978	0.262564	8.32542e+07	Yes	bee	pilot	5	pilot	B-0	pilot	1	Lactobacillus helsingborgensis	B-0	11095	60329.2	8.32542e+07	1	No	unadded
3-17	ESL0835	0	11095	0	6.69352e+08	2.23117e+06	15.3978	0.262564	0	Yes	bee	pilot	5	pilot	B-0	pilot	0	Lactobacillus helsingborgensis	B-0	11095	60329.2	0	0	No	NA
3-17	ESL0354	0	11095	0	6.69352e+08	2.23117e+06	15.3978	0.262564	0	Yes	bee	pilot	5	pilot	B-0	pilot	0	Lactobacillus helsingborgensis	B-0	11095	60329.2	0	0	No	NA
3-17	ESL0393	0	11095	0	6.69352e+08	2.23117e+06	15.3978	0.262564	0	Yes	bee	pilot	5	pilot	B-0	pilot	0	Bombilactobacillus mellis	B-0	11095	60329.2	0	0	No	NA
3-17	ESL0259	0	11095	0	6.69352e+08	2.23117e+06	15.3978	0.262564	0	Yes	bee	pilot	5	pilot	B-0	pilot	0	Lactobacillus melliventris	B-0	11095	60329.2	0	0	No	NA
3-17	ESL0260	0	11095	0	6.69352e+08	2.23117e+06	15.3978	0.262564	0	Yes	bee	pilot	5	pilot	B-0	pilot	0	Lactobacillus melliventris	B-0	11095	60329.2	0	0	No	NA
3-17	ESL0184	0	11095	0	6.69352e+08	2.23117e+06	15.3978	0.262564	0	Yes	bee	pilot	5	pilot	B-0	pilot	0	Lactobacillus melliventris	B-0	11095	60329.2	0	0	No	unadded
3-17	ESL0350	3412	11095	0.307526	6.69352e+08	2.23117e+06	15.3978	0.262564	2.05843e+08	Yes	bee	pilot	5	pilot	B-0	pilot	1	Lactobacillus melliventris	B-0	11095	60329.2	2.05843e+08	1	No	only
3-17	ESL0186	0	11095	0	6.69352e+08	2.23117e+06	15.3978	0.262564	0	Yes	bee	pilot	5	pilot	B-0	pilot	0	Lactobacillus kullabergensis	B-0	11095	60329.2	0	0	No	unadded
3-17	ESL0261	2219	11095	0.2	6.69352e+08	2.23117e+06	15.3978	0.262564	1.3387e+08	Yes	bee	pilot	5	pilot	B-0	pilot	1	Lactobacillus kullabergensis	B-0	11095	60329.2	1.3387e+08	1	No	only
3-17	unknown	89	11095	0.00802163	6.69352e+08	2.23117e+06	15.3978	0.262564	5.3693e+06	Yes	bee	pilot	5	pilot	B-0	pilot	1	NA	B-0	11095	60329.2	5.3693e+06	1	No	NA
1-9	ESL0825	0	6392	0	3.14737e+08	1.04912e+06	16.5098	0.121318	0	Yes	bee	pilot	1	pilot	B-3	pilot	0	Bifidobacterium apousia	B-3	6392	49239.3	0	0	No	unadded
1-9	ESL0820	140	6392	0.0219024	3.14737e+08	1.04912e+06	16.5098	0.121318	6.8935e+06	Yes	bee	pilot	1	pilot	B-3	pilot	1	Bifidobacterium apousia	B-3	6392	49239.3	6.8935e+06	1	No	only
1-9	ESL0822	0	6392	0	3.14737e+08	1.04912e+06	16.5098	0.121318	0	Yes	bee	pilot	1	pilot	B-3	pilot	0	Bifidobacterium asteroides	B-3	6392	49239.3	0	0	No	unadded
1-9	ESL0170	8	6392	0.00125156	3.14737e+08	1.04912e+06	16.5098	0.121318	393914	Yes	bee	pilot	1	pilot	B-3	pilot	1	Bifidobacterium asteroides	B-3	6392	49239.3	393914	1	No	only
1-9	ESL0824	0	6392	0	3.14737e+08	1.04912e+06	16.5098	0.121318	0	Yes	bee	pilot	1	pilot	B-3	pilot	0	Bifidobacterium polysaccharolyticum	B-3	6392	49239.3	0	0	No	unadded
1-9	ESL0198	32	6392	0.00500626	3.14737e+08	1.04912e+06	16.5098	0.121318	1.57566e+06	Yes	bee	pilot	1	pilot	B-3	pilot	1	Bifidobacterium polysaccharolyticum	B-3	6392	49239.3	1.57566e+06	1	No	only
1-9	ESL0827	0	6392	0	3.14737e+08	1.04912e+06	16.5098	0.121318	0	Yes	bee	pilot	1	pilot	B-3	pilot	0	Bifidobacterium sp1.	B-3	6392	49239.3	0	0	No	unadded
1-9	ESL0199	36	6392	0.00563204	3.14737e+08	1.04912e+06	16.5098	0.121318	1.77261e+06	Yes	bee	pilot	1	pilot	B-3	pilot	1	Bifidobacterium sp1.	B-3	6392	49239.3	1.77261e+06	1	No	only
1-9	ESL0200	0	6392	0	3.14737e+08	1.04912e+06	16.5098	0.121318	0	Yes	bee	pilot	1	pilot	B-3	pilot	0	Bifidobacterium sp2.	B-3	6392	49239.3	0	0	No	unadded
1-9	ESL0819	18	6392	0.00281602	3.14737e+08	1.04912e+06	16.5098	0.121318	886307	Yes	bee	pilot	1	pilot	B-3	pilot	1	Bifidobacterium sp2.	B-3	6392	49239.3	886307	1	No	only
1-9	ESL0197	49	6392	0.00766583	3.14737e+08	1.04912e+06	16.5098	0.121318	2.41272e+06	Yes	bee	pilot	1	pilot	B-3	pilot	1	Bifidobacterium coryneforme	B-3	6392	49239.3	2.41272e+06	1	No	both
1-9	ESL0294	0	6392	0	3.14737e+08	1.04912e+06	16.5098	0.121318	0	Yes	bee	pilot	1	pilot	B-3	pilot	0	Bombilactobacillus mellis	B-3	6392	49239.3	0	0	No	NA
1-9	ESL0394	559	6392	0.0874531	3.14737e+08	1.04912e+06	16.5098	0.121318	2.75247e+07	Yes	bee	pilot	1	pilot	B-3	pilot	1	Lactobacillus melliventris	B-3	6392	49239.3	2.75247e+07	1	No	only
1-9	ESL0295	2	6392	0.000312891	3.14737e+08	1.04912e+06	16.5098	0.121318	98478.5	Yes	bee	pilot	1	pilot	B-3	pilot	1	Bombilactobacillus mellis	B-3	6392	49239.3	98478.5	1	No	unadded
1-9	ESL1028	0	6392	0	3.14737e+08	1.04912e+06	16.5098	0.121318	0	Yes	bee	pilot	1	pilot	B-3	pilot	0	Bombilactobacillus mellifer	B-3	6392	49239.3	0	0	No	both
1-9	ESL0263	5472	6392	0.85607	3.14737e+08	1.04912e+06	16.5098	0.121318	2.69437e+08	Yes	bee	pilot	1	pilot	B-3	pilot	1	Lactobacillus apis	B-3	6392	49239.3	2.69437e+08	1	No	only
1-9	ESL0185	0	6392	0	3.14737e+08	1.04912e+06	16.5098	0.121318	0	Yes	bee	pilot	1	pilot	B-3	pilot	0	Lactobacillus apis	B-3	6392	49239.3	0	0	No	unadded
1-9	ESL0183	10	6392	0.00156446	3.14737e+08	1.04912e+06	16.5098	0.121318	492393	Yes	bee	pilot	1	pilot	B-3	pilot	1	Lactobacillus helsingborgensis	B-3	6392	49239.3	492393	1	No	unadded
1-9	ESL0835	0	6392	0	3.14737e+08	1.04912e+06	16.5098	0.121318	0	Yes	bee	pilot	1	pilot	B-3	pilot	0	Lactobacillus helsingborgensis	B-3	6392	49239.3	0	0	No	NA
1-9	ESL0354	0	6392	0	3.14737e+08	1.04912e+06	16.5098	0.121318	0	Yes	bee	pilot	1	pilot	B-3	pilot	0	Lactobacillus helsingborgensis	B-3	6392	49239.3	0	0	No	NA
1-9	ESL0393	0	6392	0	3.14737e+08	1.04912e+06	16.5098	0.121318	0	Yes	bee	pilot	1	pilot	B-3	pilot	0	Bombilactobacillus mellis	B-3	6392	49239.3	0	0	No	NA
1-9	ESL0259	0	6392	0	3.14737e+08	1.04912e+06	16.5098	0.121318	0	Yes	bee	pilot	1	pilot	B-3	pilot	0	Lactobacillus melliventris	B-3	6392	49239.3	0	0	No	NA
1-9	ESL0260	0	6392	0	3.14737e+08	1.04912e+06	16.5098	0.121318	0	Yes	bee	pilot	1	pilot	B-3	pilot	0	Lactobacillus melliventris	B-3	6392	49239.3	0	0	No	NA
1-9	ESL0184	0	6392	0	3.14737e+08	1.04912e+06	16.5098	0.121318	0	Yes	bee	pilot	1	pilot	B-3	pilot	0	Lactobacillus melliventris	B-3	6392	49239.3	0	0	No	unadded
1-9	ESL0350	45	6392	0.00704005	3.14737e+08	1.04912e+06	16.5098	0.121318	2.21577e+06	Yes	bee	pilot	1	pilot	B-3	pilot	1	Lactobacillus melliventris	B-3	6392	49239.3	2.21577e+06	1	No	only
1-9	ESL0186	0	6392	0	3.14737e+08	1.04912e+06	16.5098	0.121318	0	Yes	bee	pilot	1	pilot	B-3	pilot	0	Lactobacillus kullabergensis	B-3	6392	49239.3	0	0	No	unadded
1-9	ESL0261	11	6392	0.0017209	3.14737e+08	1.04912e+06	16.5098	0.121318	541632	Yes	bee	pilot	1	pilot	B-3	pilot	1	Lactobacillus kullabergensis	B-3	6392	49239.3	541632	1	No	only
1-9	unknown	10	6392	0.00156446	3.14737e+08	1.04912e+06	16.5098	0.121318	492393	Yes	bee	pilot	1	pilot	B-3	pilot	1	NA	B-3	6392	49239.3	492393	1	No	NA
2-9	ESL0825	0	11328	0	2.08592e+08	695308	17.116	0.145798	0	Yes	bee	pilot	3	pilot	B-3	pilot	0	Bifidobacterium apousia	B-3	11328	18413.9	0	0	No	unadded
2-9	ESL0820	626	11328	0.0552613	2.08592e+08	695308	17.116	0.145798	1.15271e+07	Yes	bee	pilot	3	pilot	B-3	pilot	1	Bifidobacterium apousia	B-3	11328	18413.9	1.15271e+07	1	No	only
2-9	ESL0822	0	11328	0	2.08592e+08	695308	17.116	0.145798	0	Yes	bee	pilot	3	pilot	B-3	pilot	0	Bifidobacterium asteroides	B-3	11328	18413.9	0	0	No	unadded
2-9	ESL0170	271	11328	0.023923	2.08592e+08	695308	17.116	0.145798	4.99016e+06	Yes	bee	pilot	3	pilot	B-3	pilot	1	Bifidobacterium asteroides	B-3	11328	18413.9	4.99016e+06	1	No	only
2-9	ESL0824	0	11328	0	2.08592e+08	695308	17.116	0.145798	0	Yes	bee	pilot	3	pilot	B-3	pilot	0	Bifidobacterium polysaccharolyticum	B-3	11328	18413.9	0	0	No	unadded
2-9	ESL0198	323	11328	0.0285134	2.08592e+08	695308	17.116	0.145798	5.94768e+06	Yes	bee	pilot	3	pilot	B-3	pilot	1	Bifidobacterium polysaccharolyticum	B-3	11328	18413.9	5.94768e+06	1	No	only
2-9	ESL0827	0	11328	0	2.08592e+08	695308	17.116	0.145798	0	Yes	bee	pilot	3	pilot	B-3	pilot	0	Bifidobacterium sp1.	B-3	11328	18413.9	0	0	No	unadded
2-9	ESL0199	346	11328	0.0305438	2.08592e+08	695308	17.116	0.145798	6.3712e+06	Yes	bee	pilot	3	pilot	B-3	pilot	1	Bifidobacterium sp1.	B-3	11328	18413.9	6.3712e+06	1	No	only
2-9	ESL0200	0	11328	0	2.08592e+08	695308	17.116	0.145798	0	Yes	bee	pilot	3	pilot	B-3	pilot	0	Bifidobacterium sp2.	B-3	11328	18413.9	0	0	No	unadded
2-9	ESL0819	21	11328	0.00185381	2.08592e+08	695308	17.116	0.145798	386691	Yes	bee	pilot	3	pilot	B-3	pilot	1	Bifidobacterium sp2.	B-3	11328	18413.9	386691	1	No	only
2-9	ESL0197	58	11328	0.00512006	2.08592e+08	695308	17.116	0.145798	1.068e+06	Yes	bee	pilot	3	pilot	B-3	pilot	1	Bifidobacterium coryneforme	B-3	11328	18413.9	1.068e+06	1	No	both
2-9	ESL0294	0	11328	0	2.08592e+08	695308	17.116	0.145798	0	Yes	bee	pilot	3	pilot	B-3	pilot	0	Bombilactobacillus mellis	B-3	11328	18413.9	0	0	No	NA
2-9	ESL0394	2001	11328	0.176642	2.08592e+08	695308	17.116	0.145798	3.68461e+07	Yes	bee	pilot	3	pilot	B-3	pilot	1	Lactobacillus melliventris	B-3	11328	18413.9	3.68461e+07	1	No	only
2-9	ESL0295	0	11328	0	2.08592e+08	695308	17.116	0.145798	0	Yes	bee	pilot	3	pilot	B-3	pilot	0	Bombilactobacillus mellis	B-3	11328	18413.9	0	0	No	unadded
2-9	ESL1028	0	11328	0	2.08592e+08	695308	17.116	0.145798	0	Yes	bee	pilot	3	pilot	B-3	pilot	0	Bombilactobacillus mellifer	B-3	11328	18413.9	0	0	No	both
2-9	ESL0263	6095	11328	0.538047	2.08592e+08	695308	17.116	0.145798	1.12233e+08	Yes	bee	pilot	3	pilot	B-3	pilot	1	Lactobacillus apis	B-3	11328	18413.9	1.12233e+08	1	No	only
2-9	ESL0185	14	11328	0.00123588	2.08592e+08	695308	17.116	0.145798	257794	Yes	bee	pilot	3	pilot	B-3	pilot	1	Lactobacillus apis	B-3	11328	18413.9	257794	1	No	unadded
2-9	ESL0183	381	11328	0.0336335	2.08592e+08	695308	17.116	0.145798	7.01568e+06	Yes	bee	pilot	3	pilot	B-3	pilot	1	Lactobacillus helsingborgensis	B-3	11328	18413.9	7.01568e+06	1	No	unadded
2-9	ESL0835	0	11328	0	2.08592e+08	695308	17.116	0.145798	0	Yes	bee	pilot	3	pilot	B-3	pilot	0	Lactobacillus helsingborgensis	B-3	11328	18413.9	0	0	No	NA
2-9	ESL0354	0	11328	0	2.08592e+08	695308	17.116	0.145798	0	Yes	bee	pilot	3	pilot	B-3	pilot	0	Lactobacillus helsingborgensis	B-3	11328	18413.9	0	0	No	NA
2-9	ESL0393	0	11328	0	2.08592e+08	695308	17.116	0.145798	0	Yes	bee	pilot	3	pilot	B-3	pilot	0	Bombilactobacillus mellis	B-3	11328	18413.9	0	0	No	NA
2-9	ESL0259	0	11328	0	2.08592e+08	695308	17.116	0.145798	0	Yes	bee	pilot	3	pilot	B-3	pilot	0	Lactobacillus melliventris	B-3	11328	18413.9	0	0	No	NA
2-9	ESL0260	0	11328	0	2.08592e+08	695308	17.116	0.145798	0	Yes	bee	pilot	3	pilot	B-3	pilot	0	Lactobacillus melliventris	B-3	11328	18413.9	0	0	No	NA
2-9	ESL0184	0	11328	0	2.08592e+08	695308	17.116	0.145798	0	Yes	bee	pilot	3	pilot	B-3	pilot	0	Lactobacillus melliventris	B-3	11328	18413.9	0	0	No	unadded
2-9	ESL0350	548	11328	0.0483757	2.08592e+08	695308	17.116	0.145798	1.00908e+07	Yes	bee	pilot	3	pilot	B-3	pilot	1	Lactobacillus melliventris	B-3	11328	18413.9	1.00908e+07	1	No	only
2-9	ESL0186	0	11328	0	2.08592e+08	695308	17.116	0.145798	0	Yes	bee	pilot	3	pilot	B-3	pilot	0	Lactobacillus kullabergensis	B-3	11328	18413.9	0	0	No	unadded
2-9	ESL0261	626	11328	0.0552613	2.08592e+08	695308	17.116	0.145798	1.15271e+07	Yes	bee	pilot	3	pilot	B-3	pilot	1	Lactobacillus kullabergensis	B-3	11328	18413.9	1.15271e+07	1	No	only
2-9	unknown	18	11328	0.00158898	2.08592e+08	695308	17.116	0.145798	331450	Yes	bee	pilot	3	pilot	B-3	pilot	1	NA	B-3	11328	18413.9	331450	1	No	NA
2-21	ESL0825	0	14954	0	4.6583e+08	1.55277e+06	15.932	0.075157	0	Yes	bee	pilot	3	pilot	B-3	pilot	0	Bifidobacterium apousia	B-3	14954	31150.8	0	0	No	unadded
2-21	ESL0820	1684	14954	0.112612	4.6583e+08	1.55277e+06	15.932	0.075157	5.2458e+07	Yes	bee	pilot	3	pilot	B-3	pilot	1	Bifidobacterium apousia	B-3	14954	31150.8	5.2458e+07	1	No	only
2-21	ESL0822	0	14954	0	4.6583e+08	1.55277e+06	15.932	0.075157	0	Yes	bee	pilot	3	pilot	B-3	pilot	0	Bifidobacterium asteroides	B-3	14954	31150.8	0	0	No	unadded
2-21	ESL0170	976	14954	0.0652668	4.6583e+08	1.55277e+06	15.932	0.075157	3.04032e+07	Yes	bee	pilot	3	pilot	B-3	pilot	1	Bifidobacterium asteroides	B-3	14954	31150.8	3.04032e+07	1	No	only
2-21	ESL0824	0	14954	0	4.6583e+08	1.55277e+06	15.932	0.075157	0	Yes	bee	pilot	3	pilot	B-3	pilot	0	Bifidobacterium polysaccharolyticum	B-3	14954	31150.8	0	0	No	unadded
2-21	ESL0198	1296	14954	0.0866658	4.6583e+08	1.55277e+06	15.932	0.075157	4.03715e+07	Yes	bee	pilot	3	pilot	B-3	pilot	1	Bifidobacterium polysaccharolyticum	B-3	14954	31150.8	4.03715e+07	1	No	only
2-21	ESL0827	0	14954	0	4.6583e+08	1.55277e+06	15.932	0.075157	0	Yes	bee	pilot	3	pilot	B-3	pilot	0	Bifidobacterium sp1.	B-3	14954	31150.8	0	0	No	unadded
2-21	ESL0199	999	14954	0.0668049	4.6583e+08	1.55277e+06	15.932	0.075157	3.11197e+07	Yes	bee	pilot	3	pilot	B-3	pilot	1	Bifidobacterium sp1.	B-3	14954	31150.8	3.11197e+07	1	No	only
2-21	ESL0200	0	14954	0	4.6583e+08	1.55277e+06	15.932	0.075157	0	Yes	bee	pilot	3	pilot	B-3	pilot	0	Bifidobacterium sp2.	B-3	14954	31150.8	0	0	No	unadded
2-21	ESL0819	86	14954	0.00575097	4.6583e+08	1.55277e+06	15.932	0.075157	2.67897e+06	Yes	bee	pilot	3	pilot	B-3	pilot	1	Bifidobacterium sp2.	B-3	14954	31150.8	2.67897e+06	1	No	only
2-21	ESL0197	182	14954	0.0121707	4.6583e+08	1.55277e+06	15.932	0.075157	5.66945e+06	Yes	bee	pilot	3	pilot	B-3	pilot	1	Bifidobacterium coryneforme	B-3	14954	31150.8	5.66945e+06	1	No	both
2-21	ESL0294	0	14954	0	4.6583e+08	1.55277e+06	15.932	0.075157	0	Yes	bee	pilot	3	pilot	B-3	pilot	0	Bombilactobacillus mellis	B-3	14954	31150.8	0	0	No	NA
2-21	ESL0394	1643	14954	0.10987	4.6583e+08	1.55277e+06	15.932	0.075157	5.11808e+07	Yes	bee	pilot	3	pilot	B-3	pilot	1	Lactobacillus melliventris	B-3	14954	31150.8	5.11808e+07	1	No	only
2-21	ESL0295	0	14954	0	4.6583e+08	1.55277e+06	15.932	0.075157	0	Yes	bee	pilot	3	pilot	B-3	pilot	0	Bombilactobacillus mellis	B-3	14954	31150.8	0	0	No	unadded
2-21	ESL1028	0	14954	0	4.6583e+08	1.55277e+06	15.932	0.075157	0	Yes	bee	pilot	3	pilot	B-3	pilot	0	Bombilactobacillus mellifer	B-3	14954	31150.8	0	0	No	both
2-21	ESL0263	4571	14954	0.305671	4.6583e+08	1.55277e+06	15.932	0.075157	1.42391e+08	Yes	bee	pilot	3	pilot	B-3	pilot	1	Lactobacillus apis	B-3	14954	31150.8	1.42391e+08	1	No	only
2-21	ESL0185	0	14954	0	4.6583e+08	1.55277e+06	15.932	0.075157	0	Yes	bee	pilot	3	pilot	B-3	pilot	0	Lactobacillus apis	B-3	14954	31150.8	0	0	No	unadded
2-21	ESL0183	884	14954	0.0591146	4.6583e+08	1.55277e+06	15.932	0.075157	2.75373e+07	Yes	bee	pilot	3	pilot	B-3	pilot	1	Lactobacillus helsingborgensis	B-3	14954	31150.8	2.75373e+07	1	No	unadded
2-21	ESL0835	0	14954	0	4.6583e+08	1.55277e+06	15.932	0.075157	0	Yes	bee	pilot	3	pilot	B-3	pilot	0	Lactobacillus helsingborgensis	B-3	14954	31150.8	0	0	No	NA
2-21	ESL0354	0	14954	0	4.6583e+08	1.55277e+06	15.932	0.075157	0	Yes	bee	pilot	3	pilot	B-3	pilot	0	Lactobacillus helsingborgensis	B-3	14954	31150.8	0	0	No	NA
2-21	ESL0393	0	14954	0	4.6583e+08	1.55277e+06	15.932	0.075157	0	Yes	bee	pilot	3	pilot	B-3	pilot	0	Bombilactobacillus mellis	B-3	14954	31150.8	0	0	No	NA
2-21	ESL0259	0	14954	0	4.6583e+08	1.55277e+06	15.932	0.075157	0	Yes	bee	pilot	3	pilot	B-3	pilot	0	Lactobacillus melliventris	B-3	14954	31150.8	0	0	No	NA
2-21	ESL0260	0	14954	0	4.6583e+08	1.55277e+06	15.932	0.075157	0	Yes	bee	pilot	3	pilot	B-3	pilot	0	Lactobacillus melliventris	B-3	14954	31150.8	0	0	No	NA
2-21	ESL0184	0	14954	0	4.6583e+08	1.55277e+06	15.932	0.075157	0	Yes	bee	pilot	3	pilot	B-3	pilot	0	Lactobacillus melliventris	B-3	14954	31150.8	0	0	No	unadded
2-21	ESL0350	1788	14954	0.119567	4.6583e+08	1.55277e+06	15.932	0.075157	5.56977e+07	Yes	bee	pilot	3	pilot	B-3	pilot	1	Lactobacillus melliventris	B-3	14954	31150.8	5.56977e+07	1	No	only
2-21	ESL0186	0	14954	0	4.6583e+08	1.55277e+06	15.932	0.075157	0	Yes	bee	pilot	3	pilot	B-3	pilot	0	Lactobacillus kullabergensis	B-3	14954	31150.8	0	0	No	unadded
2-21	ESL0261	845	14954	0.0565066	4.6583e+08	1.55277e+06	15.932	0.075157	2.63225e+07	Yes	bee	pilot	3	pilot	B-3	pilot	1	Lactobacillus kullabergensis	B-3	14954	31150.8	2.63225e+07	1	No	only
2-21	unknown	0	14954	0	4.6583e+08	1.55277e+06	15.932	0.075157	0	Yes	bee	pilot	3	pilot	B-3	pilot	0	NA	B-3	14954	31150.8	0	0	No	NA
3-9	ESL0825	0	7408	0	2.04748e+08	682492	17.1435	0.201465	0	Yes	bee	pilot	5	pilot	B-3	pilot	0	Bifidobacterium apousia	B-3	7408	27638.7	0	0	No	unadded
3-9	ESL0820	126	7408	0.0170086	2.04748e+08	682492	17.1435	0.201465	3.48248e+06	Yes	bee	pilot	5	pilot	B-3	pilot	1	Bifidobacterium apousia	B-3	7408	27638.7	3.48248e+06	1	No	only
3-9	ESL0822	0	7408	0	2.04748e+08	682492	17.1435	0.201465	0	Yes	bee	pilot	5	pilot	B-3	pilot	0	Bifidobacterium asteroides	B-3	7408	27638.7	0	0	No	unadded
3-9	ESL0170	56	7408	0.0075594	2.04748e+08	682492	17.1435	0.201465	1.54777e+06	Yes	bee	pilot	5	pilot	B-3	pilot	1	Bifidobacterium asteroides	B-3	7408	27638.7	1.54777e+06	1	No	only
3-9	ESL0824	0	7408	0	2.04748e+08	682492	17.1435	0.201465	0	Yes	bee	pilot	5	pilot	B-3	pilot	0	Bifidobacterium polysaccharolyticum	B-3	7408	27638.7	0	0	No	unadded
3-9	ESL0198	17	7408	0.00229482	2.04748e+08	682492	17.1435	0.201465	469858	Yes	bee	pilot	5	pilot	B-3	pilot	1	Bifidobacterium polysaccharolyticum	B-3	7408	27638.7	469858	1	No	only
3-9	ESL0827	0	7408	0	2.04748e+08	682492	17.1435	0.201465	0	Yes	bee	pilot	5	pilot	B-3	pilot	0	Bifidobacterium sp1.	B-3	7408	27638.7	0	0	No	unadded
3-9	ESL0199	18	7408	0.00242981	2.04748e+08	682492	17.1435	0.201465	497497	Yes	bee	pilot	5	pilot	B-3	pilot	1	Bifidobacterium sp1.	B-3	7408	27638.7	497497	1	No	only
3-9	ESL0200	0	7408	0	2.04748e+08	682492	17.1435	0.201465	0	Yes	bee	pilot	5	pilot	B-3	pilot	0	Bifidobacterium sp2.	B-3	7408	27638.7	0	0	No	unadded
3-9	ESL0819	18	7408	0.00242981	2.04748e+08	682492	17.1435	0.201465	497497	Yes	bee	pilot	5	pilot	B-3	pilot	1	Bifidobacterium sp2.	B-3	7408	27638.7	497497	1	No	only
3-9	ESL0197	10	7408	0.00134989	2.04748e+08	682492	17.1435	0.201465	276387	Yes	bee	pilot	5	pilot	B-3	pilot	1	Bifidobacterium coryneforme	B-3	7408	27638.7	276387	1	No	both
3-9	ESL0294	0	7408	0	2.04748e+08	682492	17.1435	0.201465	0	Yes	bee	pilot	5	pilot	B-3	pilot	0	Bombilactobacillus mellis	B-3	7408	27638.7	0	0	No	NA
3-9	ESL0394	293	7408	0.0395518	2.04748e+08	682492	17.1435	0.201465	8.09815e+06	Yes	bee	pilot	5	pilot	B-3	pilot	1	Lactobacillus melliventris	B-3	7408	27638.7	8.09815e+06	1	No	only
3-9	ESL0295	0	7408	0	2.04748e+08	682492	17.1435	0.201465	0	Yes	bee	pilot	5	pilot	B-3	pilot	0	Bombilactobacillus mellis	B-3	7408	27638.7	0	0	No	unadded
3-9	ESL1028	0	7408	0	2.04748e+08	682492	17.1435	0.201465	0	Yes	bee	pilot	5	pilot	B-3	pilot	0	Bombilactobacillus mellifer	B-3	7408	27638.7	0	0	No	both
3-9	ESL0263	6326	7408	0.853942	2.04748e+08	682492	17.1435	0.201465	1.74843e+08	Yes	bee	pilot	5	pilot	B-3	pilot	1	Lactobacillus apis	B-3	7408	27638.7	1.74843e+08	1	No	only
3-9	ESL0185	0	7408	0	2.04748e+08	682492	17.1435	0.201465	0	Yes	bee	pilot	5	pilot	B-3	pilot	0	Lactobacillus apis	B-3	7408	27638.7	0	0	No	unadded
3-9	ESL0183	278	7408	0.037527	2.04748e+08	682492	17.1435	0.201465	7.68357e+06	Yes	bee	pilot	5	pilot	B-3	pilot	1	Lactobacillus helsingborgensis	B-3	7408	27638.7	7.68357e+06	1	No	unadded
3-9	ESL0835	0	7408	0	2.04748e+08	682492	17.1435	0.201465	0	Yes	bee	pilot	5	pilot	B-3	pilot	0	Lactobacillus helsingborgensis	B-3	7408	27638.7	0	0	No	NA
3-9	ESL0354	0	7408	0	2.04748e+08	682492	17.1435	0.201465	0	Yes	bee	pilot	5	pilot	B-3	pilot	0	Lactobacillus helsingborgensis	B-3	7408	27638.7	0	0	No	NA
3-9	ESL0393	0	7408	0	2.04748e+08	682492	17.1435	0.201465	0	Yes	bee	pilot	5	pilot	B-3	pilot	0	Bombilactobacillus mellis	B-3	7408	27638.7	0	0	No	NA
3-9	ESL0259	0	7408	0	2.04748e+08	682492	17.1435	0.201465	0	Yes	bee	pilot	5	pilot	B-3	pilot	0	Lactobacillus melliventris	B-3	7408	27638.7	0	0	No	NA
3-9	ESL0260	0	7408	0	2.04748e+08	682492	17.1435	0.201465	0	Yes	bee	pilot	5	pilot	B-3	pilot	0	Lactobacillus melliventris	B-3	7408	27638.7	0	0	No	NA
3-9	ESL0184	0	7408	0	2.04748e+08	682492	17.1435	0.201465	0	Yes	bee	pilot	5	pilot	B-3	pilot	0	Lactobacillus melliventris	B-3	7408	27638.7	0	0	No	unadded
3-9	ESL0350	168	7408	0.0226782	2.04748e+08	682492	17.1435	0.201465	4.64331e+06	Yes	bee	pilot	5	pilot	B-3	pilot	1	Lactobacillus melliventris	B-3	7408	27638.7	4.64331e+06	1	No	only
3-9	ESL0186	0	7408	0	2.04748e+08	682492	17.1435	0.201465	0	Yes	bee	pilot	5	pilot	B-3	pilot	0	Lactobacillus kullabergensis	B-3	7408	27638.7	0	0	No	unadded
3-9	ESL0261	95	7408	0.012824	2.04748e+08	682492	17.1435	0.201465	2.62568e+06	Yes	bee	pilot	5	pilot	B-3	pilot	1	Lactobacillus kullabergensis	B-3	7408	27638.7	2.62568e+06	1	No	only
3-9	unknown	3	7408	0.000404968	2.04748e+08	682492	17.1435	0.201465	82916.2	Yes	bee	pilot	5	pilot	B-3	pilot	1	NA	B-3	7408	27638.7	82916.2	1	No	NA
1-12	ESL0825	0	1920	0	1.03487e+08	344957	18.149	0.272432	0	Yes	bee	pilot	2	pilot	B-3_14	pilot	0	Bifidobacterium apousia	B-3_14	1920	53899.5	0	0	No	unadded
1-12	ESL0820	32	1920	0.0166667	1.03487e+08	344957	18.149	0.272432	1.72478e+06	Yes	bee	pilot	2	pilot	B-3_14	pilot	1	Bifidobacterium apousia	B-3_14	1920	53899.5	1.72478e+06	1	No	only
1-12	ESL0822	0	1920	0	1.03487e+08	344957	18.149	0.272432	0	Yes	bee	pilot	2	pilot	B-3_14	pilot	0	Bifidobacterium asteroides	B-3_14	1920	53899.5	0	0	No	unadded
1-12	ESL0170	0	1920	0	1.03487e+08	344957	18.149	0.272432	0	Yes	bee	pilot	2	pilot	B-3_14	pilot	0	Bifidobacterium asteroides	B-3_14	1920	53899.5	0	0	No	only
1-12	ESL0824	0	1920	0	1.03487e+08	344957	18.149	0.272432	0	Yes	bee	pilot	2	pilot	B-3_14	pilot	0	Bifidobacterium polysaccharolyticum	B-3_14	1920	53899.5	0	0	No	unadded
1-12	ESL0198	0	1920	0	1.03487e+08	344957	18.149	0.272432	0	Yes	bee	pilot	2	pilot	B-3_14	pilot	0	Bifidobacterium polysaccharolyticum	B-3_14	1920	53899.5	0	0	No	only
1-12	ESL0827	0	1920	0	1.03487e+08	344957	18.149	0.272432	0	Yes	bee	pilot	2	pilot	B-3_14	pilot	0	Bifidobacterium sp1.	B-3_14	1920	53899.5	0	0	No	unadded
1-12	ESL0199	4	1920	0.00208333	1.03487e+08	344957	18.149	0.272432	215598	Yes	bee	pilot	2	pilot	B-3_14	pilot	1	Bifidobacterium sp1.	B-3_14	1920	53899.5	215598	1	No	only
1-12	ESL0200	0	1920	0	1.03487e+08	344957	18.149	0.272432	0	Yes	bee	pilot	2	pilot	B-3_14	pilot	0	Bifidobacterium sp2.	B-3_14	1920	53899.5	0	0	No	unadded
1-12	ESL0819	0	1920	0	1.03487e+08	344957	18.149	0.272432	0	Yes	bee	pilot	2	pilot	B-3_14	pilot	0	Bifidobacterium sp2.	B-3_14	1920	53899.5	0	0	No	only
1-12	ESL0197	0	1920	0	1.03487e+08	344957	18.149	0.272432	0	Yes	bee	pilot	2	pilot	B-3_14	pilot	0	Bifidobacterium coryneforme	B-3_14	1920	53899.5	0	0	No	both
1-12	ESL0294	0	1920	0	1.03487e+08	344957	18.149	0.272432	0	Yes	bee	pilot	2	pilot	B-3_14	pilot	0	Bombilactobacillus mellis	B-3_14	1920	53899.5	0	0	No	NA
1-12	ESL0394	955	1920	0.497396	1.03487e+08	344957	18.149	0.272432	5.1474e+07	Yes	bee	pilot	2	pilot	B-3_14	pilot	1	Lactobacillus melliventris	B-3_14	1920	53899.5	5.1474e+07	1	No	only
1-12	ESL0295	0	1920	0	1.03487e+08	344957	18.149	0.272432	0	Yes	bee	pilot	2	pilot	B-3_14	pilot	0	Bombilactobacillus mellis	B-3_14	1920	53899.5	0	0	No	unadded
1-12	ESL1028	0	1920	0	1.03487e+08	344957	18.149	0.272432	0	Yes	bee	pilot	2	pilot	B-3_14	pilot	0	Bombilactobacillus mellifer	B-3_14	1920	53899.5	0	0	No	both
1-12	ESL0263	889	1920	0.463021	1.03487e+08	344957	18.149	0.272432	4.79167e+07	Yes	bee	pilot	2	pilot	B-3_14	pilot	1	Lactobacillus apis	B-3_14	1920	53899.5	4.79167e+07	1	No	only
1-12	ESL0185	0	1920	0	1.03487e+08	344957	18.149	0.272432	0	Yes	bee	pilot	2	pilot	B-3_14	pilot	0	Lactobacillus apis	B-3_14	1920	53899.5	0	0	No	unadded
1-12	ESL0183	0	1920	0	1.03487e+08	344957	18.149	0.272432	0	Yes	bee	pilot	2	pilot	B-3_14	pilot	0	Lactobacillus helsingborgensis	B-3_14	1920	53899.5	0	0	No	unadded
1-12	ESL0835	0	1920	0	1.03487e+08	344957	18.149	0.272432	0	Yes	bee	pilot	2	pilot	B-3_14	pilot	0	Lactobacillus helsingborgensis	B-3_14	1920	53899.5	0	0	No	NA
1-12	ESL0354	0	1920	0	1.03487e+08	344957	18.149	0.272432	0	Yes	bee	pilot	2	pilot	B-3_14	pilot	0	Lactobacillus helsingborgensis	B-3_14	1920	53899.5	0	0	No	NA
1-12	ESL0393	0	1920	0	1.03487e+08	344957	18.149	0.272432	0	Yes	bee	pilot	2	pilot	B-3_14	pilot	0	Bombilactobacillus mellis	B-3_14	1920	53899.5	0	0	No	NA
1-12	ESL0259	0	1920	0	1.03487e+08	344957	18.149	0.272432	0	Yes	bee	pilot	2	pilot	B-3_14	pilot	0	Lactobacillus melliventris	B-3_14	1920	53899.5	0	0	No	NA
1-12	ESL0260	0	1920	0	1.03487e+08	344957	18.149	0.272432	0	Yes	bee	pilot	2	pilot	B-3_14	pilot	0	Lactobacillus melliventris	B-3_14	1920	53899.5	0	0	No	NA
1-12	ESL0184	0	1920	0	1.03487e+08	344957	18.149	0.272432	0	Yes	bee	pilot	2	pilot	B-3_14	pilot	0	Lactobacillus melliventris	B-3_14	1920	53899.5	0	0	No	unadded
1-12	ESL0350	31	1920	0.0161458	1.03487e+08	344957	18.149	0.272432	1.67089e+06	Yes	bee	pilot	2	pilot	B-3_14	pilot	1	Lactobacillus melliventris	B-3_14	1920	53899.5	1.67089e+06	1	No	only
1-12	ESL0186	0	1920	0	1.03487e+08	344957	18.149	0.272432	0	Yes	bee	pilot	2	pilot	B-3_14	pilot	0	Lactobacillus kullabergensis	B-3_14	1920	53899.5	0	0	No	unadded
1-12	ESL0261	3	1920	0.0015625	1.03487e+08	344957	18.149	0.272432	161699	Yes	bee	pilot	2	pilot	B-3_14	pilot	1	Lactobacillus kullabergensis	B-3_14	1920	53899.5	161699	1	No	only
1-12	unknown	6	1920	0.003125	1.03487e+08	344957	18.149	0.272432	323397	Yes	bee	pilot	2	pilot	B-3_14	pilot	1	NA	B-3_14	1920	53899.5	323397	1	No	NA
1-24	ESL0825	274	5453	0.0502476	9.87547e+07	329182	18.218	0.163385	4.96218e+06	Yes	bee	pilot	2	pilot	A-3_14	pilot	1	Bifidobacterium apousia	B-3_14	5453	18110.2	4.96218e+06	1	No	only
1-24	ESL0820	0	5453	0	9.87547e+07	329182	18.218	0.163385	0	Yes	bee	pilot	2	pilot	A-3_14	pilot	0	Bifidobacterium apousia	B-3_14	5453	18110.2	0	0	No	unadded
1-24	ESL0822	116	5453	0.0212727	9.87547e+07	329182	18.218	0.163385	2.10078e+06	Yes	bee	pilot	2	pilot	A-3_14	pilot	1	Bifidobacterium asteroides	B-3_14	5453	18110.2	2.10078e+06	1	No	only
1-24	ESL0170	0	5453	0	9.87547e+07	329182	18.218	0.163385	0	Yes	bee	pilot	2	pilot	A-3_14	pilot	0	Bifidobacterium asteroides	B-3_14	5453	18110.2	0	0	No	unadded
1-24	ESL0824	381	5453	0.0698698	9.87547e+07	329182	18.218	0.163385	6.89997e+06	Yes	bee	pilot	2	pilot	A-3_14	pilot	1	Bifidobacterium polysaccharolyticum	B-3_14	5453	18110.2	6.89997e+06	1	No	only
1-24	ESL0198	0	5453	0	9.87547e+07	329182	18.218	0.163385	0	Yes	bee	pilot	2	pilot	A-3_14	pilot	0	Bifidobacterium polysaccharolyticum	B-3_14	5453	18110.2	0	0	No	unadded
1-24	ESL0827	119	5453	0.0218228	9.87547e+07	329182	18.218	0.163385	2.15511e+06	Yes	bee	pilot	2	pilot	A-3_14	pilot	1	Bifidobacterium sp1.	B-3_14	5453	18110.2	2.15511e+06	1	No	only
1-24	ESL0199	0	5453	0	9.87547e+07	329182	18.218	0.163385	0	Yes	bee	pilot	2	pilot	A-3_14	pilot	0	Bifidobacterium sp1.	B-3_14	5453	18110.2	0	0	No	unadded
1-24	ESL0200	5	5453	0.000916926	9.87547e+07	329182	18.218	0.163385	90550.8	Yes	bee	pilot	2	pilot	A-3_14	pilot	1	Bifidobacterium sp2.	B-3_14	5453	18110.2	90550.8	1	No	only
1-24	ESL0819	0	5453	0	9.87547e+07	329182	18.218	0.163385	0	Yes	bee	pilot	2	pilot	A-3_14	pilot	0	Bifidobacterium sp2.	B-3_14	5453	18110.2	0	0	No	unadded
1-24	ESL0197	0	5453	0	9.87547e+07	329182	18.218	0.163385	0	Yes	bee	pilot	2	pilot	A-3_14	pilot	0	Bifidobacterium coryneforme	B-3_14	5453	18110.2	0	0	No	both
1-24	ESL0294	0	5453	0	9.87547e+07	329182	18.218	0.163385	0	Yes	bee	pilot	2	pilot	A-3_14	pilot	0	Bombilactobacillus mellis	B-3_14	5453	18110.2	0	0	No	NA
1-24	ESL0394	0	5453	0	9.87547e+07	329182	18.218	0.163385	0	Yes	bee	pilot	2	pilot	A-3_14	pilot	0	Lactobacillus melliventris	B-3_14	5453	18110.2	0	0	No	unadded
1-24	ESL0295	749	5453	0.137356	9.87547e+07	329182	18.218	0.163385	1.35645e+07	Yes	bee	pilot	2	pilot	A-3_14	pilot	1	Bombilactobacillus mellis	B-3_14	5453	18110.2	1.35645e+07	1	No	only
1-24	ESL1028	0	5453	0	9.87547e+07	329182	18.218	0.163385	0	Yes	bee	pilot	2	pilot	A-3_14	pilot	0	Bombilactobacillus mellifer	B-3_14	5453	18110.2	0	0	No	both
1-24	ESL0263	0	5453	0	9.87547e+07	329182	18.218	0.163385	0	Yes	bee	pilot	2	pilot	A-3_14	pilot	0	Lactobacillus apis	B-3_14	5453	18110.2	0	0	No	unadded
1-24	ESL0185	282	5453	0.0517147	9.87547e+07	329182	18.218	0.163385	5.10706e+06	Yes	bee	pilot	2	pilot	A-3_14	pilot	1	Lactobacillus apis	B-3_14	5453	18110.2	5.10706e+06	1	No	only
1-24	ESL0183	1019	5453	0.18687	9.87547e+07	329182	18.218	0.163385	1.84543e+07	Yes	bee	pilot	2	pilot	A-3_14	pilot	1	Lactobacillus helsingborgensis	B-3_14	5453	18110.2	1.84543e+07	1	No	only
1-24	ESL0835	0	5453	0	9.87547e+07	329182	18.218	0.163385	0	Yes	bee	pilot	2	pilot	A-3_14	pilot	0	Lactobacillus helsingborgensis	B-3_14	5453	18110.2	0	0	No	NA
1-24	ESL0354	0	5453	0	9.87547e+07	329182	18.218	0.163385	0	Yes	bee	pilot	2	pilot	A-3_14	pilot	0	Lactobacillus helsingborgensis	B-3_14	5453	18110.2	0	0	No	NA
1-24	ESL0393	0	5453	0	9.87547e+07	329182	18.218	0.163385	0	Yes	bee	pilot	2	pilot	A-3_14	pilot	0	Bombilactobacillus mellis	B-3_14	5453	18110.2	0	0	No	NA
1-24	ESL0259	0	5453	0	9.87547e+07	329182	18.218	0.163385	0	Yes	bee	pilot	2	pilot	A-3_14	pilot	0	Lactobacillus melliventris	B-3_14	5453	18110.2	0	0	No	NA
1-24	ESL0260	0	5453	0	9.87547e+07	329182	18.218	0.163385	0	Yes	bee	pilot	2	pilot	A-3_14	pilot	0	Lactobacillus melliventris	B-3_14	5453	18110.2	0	0	No	NA
1-24	ESL0184	0	5453	0	9.87547e+07	329182	18.218	0.163385	0	Yes	bee	pilot	2	pilot	A-3_14	pilot	0	Lactobacillus melliventris	B-3_14	5453	18110.2	0	0	No	only
1-24	ESL0350	0	5453	0	9.87547e+07	329182	18.218	0.163385	0	Yes	bee	pilot	2	pilot	A-3_14	pilot	0	Lactobacillus melliventris	B-3_14	5453	18110.2	0	0	No	unadded
1-24	ESL0186	2508	5453	0.45993	9.87547e+07	329182	18.218	0.163385	4.54203e+07	Yes	bee	pilot	2	pilot	A-3_14	pilot	1	Lactobacillus kullabergensis	B-3_14	5453	18110.2	4.54203e+07	1	No	only
1-24	ESL0261	0	5453	0	9.87547e+07	329182	18.218	0.163385	0	Yes	bee	pilot	2	pilot	A-3_14	pilot	0	Lactobacillus kullabergensis	B-3_14	5453	18110.2	0	0	No	unadded
1-24	unknown	0	5453	0	9.87547e+07	329182	18.218	0.163385	0	Yes	bee	pilot	2	pilot	A-3_14	pilot	0	NA	B-3_14	5453	18110.2	0	0	No	NA
2-12	ESL0825	0	3974	0	4.01678e+08	1.33893e+06	16.1503	0.138814	0	Yes	bee	pilot	4	pilot	B-3_14	pilot	0	Bifidobacterium apousia	B-3_14	3974	101076	0	0	No	unadded
2-12	ESL0820	132	3974	0.0332159	4.01678e+08	1.33893e+06	16.1503	0.138814	1.33421e+07	Yes	bee	pilot	4	pilot	B-3_14	pilot	1	Bifidobacterium apousia	B-3_14	3974	101076	1.33421e+07	1	No	only
2-12	ESL0822	0	3974	0	4.01678e+08	1.33893e+06	16.1503	0.138814	0	Yes	bee	pilot	4	pilot	B-3_14	pilot	0	Bifidobacterium asteroides	B-3_14	3974	101076	0	0	No	unadded
2-12	ESL0170	84	3974	0.0211374	4.01678e+08	1.33893e+06	16.1503	0.138814	8.49042e+06	Yes	bee	pilot	4	pilot	B-3_14	pilot	1	Bifidobacterium asteroides	B-3_14	3974	101076	8.49042e+06	1	No	only
2-12	ESL0824	0	3974	0	4.01678e+08	1.33893e+06	16.1503	0.138814	0	Yes	bee	pilot	4	pilot	B-3_14	pilot	0	Bifidobacterium polysaccharolyticum	B-3_14	3974	101076	0	0	No	unadded
2-12	ESL0198	220	3974	0.0553598	4.01678e+08	1.33893e+06	16.1503	0.138814	2.22368e+07	Yes	bee	pilot	4	pilot	B-3_14	pilot	1	Bifidobacterium polysaccharolyticum	B-3_14	3974	101076	2.22368e+07	1	No	only
2-12	ESL0827	0	3974	0	4.01678e+08	1.33893e+06	16.1503	0.138814	0	Yes	bee	pilot	4	pilot	B-3_14	pilot	0	Bifidobacterium sp1.	B-3_14	3974	101076	0	0	No	unadded
2-12	ESL0199	112	3974	0.0281832	4.01678e+08	1.33893e+06	16.1503	0.138814	1.13206e+07	Yes	bee	pilot	4	pilot	B-3_14	pilot	1	Bifidobacterium sp1.	B-3_14	3974	101076	1.13206e+07	1	No	only
2-12	ESL0200	0	3974	0	4.01678e+08	1.33893e+06	16.1503	0.138814	0	Yes	bee	pilot	4	pilot	B-3_14	pilot	0	Bifidobacterium sp2.	B-3_14	3974	101076	0	0	No	unadded
2-12	ESL0819	8	3974	0.00201309	4.01678e+08	1.33893e+06	16.1503	0.138814	808611	Yes	bee	pilot	4	pilot	B-3_14	pilot	1	Bifidobacterium sp2.	B-3_14	3974	101076	808611	1	No	only
2-12	ESL0197	14	3974	0.0035229	4.01678e+08	1.33893e+06	16.1503	0.138814	1.41507e+06	Yes	bee	pilot	4	pilot	B-3_14	pilot	1	Bifidobacterium coryneforme	B-3_14	3974	101076	1.41507e+06	1	No	both
2-12	ESL0294	0	3974	0	4.01678e+08	1.33893e+06	16.1503	0.138814	0	Yes	bee	pilot	4	pilot	B-3_14	pilot	0	Bombilactobacillus mellis	B-3_14	3974	101076	0	0	No	NA
2-12	ESL0394	1239	3974	0.311777	4.01678e+08	1.33893e+06	16.1503	0.138814	1.25234e+08	Yes	bee	pilot	4	pilot	B-3_14	pilot	1	Lactobacillus melliventris	B-3_14	3974	101076	1.25234e+08	1	No	only
2-12	ESL0295	0	3974	0	4.01678e+08	1.33893e+06	16.1503	0.138814	0	Yes	bee	pilot	4	pilot	B-3_14	pilot	0	Bombilactobacillus mellis	B-3_14	3974	101076	0	0	No	unadded
2-12	ESL1028	0	3974	0	4.01678e+08	1.33893e+06	16.1503	0.138814	0	Yes	bee	pilot	4	pilot	B-3_14	pilot	0	Bombilactobacillus mellifer	B-3_14	3974	101076	0	0	No	both
2-12	ESL0263	1836	3974	0.462003	4.01678e+08	1.33893e+06	16.1503	0.138814	1.85576e+08	Yes	bee	pilot	4	pilot	B-3_14	pilot	1	Lactobacillus apis	B-3_14	3974	101076	1.85576e+08	1	No	only
2-12	ESL0185	0	3974	0	4.01678e+08	1.33893e+06	16.1503	0.138814	0	Yes	bee	pilot	4	pilot	B-3_14	pilot	0	Lactobacillus apis	B-3_14	3974	101076	0	0	No	unadded
2-12	ESL0183	102	3974	0.0256668	4.01678e+08	1.33893e+06	16.1503	0.138814	1.03098e+07	Yes	bee	pilot	4	pilot	B-3_14	pilot	1	Lactobacillus helsingborgensis	B-3_14	3974	101076	1.03098e+07	1	No	unadded
2-12	ESL0835	0	3974	0	4.01678e+08	1.33893e+06	16.1503	0.138814	0	Yes	bee	pilot	4	pilot	B-3_14	pilot	0	Lactobacillus helsingborgensis	B-3_14	3974	101076	0	0	No	NA
2-12	ESL0354	0	3974	0	4.01678e+08	1.33893e+06	16.1503	0.138814	0	Yes	bee	pilot	4	pilot	B-3_14	pilot	0	Lactobacillus helsingborgensis	B-3_14	3974	101076	0	0	No	NA
2-12	ESL0393	0	3974	0	4.01678e+08	1.33893e+06	16.1503	0.138814	0	Yes	bee	pilot	4	pilot	B-3_14	pilot	0	Bombilactobacillus mellis	B-3_14	3974	101076	0	0	No	NA
2-12	ESL0259	0	3974	0	4.01678e+08	1.33893e+06	16.1503	0.138814	0	Yes	bee	pilot	4	pilot	B-3_14	pilot	0	Lactobacillus melliventris	B-3_14	3974	101076	0	0	No	NA
2-12	ESL0260	0	3974	0	4.01678e+08	1.33893e+06	16.1503	0.138814	0	Yes	bee	pilot	4	pilot	B-3_14	pilot	0	Lactobacillus melliventris	B-3_14	3974	101076	0	0	No	NA
2-12	ESL0184	0	3974	0	4.01678e+08	1.33893e+06	16.1503	0.138814	0	Yes	bee	pilot	4	pilot	B-3_14	pilot	0	Lactobacillus melliventris	B-3_14	3974	101076	0	0	No	unadded
2-12	ESL0350	155	3974	0.0390035	4.01678e+08	1.33893e+06	16.1503	0.138814	1.56668e+07	Yes	bee	pilot	4	pilot	B-3_14	pilot	1	Lactobacillus melliventris	B-3_14	3974	101076	1.56668e+07	1	No	only
2-12	ESL0186	0	3974	0	4.01678e+08	1.33893e+06	16.1503	0.138814	0	Yes	bee	pilot	4	pilot	B-3_14	pilot	0	Lactobacillus kullabergensis	B-3_14	3974	101076	0	0	No	unadded
2-12	ESL0261	63	3974	0.015853	4.01678e+08	1.33893e+06	16.1503	0.138814	6.36781e+06	Yes	bee	pilot	4	pilot	B-3_14	pilot	1	Lactobacillus kullabergensis	B-3_14	3974	101076	6.36781e+06	1	No	only
2-12	unknown	9	3974	0.00226472	4.01678e+08	1.33893e+06	16.1503	0.138814	909688	Yes	bee	pilot	4	pilot	B-3_14	pilot	1	NA	B-3_14	3974	101076	909688	1	No	NA
2-24	ESL0825	0	13428	0	2.46383e+08	821276	16.8707	0.15414	0	Yes	bee	pilot	4	pilot	B-3_14	pilot	0	Bifidobacterium apousia	B-3_14	13428	18348.4	0	0	No	unadded
2-24	ESL0820	984	13428	0.0732797	2.46383e+08	821276	16.8707	0.15414	1.80549e+07	Yes	bee	pilot	4	pilot	B-3_14	pilot	1	Bifidobacterium apousia	B-3_14	13428	18348.4	1.80549e+07	1	No	only
2-24	ESL0822	0	13428	0	2.46383e+08	821276	16.8707	0.15414	0	Yes	bee	pilot	4	pilot	B-3_14	pilot	0	Bifidobacterium asteroides	B-3_14	13428	18348.4	0	0	No	unadded
2-24	ESL0170	234	13428	0.0174263	2.46383e+08	821276	16.8707	0.15414	4.29353e+06	Yes	bee	pilot	4	pilot	B-3_14	pilot	1	Bifidobacterium asteroides	B-3_14	13428	18348.4	4.29353e+06	1	No	only
2-24	ESL0824	0	13428	0	2.46383e+08	821276	16.8707	0.15414	0	Yes	bee	pilot	4	pilot	B-3_14	pilot	0	Bifidobacterium polysaccharolyticum	B-3_14	13428	18348.4	0	0	No	unadded
2-24	ESL0198	967	13428	0.0720137	2.46383e+08	821276	16.8707	0.15414	1.77429e+07	Yes	bee	pilot	4	pilot	B-3_14	pilot	1	Bifidobacterium polysaccharolyticum	B-3_14	13428	18348.4	1.77429e+07	1	No	only
2-24	ESL0827	0	13428	0	2.46383e+08	821276	16.8707	0.15414	0	Yes	bee	pilot	4	pilot	B-3_14	pilot	0	Bifidobacterium sp1.	B-3_14	13428	18348.4	0	0	No	unadded
2-24	ESL0199	656	13428	0.0488531	2.46383e+08	821276	16.8707	0.15414	1.20366e+07	Yes	bee	pilot	4	pilot	B-3_14	pilot	1	Bifidobacterium sp1.	B-3_14	13428	18348.4	1.20366e+07	1	No	only
2-24	ESL0200	0	13428	0	2.46383e+08	821276	16.8707	0.15414	0	Yes	bee	pilot	4	pilot	B-3_14	pilot	0	Bifidobacterium sp2.	B-3_14	13428	18348.4	0	0	No	unadded
2-24	ESL0819	12	13428	0.000893655	2.46383e+08	821276	16.8707	0.15414	220181	Yes	bee	pilot	4	pilot	B-3_14	pilot	1	Bifidobacterium sp2.	B-3_14	13428	18348.4	220181	1	No	only
2-24	ESL0197	8	13428	0.00059577	2.46383e+08	821276	16.8707	0.15414	146787	Yes	bee	pilot	4	pilot	B-3_14	pilot	1	Bifidobacterium coryneforme	B-3_14	13428	18348.4	146787	1	No	both
2-24	ESL0294	0	13428	0	2.46383e+08	821276	16.8707	0.15414	0	Yes	bee	pilot	4	pilot	B-3_14	pilot	0	Bombilactobacillus mellis	B-3_14	13428	18348.4	0	0	No	NA
2-24	ESL0394	2964	13428	0.220733	2.46383e+08	821276	16.8707	0.15414	5.43847e+07	Yes	bee	pilot	4	pilot	B-3_14	pilot	1	Lactobacillus melliventris	B-3_14	13428	18348.4	5.43847e+07	1	No	only
2-24	ESL0295	0	13428	0	2.46383e+08	821276	16.8707	0.15414	0	Yes	bee	pilot	4	pilot	B-3_14	pilot	0	Bombilactobacillus mellis	B-3_14	13428	18348.4	0	0	No	unadded
2-24	ESL1028	0	13428	0	2.46383e+08	821276	16.8707	0.15414	0	Yes	bee	pilot	4	pilot	B-3_14	pilot	0	Bombilactobacillus mellifer	B-3_14	13428	18348.4	0	0	No	both
2-24	ESL0263	5501	13428	0.409666	2.46383e+08	821276	16.8707	0.15414	1.00935e+08	Yes	bee	pilot	4	pilot	B-3_14	pilot	1	Lactobacillus apis	B-3_14	13428	18348.4	1.00935e+08	1	No	only
2-24	ESL0185	0	13428	0	2.46383e+08	821276	16.8707	0.15414	0	Yes	bee	pilot	4	pilot	B-3_14	pilot	0	Lactobacillus apis	B-3_14	13428	18348.4	0	0	No	unadded
2-24	ESL0183	188	13428	0.0140006	2.46383e+08	821276	16.8707	0.15414	3.4495e+06	Yes	bee	pilot	4	pilot	B-3_14	pilot	1	Lactobacillus helsingborgensis	B-3_14	13428	18348.4	3.4495e+06	1	No	unadded
2-24	ESL0835	0	13428	0	2.46383e+08	821276	16.8707	0.15414	0	Yes	bee	pilot	4	pilot	B-3_14	pilot	0	Lactobacillus helsingborgensis	B-3_14	13428	18348.4	0	0	No	NA
2-24	ESL0354	0	13428	0	2.46383e+08	821276	16.8707	0.15414	0	Yes	bee	pilot	4	pilot	B-3_14	pilot	0	Lactobacillus helsingborgensis	B-3_14	13428	18348.4	0	0	No	NA
2-24	ESL0393	0	13428	0	2.46383e+08	821276	16.8707	0.15414	0	Yes	bee	pilot	4	pilot	B-3_14	pilot	0	Bombilactobacillus mellis	B-3_14	13428	18348.4	0	0	No	NA
2-24	ESL0259	0	13428	0	2.46383e+08	821276	16.8707	0.15414	0	Yes	bee	pilot	4	pilot	B-3_14	pilot	0	Lactobacillus melliventris	B-3_14	13428	18348.4	0	0	No	NA
2-24	ESL0260	0	13428	0	2.46383e+08	821276	16.8707	0.15414	0	Yes	bee	pilot	4	pilot	B-3_14	pilot	0	Lactobacillus melliventris	B-3_14	13428	18348.4	0	0	No	NA
2-24	ESL0184	0	13428	0	2.46383e+08	821276	16.8707	0.15414	0	Yes	bee	pilot	4	pilot	B-3_14	pilot	0	Lactobacillus melliventris	B-3_14	13428	18348.4	0	0	No	unadded
2-24	ESL0350	1018	13428	0.0758117	2.46383e+08	821276	16.8707	0.15414	1.86787e+07	Yes	bee	pilot	4	pilot	B-3_14	pilot	1	Lactobacillus melliventris	B-3_14	13428	18348.4	1.86787e+07	1	No	only
2-24	ESL0186	0	13428	0	2.46383e+08	821276	16.8707	0.15414	0	Yes	bee	pilot	4	pilot	B-3_14	pilot	0	Lactobacillus kullabergensis	B-3_14	13428	18348.4	0	0	No	unadded
2-24	ESL0261	892	13428	0.0664284	2.46383e+08	821276	16.8707	0.15414	1.63668e+07	Yes	bee	pilot	4	pilot	B-3_14	pilot	1	Lactobacillus kullabergensis	B-3_14	13428	18348.4	1.63668e+07	1	No	only
2-24	unknown	4	13428	0.000297885	2.46383e+08	821276	16.8707	0.15414	73393.7	Yes	bee	pilot	4	pilot	B-3_14	pilot	1	NA	B-3_14	13428	18348.4	73393.7	1	No	NA
3-12	ESL0825	0	12320	0	8.16747e+08	2.72249e+06	15.1045	0.263668	0	Yes	bee	pilot	6	pilot	B-3_14	pilot	0	Bifidobacterium apousia	B-3_14	12320	66294.4	0	0	No	unadded
3-12	ESL0820	976	12320	0.0792208	8.16747e+08	2.72249e+06	15.1045	0.263668	6.47034e+07	Yes	bee	pilot	6	pilot	B-3_14	pilot	1	Bifidobacterium apousia	B-3_14	12320	66294.4	6.47034e+07	1	No	only
3-12	ESL0822	0	12320	0	8.16747e+08	2.72249e+06	15.1045	0.263668	0	Yes	bee	pilot	6	pilot	B-3_14	pilot	0	Bifidobacterium asteroides	B-3_14	12320	66294.4	0	0	No	unadded
3-12	ESL0170	358	12320	0.0290584	8.16747e+08	2.72249e+06	15.1045	0.263668	2.37334e+07	Yes	bee	pilot	6	pilot	B-3_14	pilot	1	Bifidobacterium asteroides	B-3_14	12320	66294.4	2.37334e+07	1	No	only
3-12	ESL0824	0	12320	0	8.16747e+08	2.72249e+06	15.1045	0.263668	0	Yes	bee	pilot	6	pilot	B-3_14	pilot	0	Bifidobacterium polysaccharolyticum	B-3_14	12320	66294.4	0	0	No	unadded
3-12	ESL0198	526	12320	0.0426948	8.16747e+08	2.72249e+06	15.1045	0.263668	3.48709e+07	Yes	bee	pilot	6	pilot	B-3_14	pilot	1	Bifidobacterium polysaccharolyticum	B-3_14	12320	66294.4	3.48709e+07	1	No	only
3-12	ESL0827	0	12320	0	8.16747e+08	2.72249e+06	15.1045	0.263668	0	Yes	bee	pilot	6	pilot	B-3_14	pilot	0	Bifidobacterium sp1.	B-3_14	12320	66294.4	0	0	No	unadded
3-12	ESL0199	424	12320	0.0344156	8.16747e+08	2.72249e+06	15.1045	0.263668	2.81088e+07	Yes	bee	pilot	6	pilot	B-3_14	pilot	1	Bifidobacterium sp1.	B-3_14	12320	66294.4	2.81088e+07	1	No	only
3-12	ESL0200	0	12320	0	8.16747e+08	2.72249e+06	15.1045	0.263668	0	Yes	bee	pilot	6	pilot	B-3_14	pilot	0	Bifidobacterium sp2.	B-3_14	12320	66294.4	0	0	No	unadded
3-12	ESL0819	28	12320	0.00227273	8.16747e+08	2.72249e+06	15.1045	0.263668	1.85624e+06	Yes	bee	pilot	6	pilot	B-3_14	pilot	1	Bifidobacterium sp2.	B-3_14	12320	66294.4	1.85624e+06	1	No	only
3-12	ESL0197	7	12320	0.000568182	8.16747e+08	2.72249e+06	15.1045	0.263668	464061	Yes	bee	pilot	6	pilot	B-3_14	pilot	1	Bifidobacterium coryneforme	B-3_14	12320	66294.4	464061	1	No	both
3-12	ESL0294	0	12320	0	8.16747e+08	2.72249e+06	15.1045	0.263668	0	Yes	bee	pilot	6	pilot	B-3_14	pilot	0	Bombilactobacillus mellis	B-3_14	12320	66294.4	0	0	No	NA
3-12	ESL0394	2166	12320	0.175812	8.16747e+08	2.72249e+06	15.1045	0.263668	1.43594e+08	Yes	bee	pilot	6	pilot	B-3_14	pilot	1	Lactobacillus melliventris	B-3_14	12320	66294.4	1.43594e+08	1	No	only
3-12	ESL0295	0	12320	0	8.16747e+08	2.72249e+06	15.1045	0.263668	0	Yes	bee	pilot	6	pilot	B-3_14	pilot	0	Bombilactobacillus mellis	B-3_14	12320	66294.4	0	0	No	unadded
3-12	ESL1028	0	12320	0	8.16747e+08	2.72249e+06	15.1045	0.263668	0	Yes	bee	pilot	6	pilot	B-3_14	pilot	0	Bombilactobacillus mellifer	B-3_14	12320	66294.4	0	0	No	both
3-12	ESL0263	4678	12320	0.379708	8.16747e+08	2.72249e+06	15.1045	0.263668	3.10125e+08	Yes	bee	pilot	6	pilot	B-3_14	pilot	1	Lactobacillus apis	B-3_14	12320	66294.4	3.10125e+08	1	No	only
3-12	ESL0185	0	12320	0	8.16747e+08	2.72249e+06	15.1045	0.263668	0	Yes	bee	pilot	6	pilot	B-3_14	pilot	0	Lactobacillus apis	B-3_14	12320	66294.4	0	0	No	unadded
3-12	ESL0183	245	12320	0.0198864	8.16747e+08	2.72249e+06	15.1045	0.263668	1.62421e+07	Yes	bee	pilot	6	pilot	B-3_14	pilot	1	Lactobacillus helsingborgensis	B-3_14	12320	66294.4	1.62421e+07	1	No	unadded
3-12	ESL0835	0	12320	0	8.16747e+08	2.72249e+06	15.1045	0.263668	0	Yes	bee	pilot	6	pilot	B-3_14	pilot	0	Lactobacillus helsingborgensis	B-3_14	12320	66294.4	0	0	No	NA
3-12	ESL0354	0	12320	0	8.16747e+08	2.72249e+06	15.1045	0.263668	0	Yes	bee	pilot	6	pilot	B-3_14	pilot	0	Lactobacillus helsingborgensis	B-3_14	12320	66294.4	0	0	No	NA
3-12	ESL0393	0	12320	0	8.16747e+08	2.72249e+06	15.1045	0.263668	0	Yes	bee	pilot	6	pilot	B-3_14	pilot	0	Bombilactobacillus mellis	B-3_14	12320	66294.4	0	0	No	NA
3-12	ESL0259	0	12320	0	8.16747e+08	2.72249e+06	15.1045	0.263668	0	Yes	bee	pilot	6	pilot	B-3_14	pilot	0	Lactobacillus melliventris	B-3_14	12320	66294.4	0	0	No	NA
3-12	ESL0260	0	12320	0	8.16747e+08	2.72249e+06	15.1045	0.263668	0	Yes	bee	pilot	6	pilot	B-3_14	pilot	0	Lactobacillus melliventris	B-3_14	12320	66294.4	0	0	No	NA
3-12	ESL0184	0	12320	0	8.16747e+08	2.72249e+06	15.1045	0.263668	0	Yes	bee	pilot	6	pilot	B-3_14	pilot	0	Lactobacillus melliventris	B-3_14	12320	66294.4	0	0	No	unadded
3-12	ESL0350	2091	12320	0.169724	8.16747e+08	2.72249e+06	15.1045	0.263668	1.38622e+08	Yes	bee	pilot	6	pilot	B-3_14	pilot	1	Lactobacillus melliventris	B-3_14	12320	66294.4	1.38622e+08	1	No	only
3-12	ESL0186	0	12320	0	8.16747e+08	2.72249e+06	15.1045	0.263668	0	Yes	bee	pilot	6	pilot	B-3_14	pilot	0	Lactobacillus kullabergensis	B-3_14	12320	66294.4	0	0	No	unadded
3-12	ESL0261	821	12320	0.0666396	8.16747e+08	2.72249e+06	15.1045	0.263668	5.44277e+07	Yes	bee	pilot	6	pilot	B-3_14	pilot	1	Lactobacillus kullabergensis	B-3_14	12320	66294.4	5.44277e+07	1	No	only
3-12	unknown	0	12320	0	8.16747e+08	2.72249e+06	15.1045	0.263668	0	Yes	bee	pilot	6	pilot	B-3_14	pilot	0	NA	B-3_14	12320	66294.4	0	0	No	NA
1-2	ESL0825	65	2121	0.0306459	3.20332e+07	106777	19.8773	0.18024	981687	Yes	bee	pilot	1	pilot	AB-1	pilot	1	Bifidobacterium apousia	AB-1	2121	15102.9	981687	1	No	first
1-2	ESL0820	29	2121	0.0136728	3.20332e+07	106777	19.8773	0.18024	437984	Yes	bee	pilot	1	pilot	AB-1	pilot	1	Bifidobacterium apousia	AB-1	2121	15102.9	437984	1	No	second
1-2	ESL0822	0	2121	0	3.20332e+07	106777	19.8773	0.18024	0	Yes	bee	pilot	1	pilot	AB-1	pilot	0	Bifidobacterium asteroides	AB-1	2121	15102.9	0	0	No	first
1-2	ESL0170	25	2121	0.0117869	3.20332e+07	106777	19.8773	0.18024	377572	Yes	bee	pilot	1	pilot	AB-1	pilot	1	Bifidobacterium asteroides	AB-1	2121	15102.9	377572	1	No	second
1-2	ESL0824	49	2121	0.0231023	3.20332e+07	106777	19.8773	0.18024	740041	Yes	bee	pilot	1	pilot	AB-1	pilot	1	Bifidobacterium polysaccharolyticum	AB-1	2121	15102.9	740041	1	No	first
1-2	ESL0198	18	2121	0.00848656	3.20332e+07	106777	19.8773	0.18024	271852	Yes	bee	pilot	1	pilot	AB-1	pilot	1	Bifidobacterium polysaccharolyticum	AB-1	2121	15102.9	271852	1	No	second
1-2	ESL0827	22	2121	0.0103725	3.20332e+07	106777	19.8773	0.18024	332263	Yes	bee	pilot	1	pilot	AB-1	pilot	1	Bifidobacterium sp1.	AB-1	2121	15102.9	332263	1	No	first
1-2	ESL0199	17	2121	0.00801509	3.20332e+07	106777	19.8773	0.18024	256749	Yes	bee	pilot	1	pilot	AB-1	pilot	1	Bifidobacterium sp1.	AB-1	2121	15102.9	256749	1	No	second
1-2	ESL0200	0	2121	0	3.20332e+07	106777	19.8773	0.18024	0	Yes	bee	pilot	1	pilot	AB-1	pilot	0	Bifidobacterium sp2.	AB-1	2121	15102.9	0	0	No	first
1-2	ESL0819	0	2121	0	3.20332e+07	106777	19.8773	0.18024	0	Yes	bee	pilot	1	pilot	AB-1	pilot	0	Bifidobacterium sp2.	AB-1	2121	15102.9	0	0	No	second
1-2	ESL0197	0	2121	0	3.20332e+07	106777	19.8773	0.18024	0	Yes	bee	pilot	1	pilot	AB-1	pilot	0	Bifidobacterium coryneforme	AB-1	2121	15102.9	0	0	No	both
1-2	ESL0294	0	2121	0	3.20332e+07	106777	19.8773	0.18024	0	Yes	bee	pilot	1	pilot	AB-1	pilot	0	Bombilactobacillus mellis	AB-1	2121	15102.9	0	0	No	NA
1-2	ESL0394	322	2121	0.151815	3.20332e+07	106777	19.8773	0.18024	4.86313e+06	Yes	bee	pilot	1	pilot	AB-1	pilot	1	Lactobacillus melliventris	AB-1	2121	15102.9	4.86313e+06	1	No	second
1-2	ESL0295	0	2121	0	3.20332e+07	106777	19.8773	0.18024	0	Yes	bee	pilot	1	pilot	AB-1	pilot	0	Bombilactobacillus mellis	AB-1	2121	15102.9	0	0	No	first
1-2	ESL1028	0	2121	0	3.20332e+07	106777	19.8773	0.18024	0	Yes	bee	pilot	1	pilot	AB-1	pilot	0	Bombilactobacillus mellifer	AB-1	2121	15102.9	0	0	No	both
1-2	ESL0263	696	2121	0.328147	3.20332e+07	106777	19.8773	0.18024	1.05116e+07	Yes	bee	pilot	1	pilot	AB-1	pilot	1	Lactobacillus apis	AB-1	2121	15102.9	1.05116e+07	1	No	second
1-2	ESL0185	88	2121	0.0414899	3.20332e+07	106777	19.8773	0.18024	1.32905e+06	Yes	bee	pilot	1	pilot	AB-1	pilot	1	Lactobacillus apis	AB-1	2121	15102.9	1.32905e+06	1	No	first
1-2	ESL0183	219	2121	0.103253	3.20332e+07	106777	19.8773	0.18024	3.30753e+06	Yes	bee	pilot	1	pilot	AB-1	pilot	1	Lactobacillus helsingborgensis	AB-1	2121	15102.9	3.30753e+06	1	No	first
1-2	ESL0835	0	2121	0	3.20332e+07	106777	19.8773	0.18024	0	Yes	bee	pilot	1	pilot	AB-1	pilot	0	Lactobacillus helsingborgensis	AB-1	2121	15102.9	0	0	No	NA
1-2	ESL0354	0	2121	0	3.20332e+07	106777	19.8773	0.18024	0	Yes	bee	pilot	1	pilot	AB-1	pilot	0	Lactobacillus helsingborgensis	AB-1	2121	15102.9	0	0	No	NA
1-2	ESL0393	0	2121	0	3.20332e+07	106777	19.8773	0.18024	0	Yes	bee	pilot	1	pilot	AB-1	pilot	0	Bombilactobacillus mellis	AB-1	2121	15102.9	0	0	No	NA
1-2	ESL0259	0	2121	0	3.20332e+07	106777	19.8773	0.18024	0	Yes	bee	pilot	1	pilot	AB-1	pilot	0	Lactobacillus melliventris	AB-1	2121	15102.9	0	0	No	NA
1-2	ESL0260	0	2121	0	3.20332e+07	106777	19.8773	0.18024	0	Yes	bee	pilot	1	pilot	AB-1	pilot	0	Lactobacillus melliventris	AB-1	2121	15102.9	0	0	No	NA
1-2	ESL0184	0	2121	0	3.20332e+07	106777	19.8773	0.18024	0	Yes	bee	pilot	1	pilot	AB-1	pilot	0	Lactobacillus melliventris	AB-1	2121	15102.9	0	0	No	first
1-2	ESL0350	284	2121	0.133899	3.20332e+07	106777	19.8773	0.18024	4.28922e+06	Yes	bee	pilot	1	pilot	AB-1	pilot	1	Lactobacillus melliventris	AB-1	2121	15102.9	4.28922e+06	1	No	second
1-2	ESL0186	0	2121	0	3.20332e+07	106777	19.8773	0.18024	0	Yes	bee	pilot	1	pilot	AB-1	pilot	0	Lactobacillus kullabergensis	AB-1	2121	15102.9	0	0	No	first
1-2	ESL0261	248	2121	0.116926	3.20332e+07	106777	19.8773	0.18024	3.74552e+06	Yes	bee	pilot	1	pilot	AB-1	pilot	1	Lactobacillus kullabergensis	AB-1	2121	15102.9	3.74552e+06	1	No	second
1-2	unknown	39	2121	0.0183876	3.20332e+07	106777	19.8773	0.18024	589012	Yes	bee	pilot	1	pilot	AB-1	pilot	1	NA	AB-1	2121	15102.9	589012	1	No	NA
2-2	ESL0825	671	8559	0.078397	5.57089e+08	1.85696e+06	15.6683	0.240479	4.36741e+07	Yes	bee	pilot	3	pilot	AB-1	pilot	1	Bifidobacterium apousia	AB-1	8559	65088.1	4.36741e+07	1	No	first
2-2	ESL0820	0	8559	0	5.57089e+08	1.85696e+06	15.6683	0.240479	0	Yes	bee	pilot	3	pilot	AB-1	pilot	0	Bifidobacterium apousia	AB-1	8559	65088.1	0	0	No	second
2-2	ESL0822	360	8559	0.042061	5.57089e+08	1.85696e+06	15.6683	0.240479	2.34317e+07	Yes	bee	pilot	3	pilot	AB-1	pilot	1	Bifidobacterium asteroides	AB-1	8559	65088.1	2.34317e+07	1	No	first
2-2	ESL0170	0	8559	0	5.57089e+08	1.85696e+06	15.6683	0.240479	0	Yes	bee	pilot	3	pilot	AB-1	pilot	0	Bifidobacterium asteroides	AB-1	8559	65088.1	0	0	No	second
2-2	ESL0824	505	8559	0.0590022	5.57089e+08	1.85696e+06	15.6683	0.240479	3.28695e+07	Yes	bee	pilot	3	pilot	AB-1	pilot	1	Bifidobacterium polysaccharolyticum	AB-1	8559	65088.1	3.28695e+07	1	No	first
2-2	ESL0198	0	8559	0	5.57089e+08	1.85696e+06	15.6683	0.240479	0	Yes	bee	pilot	3	pilot	AB-1	pilot	0	Bifidobacterium polysaccharolyticum	AB-1	8559	65088.1	0	0	No	second
2-2	ESL0827	466	8559	0.0544456	5.57089e+08	1.85696e+06	15.6683	0.240479	3.03311e+07	Yes	bee	pilot	3	pilot	AB-1	pilot	1	Bifidobacterium sp1.	AB-1	8559	65088.1	3.03311e+07	1	No	first
2-2	ESL0199	0	8559	0	5.57089e+08	1.85696e+06	15.6683	0.240479	0	Yes	bee	pilot	3	pilot	AB-1	pilot	0	Bifidobacterium sp1.	AB-1	8559	65088.1	0	0	No	second
2-2	ESL0200	78	8559	0.00911321	5.57089e+08	1.85696e+06	15.6683	0.240479	5.07688e+06	Yes	bee	pilot	3	pilot	AB-1	pilot	1	Bifidobacterium sp2.	AB-1	8559	65088.1	5.07688e+06	1	No	first
2-2	ESL0819	0	8559	0	5.57089e+08	1.85696e+06	15.6683	0.240479	0	Yes	bee	pilot	3	pilot	AB-1	pilot	0	Bifidobacterium sp2.	AB-1	8559	65088.1	0	0	No	second
2-2	ESL0197	179	8559	0.0209137	5.57089e+08	1.85696e+06	15.6683	0.240479	1.16508e+07	Yes	bee	pilot	3	pilot	AB-1	pilot	1	Bifidobacterium coryneforme	AB-1	8559	65088.1	1.16508e+07	1	No	both
2-2	ESL0294	0	8559	0	5.57089e+08	1.85696e+06	15.6683	0.240479	0	Yes	bee	pilot	3	pilot	AB-1	pilot	0	Bombilactobacillus mellis	AB-1	8559	65088.1	0	0	No	NA
2-2	ESL0394	1	8559	0.000116836	5.57089e+08	1.85696e+06	15.6683	0.240479	65088.1	Yes	bee	pilot	3	pilot	AB-1	pilot	1	Lactobacillus melliventris	AB-1	8559	65088.1	65088.1	1	No	second
2-2	ESL0295	927	8559	0.108307	5.57089e+08	1.85696e+06	15.6683	0.240479	6.03367e+07	Yes	bee	pilot	3	pilot	AB-1	pilot	1	Bombilactobacillus mellis	AB-1	8559	65088.1	6.03367e+07	1	No	first
2-2	ESL1028	0	8559	0	5.57089e+08	1.85696e+06	15.6683	0.240479	0	Yes	bee	pilot	3	pilot	AB-1	pilot	0	Bombilactobacillus mellifer	AB-1	8559	65088.1	0	0	No	both
2-2	ESL0263	488	8559	0.057016	5.57089e+08	1.85696e+06	15.6683	0.240479	3.1763e+07	Yes	bee	pilot	3	pilot	AB-1	pilot	1	Lactobacillus apis	AB-1	8559	65088.1	3.1763e+07	1	No	second
2-2	ESL0185	639	8559	0.0746583	5.57089e+08	1.85696e+06	15.6683	0.240479	4.15913e+07	Yes	bee	pilot	3	pilot	AB-1	pilot	1	Lactobacillus apis	AB-1	8559	65088.1	4.15913e+07	1	No	first
2-2	ESL0183	962	8559	0.112396	5.57089e+08	1.85696e+06	15.6683	0.240479	6.26148e+07	Yes	bee	pilot	3	pilot	AB-1	pilot	1	Lactobacillus helsingborgensis	AB-1	8559	65088.1	6.26148e+07	1	No	first
2-2	ESL0835	0	8559	0	5.57089e+08	1.85696e+06	15.6683	0.240479	0	Yes	bee	pilot	3	pilot	AB-1	pilot	0	Lactobacillus helsingborgensis	AB-1	8559	65088.1	0	0	No	NA
2-2	ESL0354	0	8559	0	5.57089e+08	1.85696e+06	15.6683	0.240479	0	Yes	bee	pilot	3	pilot	AB-1	pilot	0	Lactobacillus helsingborgensis	AB-1	8559	65088.1	0	0	No	NA
2-2	ESL0393	0	8559	0	5.57089e+08	1.85696e+06	15.6683	0.240479	0	Yes	bee	pilot	3	pilot	AB-1	pilot	0	Bombilactobacillus mellis	AB-1	8559	65088.1	0	0	No	NA
2-2	ESL0259	0	8559	0	5.57089e+08	1.85696e+06	15.6683	0.240479	0	Yes	bee	pilot	3	pilot	AB-1	pilot	0	Lactobacillus melliventris	AB-1	8559	65088.1	0	0	No	NA
2-2	ESL0260	0	8559	0	5.57089e+08	1.85696e+06	15.6683	0.240479	0	Yes	bee	pilot	3	pilot	AB-1	pilot	0	Lactobacillus melliventris	AB-1	8559	65088.1	0	0	No	NA
2-2	ESL0184	1639	8559	0.191494	5.57089e+08	1.85696e+06	15.6683	0.240479	1.06679e+08	Yes	bee	pilot	3	pilot	AB-1	pilot	1	Lactobacillus melliventris	AB-1	8559	65088.1	1.06679e+08	1	No	first
2-2	ESL0350	0	8559	0	5.57089e+08	1.85696e+06	15.6683	0.240479	0	Yes	bee	pilot	3	pilot	AB-1	pilot	0	Lactobacillus melliventris	AB-1	8559	65088.1	0	0	No	second
2-2	ESL0186	1644	8559	0.192079	5.57089e+08	1.85696e+06	15.6683	0.240479	1.07005e+08	Yes	bee	pilot	3	pilot	AB-1	pilot	1	Lactobacillus kullabergensis	AB-1	8559	65088.1	1.07005e+08	1	No	first
2-2	ESL0261	0	8559	0	5.57089e+08	1.85696e+06	15.6683	0.240479	0	Yes	bee	pilot	3	pilot	AB-1	pilot	0	Lactobacillus kullabergensis	AB-1	8559	65088.1	0	0	No	second
2-2	unknown	0	8559	0	5.57089e+08	1.85696e+06	15.6683	0.240479	0	Yes	bee	pilot	3	pilot	AB-1	pilot	0	NA	AB-1	8559	65088.1	0	0	No	NA
2-14	ESL0825	383	6045	0.0633581	4.23136e+08	1.41045e+06	16.0736	0.140645	2.68091e+07	Yes	bee	pilot	3	pilot	AB-1	pilot	1	Bifidobacterium apousia	AB-1	6045	69997.7	2.68091e+07	1	No	first
2-14	ESL0820	26	6045	0.00430108	4.23136e+08	1.41045e+06	16.0736	0.140645	1.81994e+06	Yes	bee	pilot	3	pilot	AB-1	pilot	1	Bifidobacterium apousia	AB-1	6045	69997.7	1.81994e+06	1	No	second
2-14	ESL0822	208	6045	0.0344086	4.23136e+08	1.41045e+06	16.0736	0.140645	1.45595e+07	Yes	bee	pilot	3	pilot	AB-1	pilot	1	Bifidobacterium asteroides	AB-1	6045	69997.7	1.45595e+07	1	No	first
2-14	ESL0170	0	6045	0	4.23136e+08	1.41045e+06	16.0736	0.140645	0	Yes	bee	pilot	3	pilot	AB-1	pilot	0	Bifidobacterium asteroides	AB-1	6045	69997.7	0	0	No	second
2-14	ESL0824	500	6045	0.082713	4.23136e+08	1.41045e+06	16.0736	0.140645	3.49989e+07	Yes	bee	pilot	3	pilot	AB-1	pilot	1	Bifidobacterium polysaccharolyticum	AB-1	6045	69997.7	3.49989e+07	1	No	first
2-14	ESL0198	8	6045	0.00132341	4.23136e+08	1.41045e+06	16.0736	0.140645	559982	Yes	bee	pilot	3	pilot	AB-1	pilot	1	Bifidobacterium polysaccharolyticum	AB-1	6045	69997.7	559982	1	No	second
2-14	ESL0827	273	6045	0.0451613	4.23136e+08	1.41045e+06	16.0736	0.140645	1.91094e+07	Yes	bee	pilot	3	pilot	AB-1	pilot	1	Bifidobacterium sp1.	AB-1	6045	69997.7	1.91094e+07	1	No	first
2-14	ESL0199	17	6045	0.00281224	4.23136e+08	1.41045e+06	16.0736	0.140645	1.18996e+06	Yes	bee	pilot	3	pilot	AB-1	pilot	1	Bifidobacterium sp1.	AB-1	6045	69997.7	1.18996e+06	1	No	second
2-14	ESL0200	26	6045	0.00430108	4.23136e+08	1.41045e+06	16.0736	0.140645	1.81994e+06	Yes	bee	pilot	3	pilot	AB-1	pilot	1	Bifidobacterium sp2.	AB-1	6045	69997.7	1.81994e+06	1	No	first
2-14	ESL0819	0	6045	0	4.23136e+08	1.41045e+06	16.0736	0.140645	0	Yes	bee	pilot	3	pilot	AB-1	pilot	0	Bifidobacterium sp2.	AB-1	6045	69997.7	0	0	No	second
2-14	ESL0197	23	6045	0.0038048	4.23136e+08	1.41045e+06	16.0736	0.140645	1.60995e+06	Yes	bee	pilot	3	pilot	AB-1	pilot	1	Bifidobacterium coryneforme	AB-1	6045	69997.7	1.60995e+06	1	No	both
2-14	ESL0294	0	6045	0	4.23136e+08	1.41045e+06	16.0736	0.140645	0	Yes	bee	pilot	3	pilot	AB-1	pilot	0	Bombilactobacillus mellis	AB-1	6045	69997.7	0	0	No	NA
2-14	ESL0394	131	6045	0.0216708	4.23136e+08	1.41045e+06	16.0736	0.140645	9.1697e+06	Yes	bee	pilot	3	pilot	AB-1	pilot	1	Lactobacillus melliventris	AB-1	6045	69997.7	9.1697e+06	1	No	second
2-14	ESL0295	768	6045	0.127047	4.23136e+08	1.41045e+06	16.0736	0.140645	5.37583e+07	Yes	bee	pilot	3	pilot	AB-1	pilot	1	Bombilactobacillus mellis	AB-1	6045	69997.7	5.37583e+07	1	No	first
2-14	ESL1028	0	6045	0	4.23136e+08	1.41045e+06	16.0736	0.140645	0	Yes	bee	pilot	3	pilot	AB-1	pilot	0	Bombilactobacillus mellifer	AB-1	6045	69997.7	0	0	No	both
2-14	ESL0263	1037	6045	0.171547	4.23136e+08	1.41045e+06	16.0736	0.140645	7.25876e+07	Yes	bee	pilot	3	pilot	AB-1	pilot	1	Lactobacillus apis	AB-1	6045	69997.7	7.25876e+07	1	No	second
2-14	ESL0185	512	6045	0.0846981	4.23136e+08	1.41045e+06	16.0736	0.140645	3.58388e+07	Yes	bee	pilot	3	pilot	AB-1	pilot	1	Lactobacillus apis	AB-1	6045	69997.7	3.58388e+07	1	No	first
2-14	ESL0183	470	6045	0.0777502	4.23136e+08	1.41045e+06	16.0736	0.140645	3.28989e+07	Yes	bee	pilot	3	pilot	AB-1	pilot	1	Lactobacillus helsingborgensis	AB-1	6045	69997.7	3.28989e+07	1	No	first
2-14	ESL0835	0	6045	0	4.23136e+08	1.41045e+06	16.0736	0.140645	0	Yes	bee	pilot	3	pilot	AB-1	pilot	0	Lactobacillus helsingborgensis	AB-1	6045	69997.7	0	0	No	NA
2-14	ESL0354	0	6045	0	4.23136e+08	1.41045e+06	16.0736	0.140645	0	Yes	bee	pilot	3	pilot	AB-1	pilot	0	Lactobacillus helsingborgensis	AB-1	6045	69997.7	0	0	No	NA
2-14	ESL0393	0	6045	0	4.23136e+08	1.41045e+06	16.0736	0.140645	0	Yes	bee	pilot	3	pilot	AB-1	pilot	0	Bombilactobacillus mellis	AB-1	6045	69997.7	0	0	No	NA
2-14	ESL0259	0	6045	0	4.23136e+08	1.41045e+06	16.0736	0.140645	0	Yes	bee	pilot	3	pilot	AB-1	pilot	0	Lactobacillus melliventris	AB-1	6045	69997.7	0	0	No	NA
2-14	ESL0260	0	6045	0	4.23136e+08	1.41045e+06	16.0736	0.140645	0	Yes	bee	pilot	3	pilot	AB-1	pilot	0	Lactobacillus melliventris	AB-1	6045	69997.7	0	0	No	NA
2-14	ESL0184	0	6045	0	4.23136e+08	1.41045e+06	16.0736	0.140645	0	Yes	bee	pilot	3	pilot	AB-1	pilot	0	Lactobacillus melliventris	AB-1	6045	69997.7	0	0	No	first
2-14	ESL0350	230	6045	0.038048	4.23136e+08	1.41045e+06	16.0736	0.140645	1.60995e+07	Yes	bee	pilot	3	pilot	AB-1	pilot	1	Lactobacillus melliventris	AB-1	6045	69997.7	1.60995e+07	1	No	second
2-14	ESL0186	1428	6045	0.236228	4.23136e+08	1.41045e+06	16.0736	0.140645	9.99568e+07	Yes	bee	pilot	3	pilot	AB-1	pilot	1	Lactobacillus kullabergensis	AB-1	6045	69997.7	9.99568e+07	1	No	first
2-14	ESL0261	0	6045	0	4.23136e+08	1.41045e+06	16.0736	0.140645	0	Yes	bee	pilot	3	pilot	AB-1	pilot	0	Lactobacillus kullabergensis	AB-1	6045	69997.7	0	0	No	second
2-14	unknown	5	6045	0.00082713	4.23136e+08	1.41045e+06	16.0736	0.140645	349989	Yes	bee	pilot	3	pilot	AB-1	pilot	1	NA	AB-1	6045	69997.7	349989	1	No	NA
3-2	ESL0825	1442	11562	0.124719	1.05132e+09	3.50438e+06	14.7324	0.1587	1.31119e+08	Yes	bee	pilot	5	pilot	AB-1	pilot	1	Bifidobacterium apousia	AB-1	11562	90928.5	1.31119e+08	1	No	first
3-2	ESL0820	13	11562	0.00112437	1.05132e+09	3.50438e+06	14.7324	0.1587	1.18207e+06	Yes	bee	pilot	5	pilot	AB-1	pilot	1	Bifidobacterium apousia	AB-1	11562	90928.5	1.18207e+06	1	No	second
3-2	ESL0822	354	11562	0.0306175	1.05132e+09	3.50438e+06	14.7324	0.1587	3.21887e+07	Yes	bee	pilot	5	pilot	AB-1	pilot	1	Bifidobacterium asteroides	AB-1	11562	90928.5	3.21887e+07	1	No	first
3-2	ESL0170	0	11562	0	1.05132e+09	3.50438e+06	14.7324	0.1587	0	Yes	bee	pilot	5	pilot	AB-1	pilot	0	Bifidobacterium asteroides	AB-1	11562	90928.5	0	0	No	second
3-2	ESL0824	706	11562	0.0610621	1.05132e+09	3.50438e+06	14.7324	0.1587	6.41955e+07	Yes	bee	pilot	5	pilot	AB-1	pilot	1	Bifidobacterium polysaccharolyticum	AB-1	11562	90928.5	6.41955e+07	1	No	first
3-2	ESL0198	0	11562	0	1.05132e+09	3.50438e+06	14.7324	0.1587	0	Yes	bee	pilot	5	pilot	AB-1	pilot	0	Bifidobacterium polysaccharolyticum	AB-1	11562	90928.5	0	0	No	second
3-2	ESL0827	482	11562	0.0416883	1.05132e+09	3.50438e+06	14.7324	0.1587	4.38275e+07	Yes	bee	pilot	5	pilot	AB-1	pilot	1	Bifidobacterium sp1.	AB-1	11562	90928.5	4.38275e+07	1	No	first
3-2	ESL0199	16	11562	0.00138384	1.05132e+09	3.50438e+06	14.7324	0.1587	1.45486e+06	Yes	bee	pilot	5	pilot	AB-1	pilot	1	Bifidobacterium sp1.	AB-1	11562	90928.5	1.45486e+06	1	No	second
3-2	ESL0200	28	11562	0.00242173	1.05132e+09	3.50438e+06	14.7324	0.1587	2.546e+06	Yes	bee	pilot	5	pilot	AB-1	pilot	1	Bifidobacterium sp2.	AB-1	11562	90928.5	2.546e+06	1	No	first
3-2	ESL0819	0	11562	0	1.05132e+09	3.50438e+06	14.7324	0.1587	0	Yes	bee	pilot	5	pilot	AB-1	pilot	0	Bifidobacterium sp2.	AB-1	11562	90928.5	0	0	No	second
3-2	ESL0197	11	11562	0.000951392	1.05132e+09	3.50438e+06	14.7324	0.1587	1.00021e+06	Yes	bee	pilot	5	pilot	AB-1	pilot	1	Bifidobacterium coryneforme	AB-1	11562	90928.5	1.00021e+06	1	No	both
3-2	ESL0294	0	11562	0	1.05132e+09	3.50438e+06	14.7324	0.1587	0	Yes	bee	pilot	5	pilot	AB-1	pilot	0	Bombilactobacillus mellis	AB-1	11562	90928.5	0	0	No	NA
3-2	ESL0394	458	11562	0.0396125	1.05132e+09	3.50438e+06	14.7324	0.1587	4.16453e+07	Yes	bee	pilot	5	pilot	AB-1	pilot	1	Lactobacillus melliventris	AB-1	11562	90928.5	4.16453e+07	1	No	second
3-2	ESL0295	0	11562	0	1.05132e+09	3.50438e+06	14.7324	0.1587	0	Yes	bee	pilot	5	pilot	AB-1	pilot	0	Bombilactobacillus mellis	AB-1	11562	90928.5	0	0	No	first
3-2	ESL1028	0	11562	0	1.05132e+09	3.50438e+06	14.7324	0.1587	0	Yes	bee	pilot	5	pilot	AB-1	pilot	0	Bombilactobacillus mellifer	AB-1	11562	90928.5	0	0	No	both
3-2	ESL0263	1924	11562	0.166407	1.05132e+09	3.50438e+06	14.7324	0.1587	1.74946e+08	Yes	bee	pilot	5	pilot	AB-1	pilot	1	Lactobacillus apis	AB-1	11562	90928.5	1.74946e+08	1	No	second
3-2	ESL0185	888	11562	0.0768033	1.05132e+09	3.50438e+06	14.7324	0.1587	8.07445e+07	Yes	bee	pilot	5	pilot	AB-1	pilot	1	Lactobacillus apis	AB-1	11562	90928.5	8.07445e+07	1	No	first
3-2	ESL0183	1577	11562	0.136395	1.05132e+09	3.50438e+06	14.7324	0.1587	1.43394e+08	Yes	bee	pilot	5	pilot	AB-1	pilot	1	Lactobacillus helsingborgensis	AB-1	11562	90928.5	1.43394e+08	1	No	first
3-2	ESL0835	0	11562	0	1.05132e+09	3.50438e+06	14.7324	0.1587	0	Yes	bee	pilot	5	pilot	AB-1	pilot	0	Lactobacillus helsingborgensis	AB-1	11562	90928.5	0	0	No	NA
3-2	ESL0354	0	11562	0	1.05132e+09	3.50438e+06	14.7324	0.1587	0	Yes	bee	pilot	5	pilot	AB-1	pilot	0	Lactobacillus helsingborgensis	AB-1	11562	90928.5	0	0	No	NA
3-2	ESL0393	0	11562	0	1.05132e+09	3.50438e+06	14.7324	0.1587	0	Yes	bee	pilot	5	pilot	AB-1	pilot	0	Bombilactobacillus mellis	AB-1	11562	90928.5	0	0	No	NA
3-2	ESL0259	0	11562	0	1.05132e+09	3.50438e+06	14.7324	0.1587	0	Yes	bee	pilot	5	pilot	AB-1	pilot	0	Lactobacillus melliventris	AB-1	11562	90928.5	0	0	No	NA
3-2	ESL0260	0	11562	0	1.05132e+09	3.50438e+06	14.7324	0.1587	0	Yes	bee	pilot	5	pilot	AB-1	pilot	0	Lactobacillus melliventris	AB-1	11562	90928.5	0	0	No	NA
3-2	ESL0184	0	11562	0	1.05132e+09	3.50438e+06	14.7324	0.1587	0	Yes	bee	pilot	5	pilot	AB-1	pilot	0	Lactobacillus melliventris	AB-1	11562	90928.5	0	0	No	first
3-2	ESL0350	315	11562	0.0272444	1.05132e+09	3.50438e+06	14.7324	0.1587	2.86425e+07	Yes	bee	pilot	5	pilot	AB-1	pilot	1	Lactobacillus melliventris	AB-1	11562	90928.5	2.86425e+07	1	No	second
3-2	ESL0186	3261	11562	0.282045	1.05132e+09	3.50438e+06	14.7324	0.1587	2.96518e+08	Yes	bee	pilot	5	pilot	AB-1	pilot	1	Lactobacillus kullabergensis	AB-1	11562	90928.5	2.96518e+08	1	No	first
3-2	ESL0261	0	11562	0	1.05132e+09	3.50438e+06	14.7324	0.1587	0	Yes	bee	pilot	5	pilot	AB-1	pilot	0	Lactobacillus kullabergensis	AB-1	11562	90928.5	0	0	No	second
3-2	unknown	87	11562	0.00752465	1.05132e+09	3.50438e+06	14.7324	0.1587	7.91078e+06	Yes	bee	pilot	5	pilot	AB-1	pilot	1	NA	AB-1	11562	90928.5	7.91078e+06	1	No	NA
3-14	ESL0825	936	10062	0.0930233	4.61231e+08	1.53744e+06	15.9466	0.0457242	4.29053e+07	Yes	bee	pilot	5	pilot	AB-1	pilot	1	Bifidobacterium apousia	AB-1	10062	45838.9	4.29053e+07	1	No	first
3-14	ESL0820	14	10062	0.00139137	4.61231e+08	1.53744e+06	15.9466	0.0457242	641745	Yes	bee	pilot	5	pilot	AB-1	pilot	1	Bifidobacterium apousia	AB-1	10062	45838.9	641745	1	No	second
3-14	ESL0822	347	10062	0.0344862	4.61231e+08	1.53744e+06	15.9466	0.0457242	1.59061e+07	Yes	bee	pilot	5	pilot	AB-1	pilot	1	Bifidobacterium asteroides	AB-1	10062	45838.9	1.59061e+07	1	No	first
3-14	ESL0170	0	10062	0	4.61231e+08	1.53744e+06	15.9466	0.0457242	0	Yes	bee	pilot	5	pilot	AB-1	pilot	0	Bifidobacterium asteroides	AB-1	10062	45838.9	0	0	No	second
3-14	ESL0824	827	10062	0.0821904	4.61231e+08	1.53744e+06	15.9466	0.0457242	3.79088e+07	Yes	bee	pilot	5	pilot	AB-1	pilot	1	Bifidobacterium polysaccharolyticum	AB-1	10062	45838.9	3.79088e+07	1	No	first
3-14	ESL0198	0	10062	0	4.61231e+08	1.53744e+06	15.9466	0.0457242	0	Yes	bee	pilot	5	pilot	AB-1	pilot	0	Bifidobacterium polysaccharolyticum	AB-1	10062	45838.9	0	0	No	second
3-14	ESL0827	542	10062	0.053866	4.61231e+08	1.53744e+06	15.9466	0.0457242	2.48447e+07	Yes	bee	pilot	5	pilot	AB-1	pilot	1	Bifidobacterium sp1.	AB-1	10062	45838.9	2.48447e+07	1	No	first
3-14	ESL0199	6	10062	0.000596303	4.61231e+08	1.53744e+06	15.9466	0.0457242	275034	Yes	bee	pilot	5	pilot	AB-1	pilot	1	Bifidobacterium sp1.	AB-1	10062	45838.9	275034	1	No	second
3-14	ESL0200	45	10062	0.00447227	4.61231e+08	1.53744e+06	15.9466	0.0457242	2.06275e+06	Yes	bee	pilot	5	pilot	AB-1	pilot	1	Bifidobacterium sp2.	AB-1	10062	45838.9	2.06275e+06	1	No	first
3-14	ESL0819	0	10062	0	4.61231e+08	1.53744e+06	15.9466	0.0457242	0	Yes	bee	pilot	5	pilot	AB-1	pilot	0	Bifidobacterium sp2.	AB-1	10062	45838.9	0	0	No	second
3-14	ESL0197	0	10062	0	4.61231e+08	1.53744e+06	15.9466	0.0457242	0	Yes	bee	pilot	5	pilot	AB-1	pilot	0	Bifidobacterium coryneforme	AB-1	10062	45838.9	0	0	No	both
3-14	ESL0294	0	10062	0	4.61231e+08	1.53744e+06	15.9466	0.0457242	0	Yes	bee	pilot	5	pilot	AB-1	pilot	0	Bombilactobacillus mellis	AB-1	10062	45838.9	0	0	No	NA
3-14	ESL0394	264	10062	0.0262373	4.61231e+08	1.53744e+06	15.9466	0.0457242	1.21015e+07	Yes	bee	pilot	5	pilot	AB-1	pilot	1	Lactobacillus melliventris	AB-1	10062	45838.9	1.21015e+07	1	No	second
3-14	ESL0295	18	10062	0.00178891	4.61231e+08	1.53744e+06	15.9466	0.0457242	825101	Yes	bee	pilot	5	pilot	AB-1	pilot	1	Bombilactobacillus mellis	AB-1	10062	45838.9	825101	1	No	first
3-14	ESL1028	0	10062	0	4.61231e+08	1.53744e+06	15.9466	0.0457242	0	Yes	bee	pilot	5	pilot	AB-1	pilot	0	Bombilactobacillus mellifer	AB-1	10062	45838.9	0	0	No	both
3-14	ESL0263	2024	10062	0.201153	4.61231e+08	1.53744e+06	15.9466	0.0457242	9.2778e+07	Yes	bee	pilot	5	pilot	AB-1	pilot	1	Lactobacillus apis	AB-1	10062	45838.9	9.2778e+07	1	No	second
3-14	ESL0185	976	10062	0.0969986	4.61231e+08	1.53744e+06	15.9466	0.0457242	4.47388e+07	Yes	bee	pilot	5	pilot	AB-1	pilot	1	Lactobacillus apis	AB-1	10062	45838.9	4.47388e+07	1	No	first
3-14	ESL0183	791	10062	0.0786126	4.61231e+08	1.53744e+06	15.9466	0.0457242	3.62586e+07	Yes	bee	pilot	5	pilot	AB-1	pilot	1	Lactobacillus helsingborgensis	AB-1	10062	45838.9	3.62586e+07	1	No	first
3-14	ESL0835	0	10062	0	4.61231e+08	1.53744e+06	15.9466	0.0457242	0	Yes	bee	pilot	5	pilot	AB-1	pilot	0	Lactobacillus helsingborgensis	AB-1	10062	45838.9	0	0	No	NA
3-14	ESL0354	0	10062	0	4.61231e+08	1.53744e+06	15.9466	0.0457242	0	Yes	bee	pilot	5	pilot	AB-1	pilot	0	Lactobacillus helsingborgensis	AB-1	10062	45838.9	0	0	No	NA
3-14	ESL0393	0	10062	0	4.61231e+08	1.53744e+06	15.9466	0.0457242	0	Yes	bee	pilot	5	pilot	AB-1	pilot	0	Bombilactobacillus mellis	AB-1	10062	45838.9	0	0	No	NA
3-14	ESL0259	0	10062	0	4.61231e+08	1.53744e+06	15.9466	0.0457242	0	Yes	bee	pilot	5	pilot	AB-1	pilot	0	Lactobacillus melliventris	AB-1	10062	45838.9	0	0	No	NA
3-14	ESL0260	0	10062	0	4.61231e+08	1.53744e+06	15.9466	0.0457242	0	Yes	bee	pilot	5	pilot	AB-1	pilot	0	Lactobacillus melliventris	AB-1	10062	45838.9	0	0	No	NA
3-14	ESL0184	25	10062	0.0024846	4.61231e+08	1.53744e+06	15.9466	0.0457242	1.14597e+06	Yes	bee	pilot	5	pilot	AB-1	pilot	1	Lactobacillus melliventris	AB-1	10062	45838.9	1.14597e+06	1	No	first
3-14	ESL0350	74	10062	0.0073544	4.61231e+08	1.53744e+06	15.9466	0.0457242	3.39208e+06	Yes	bee	pilot	5	pilot	AB-1	pilot	1	Lactobacillus melliventris	AB-1	10062	45838.9	3.39208e+06	1	No	second
3-14	ESL0186	3171	10062	0.315146	4.61231e+08	1.53744e+06	15.9466	0.0457242	1.45355e+08	Yes	bee	pilot	5	pilot	AB-1	pilot	1	Lactobacillus kullabergensis	AB-1	10062	45838.9	1.45355e+08	1	No	first
3-14	ESL0261	0	10062	0	4.61231e+08	1.53744e+06	15.9466	0.0457242	0	Yes	bee	pilot	5	pilot	AB-1	pilot	0	Lactobacillus kullabergensis	AB-1	10062	45838.9	0	0	No	second
3-14	unknown	2	10062	0.000198768	4.61231e+08	1.53744e+06	15.9466	0.0457242	91677.9	Yes	bee	pilot	5	pilot	AB-1	pilot	1	NA	AB-1	10062	45838.9	91677.9	1	No	NA
1-3	ESL0825	653	10853	0.0601677	1.60054e+08	533513	17.5064	0.190471	9.63007e+06	Yes	bee	pilot	2	pilot	BA-1	pilot	1	Bifidobacterium apousia	BA-1	10853	14747.4	9.63007e+06	1	No	second
1-3	ESL0820	501	10853	0.0461624	1.60054e+08	533513	17.5064	0.190471	7.38846e+06	Yes	bee	pilot	2	pilot	BA-1	pilot	1	Bifidobacterium apousia	BA-1	10853	14747.4	7.38846e+06	1	No	first
1-3	ESL0822	460	10853	0.0423846	1.60054e+08	533513	17.5064	0.190471	6.78382e+06	Yes	bee	pilot	2	pilot	BA-1	pilot	1	Bifidobacterium asteroides	BA-1	10853	14747.4	6.78382e+06	1	No	second
1-3	ESL0170	53	10853	0.00488344	1.60054e+08	533513	17.5064	0.190471	781614	Yes	bee	pilot	2	pilot	BA-1	pilot	1	Bifidobacterium asteroides	BA-1	10853	14747.4	781614	1	No	first
1-3	ESL0824	868	10853	0.0799779	1.60054e+08	533513	17.5064	0.190471	1.28008e+07	Yes	bee	pilot	2	pilot	BA-1	pilot	1	Bifidobacterium polysaccharolyticum	BA-1	10853	14747.4	1.28008e+07	1	No	second
1-3	ESL0198	129	10853	0.0118861	1.60054e+08	533513	17.5064	0.190471	1.90242e+06	Yes	bee	pilot	2	pilot	BA-1	pilot	1	Bifidobacterium polysaccharolyticum	BA-1	10853	14747.4	1.90242e+06	1	No	first
1-3	ESL0827	254	10853	0.0234037	1.60054e+08	533513	17.5064	0.190471	3.74585e+06	Yes	bee	pilot	2	pilot	BA-1	pilot	1	Bifidobacterium sp1.	BA-1	10853	14747.4	3.74585e+06	1	No	second
1-3	ESL0199	342	10853	0.031512	1.60054e+08	533513	17.5064	0.190471	5.04362e+06	Yes	bee	pilot	2	pilot	BA-1	pilot	1	Bifidobacterium sp1.	BA-1	10853	14747.4	5.04362e+06	1	No	first
1-3	ESL0200	0	10853	0	1.60054e+08	533513	17.5064	0.190471	0	Yes	bee	pilot	2	pilot	BA-1	pilot	0	Bifidobacterium sp2.	BA-1	10853	14747.4	0	0	No	second
1-3	ESL0819	9	10853	0.000829264	1.60054e+08	533513	17.5064	0.190471	132727	Yes	bee	pilot	2	pilot	BA-1	pilot	1	Bifidobacterium sp2.	BA-1	10853	14747.4	132727	1	No	first
1-3	ESL0197	23	10853	0.00211923	1.60054e+08	533513	17.5064	0.190471	339191	Yes	bee	pilot	2	pilot	BA-1	pilot	1	Bifidobacterium coryneforme	BA-1	10853	14747.4	339191	1	No	both
1-3	ESL0294	0	10853	0	1.60054e+08	533513	17.5064	0.190471	0	Yes	bee	pilot	2	pilot	BA-1	pilot	0	Bombilactobacillus mellis	BA-1	10853	14747.4	0	0	No	NA
1-3	ESL0394	1464	10853	0.134894	1.60054e+08	533513	17.5064	0.190471	2.15902e+07	Yes	bee	pilot	2	pilot	BA-1	pilot	1	Lactobacillus melliventris	BA-1	10853	14747.4	2.15902e+07	1	No	first
1-3	ESL0295	790	10853	0.0727909	1.60054e+08	533513	17.5064	0.190471	1.16505e+07	Yes	bee	pilot	2	pilot	BA-1	pilot	1	Bombilactobacillus mellis	BA-1	10853	14747.4	1.16505e+07	1	No	second
1-3	ESL1028	0	10853	0	1.60054e+08	533513	17.5064	0.190471	0	Yes	bee	pilot	2	pilot	BA-1	pilot	0	Bombilactobacillus mellifer	BA-1	10853	14747.4	0	0	No	both
1-3	ESL0263	3204	10853	0.295218	1.60054e+08	533513	17.5064	0.190471	4.72508e+07	Yes	bee	pilot	2	pilot	BA-1	pilot	1	Lactobacillus apis	BA-1	10853	14747.4	4.72508e+07	1	No	first
1-3	ESL0185	74	10853	0.00681839	1.60054e+08	533513	17.5064	0.190471	1.09131e+06	Yes	bee	pilot	2	pilot	BA-1	pilot	1	Lactobacillus apis	BA-1	10853	14747.4	1.09131e+06	1	No	second
1-3	ESL0183	138	10853	0.0127154	1.60054e+08	533513	17.5064	0.190471	2.03515e+06	Yes	bee	pilot	2	pilot	BA-1	pilot	1	Lactobacillus helsingborgensis	BA-1	10853	14747.4	2.03515e+06	1	No	second
1-3	ESL0835	0	10853	0	1.60054e+08	533513	17.5064	0.190471	0	Yes	bee	pilot	2	pilot	BA-1	pilot	0	Lactobacillus helsingborgensis	BA-1	10853	14747.4	0	0	No	NA
1-3	ESL0354	0	10853	0	1.60054e+08	533513	17.5064	0.190471	0	Yes	bee	pilot	2	pilot	BA-1	pilot	0	Lactobacillus helsingborgensis	BA-1	10853	14747.4	0	0	No	NA
1-3	ESL0393	0	10853	0	1.60054e+08	533513	17.5064	0.190471	0	Yes	bee	pilot	2	pilot	BA-1	pilot	0	Bombilactobacillus mellis	BA-1	10853	14747.4	0	0	No	NA
1-3	ESL0259	0	10853	0	1.60054e+08	533513	17.5064	0.190471	0	Yes	bee	pilot	2	pilot	BA-1	pilot	0	Lactobacillus melliventris	BA-1	10853	14747.4	0	0	No	NA
1-3	ESL0260	0	10853	0	1.60054e+08	533513	17.5064	0.190471	0	Yes	bee	pilot	2	pilot	BA-1	pilot	0	Lactobacillus melliventris	BA-1	10853	14747.4	0	0	No	NA
1-3	ESL0184	137	10853	0.0126232	1.60054e+08	533513	17.5064	0.190471	2.0204e+06	Yes	bee	pilot	2	pilot	BA-1	pilot	1	Lactobacillus melliventris	BA-1	10853	14747.4	2.0204e+06	1	No	second
1-3	ESL0350	824	10853	0.0759237	1.60054e+08	533513	17.5064	0.190471	1.21519e+07	Yes	bee	pilot	2	pilot	BA-1	pilot	1	Lactobacillus melliventris	BA-1	10853	14747.4	1.21519e+07	1	No	first
1-3	ESL0186	156	10853	0.0143739	1.60054e+08	533513	17.5064	0.190471	2.3006e+06	Yes	bee	pilot	2	pilot	BA-1	pilot	1	Lactobacillus kullabergensis	BA-1	10853	14747.4	2.3006e+06	1	No	second
1-3	ESL0261	764	10853	0.0703953	1.60054e+08	533513	17.5064	0.190471	1.1267e+07	Yes	bee	pilot	2	pilot	BA-1	pilot	1	Lactobacillus kullabergensis	BA-1	10853	14747.4	1.1267e+07	1	No	first
1-3	unknown	10	10853	0.000921404	1.60054e+08	533513	17.5064	0.190471	147474	Yes	bee	pilot	2	pilot	BA-1	pilot	1	NA	BA-1	10853	14747.4	147474	1	No	NA
2-3	ESL0825	497	15734	0.0315876	7.42412e+08	2.47471e+06	15.2451	0.0745852	2.3451e+07	Yes	bee	pilot	4	pilot	BA-1	pilot	1	Bifidobacterium apousia	BA-1	15734	47185.2	2.3451e+07	1	No	second
2-3	ESL0820	1260	15734	0.0800814	7.42412e+08	2.47471e+06	15.2451	0.0745852	5.94533e+07	Yes	bee	pilot	4	pilot	BA-1	pilot	1	Bifidobacterium apousia	BA-1	15734	47185.2	5.94533e+07	1	No	first
2-3	ESL0822	202	15734	0.0128384	7.42412e+08	2.47471e+06	15.2451	0.0745852	9.53141e+06	Yes	bee	pilot	4	pilot	BA-1	pilot	1	Bifidobacterium asteroides	BA-1	15734	47185.2	9.53141e+06	1	No	second
2-3	ESL0170	386	15734	0.0245329	7.42412e+08	2.47471e+06	15.2451	0.0745852	1.82135e+07	Yes	bee	pilot	4	pilot	BA-1	pilot	1	Bifidobacterium asteroides	BA-1	15734	47185.2	1.82135e+07	1	No	first
2-3	ESL0824	843	15734	0.0535782	7.42412e+08	2.47471e+06	15.2451	0.0745852	3.97771e+07	Yes	bee	pilot	4	pilot	BA-1	pilot	1	Bifidobacterium polysaccharolyticum	BA-1	15734	47185.2	3.97771e+07	1	No	second
2-3	ESL0198	1104	15734	0.0701665	7.42412e+08	2.47471e+06	15.2451	0.0745852	5.20925e+07	Yes	bee	pilot	4	pilot	BA-1	pilot	1	Bifidobacterium polysaccharolyticum	BA-1	15734	47185.2	5.20925e+07	1	No	first
2-3	ESL0827	242	15734	0.0153807	7.42412e+08	2.47471e+06	15.2451	0.0745852	1.14188e+07	Yes	bee	pilot	4	pilot	BA-1	pilot	1	Bifidobacterium sp1.	BA-1	15734	47185.2	1.14188e+07	1	No	second
2-3	ESL0199	586	15734	0.0372442	7.42412e+08	2.47471e+06	15.2451	0.0745852	2.76505e+07	Yes	bee	pilot	4	pilot	BA-1	pilot	1	Bifidobacterium sp1.	BA-1	15734	47185.2	2.76505e+07	1	No	first
2-3	ESL0200	0	15734	0	7.42412e+08	2.47471e+06	15.2451	0.0745852	0	Yes	bee	pilot	4	pilot	BA-1	pilot	0	Bifidobacterium sp2.	BA-1	15734	47185.2	0	0	No	second
2-3	ESL0819	97	15734	0.00616499	7.42412e+08	2.47471e+06	15.2451	0.0745852	4.57696e+06	Yes	bee	pilot	4	pilot	BA-1	pilot	1	Bifidobacterium sp2.	BA-1	15734	47185.2	4.57696e+06	1	No	first
2-3	ESL0197	17	15734	0.00108046	7.42412e+08	2.47471e+06	15.2451	0.0745852	802148	Yes	bee	pilot	4	pilot	BA-1	pilot	1	Bifidobacterium coryneforme	BA-1	15734	47185.2	802148	1	No	both
2-3	ESL0294	0	15734	0	7.42412e+08	2.47471e+06	15.2451	0.0745852	0	Yes	bee	pilot	4	pilot	BA-1	pilot	0	Bombilactobacillus mellis	BA-1	15734	47185.2	0	0	No	NA
2-3	ESL0394	1855	15734	0.117898	7.42412e+08	2.47471e+06	15.2451	0.0745852	8.75285e+07	Yes	bee	pilot	4	pilot	BA-1	pilot	1	Lactobacillus melliventris	BA-1	15734	47185.2	8.75285e+07	1	No	first
2-3	ESL0295	2294	15734	0.145799	7.42412e+08	2.47471e+06	15.2451	0.0745852	1.08243e+08	Yes	bee	pilot	4	pilot	BA-1	pilot	1	Bombilactobacillus mellis	BA-1	15734	47185.2	1.08243e+08	1	No	second
2-3	ESL1028	0	15734	0	7.42412e+08	2.47471e+06	15.2451	0.0745852	0	Yes	bee	pilot	4	pilot	BA-1	pilot	0	Bombilactobacillus mellifer	BA-1	15734	47185.2	0	0	No	both
2-3	ESL0263	2857	15734	0.181581	7.42412e+08	2.47471e+06	15.2451	0.0745852	1.34808e+08	Yes	bee	pilot	4	pilot	BA-1	pilot	1	Lactobacillus apis	BA-1	15734	47185.2	1.34808e+08	1	No	first
2-3	ESL0185	32	15734	0.00203381	7.42412e+08	2.47471e+06	15.2451	0.0745852	1.50993e+06	Yes	bee	pilot	4	pilot	BA-1	pilot	1	Lactobacillus apis	BA-1	15734	47185.2	1.50993e+06	1	No	second
2-3	ESL0183	456	15734	0.0289818	7.42412e+08	2.47471e+06	15.2451	0.0745852	2.15165e+07	Yes	bee	pilot	4	pilot	BA-1	pilot	1	Lactobacillus helsingborgensis	BA-1	15734	47185.2	2.15165e+07	1	No	second
2-3	ESL0835	0	15734	0	7.42412e+08	2.47471e+06	15.2451	0.0745852	0	Yes	bee	pilot	4	pilot	BA-1	pilot	0	Lactobacillus helsingborgensis	BA-1	15734	47185.2	0	0	No	NA
2-3	ESL0354	0	15734	0	7.42412e+08	2.47471e+06	15.2451	0.0745852	0	Yes	bee	pilot	4	pilot	BA-1	pilot	0	Lactobacillus helsingborgensis	BA-1	15734	47185.2	0	0	No	NA
2-3	ESL0393	0	15734	0	7.42412e+08	2.47471e+06	15.2451	0.0745852	0	Yes	bee	pilot	4	pilot	BA-1	pilot	0	Bombilactobacillus mellis	BA-1	15734	47185.2	0	0	No	NA
2-3	ESL0259	0	15734	0	7.42412e+08	2.47471e+06	15.2451	0.0745852	0	Yes	bee	pilot	4	pilot	BA-1	pilot	0	Lactobacillus melliventris	BA-1	15734	47185.2	0	0	No	NA
2-3	ESL0260	0	15734	0	7.42412e+08	2.47471e+06	15.2451	0.0745852	0	Yes	bee	pilot	4	pilot	BA-1	pilot	0	Lactobacillus melliventris	BA-1	15734	47185.2	0	0	No	NA
2-3	ESL0184	0	15734	0	7.42412e+08	2.47471e+06	15.2451	0.0745852	0	Yes	bee	pilot	4	pilot	BA-1	pilot	0	Lactobacillus melliventris	BA-1	15734	47185.2	0	0	No	second
2-3	ESL0350	1691	15734	0.107474	7.42412e+08	2.47471e+06	15.2451	0.0745852	7.97902e+07	Yes	bee	pilot	4	pilot	BA-1	pilot	1	Lactobacillus melliventris	BA-1	15734	47185.2	7.97902e+07	1	No	first
2-3	ESL0186	1277	15734	0.0811618	7.42412e+08	2.47471e+06	15.2451	0.0745852	6.02555e+07	Yes	bee	pilot	4	pilot	BA-1	pilot	1	Lactobacillus kullabergensis	BA-1	15734	47185.2	6.02555e+07	1	No	second
2-3	ESL0261	38	15734	0.00241515	7.42412e+08	2.47471e+06	15.2451	0.0745852	1.79304e+06	Yes	bee	pilot	4	pilot	BA-1	pilot	1	Lactobacillus kullabergensis	BA-1	15734	47185.2	1.79304e+06	1	No	first
2-3	unknown	0	15734	0	7.42412e+08	2.47471e+06	15.2451	0.0745852	0	Yes	bee	pilot	4	pilot	BA-1	pilot	0	NA	BA-1	15734	47185.2	0	0	No	NA
2-15	ESL0825	66	8072	0.00817641	2.44176e+08	813919	16.8839	0.130343	1.99648e+06	Yes	bee	pilot	4	pilot	BA-1	pilot	1	Bifidobacterium apousia	BA-1	8072	30249.7	1.99648e+06	1	No	second
2-15	ESL0820	809	8072	0.100223	2.44176e+08	813919	16.8839	0.130343	2.4472e+07	Yes	bee	pilot	4	pilot	BA-1	pilot	1	Bifidobacterium apousia	BA-1	8072	30249.7	2.4472e+07	1	No	first
2-15	ESL0822	0	8072	0	2.44176e+08	813919	16.8839	0.130343	0	Yes	bee	pilot	4	pilot	BA-1	pilot	0	Bifidobacterium asteroides	BA-1	8072	30249.7	0	0	No	second
2-15	ESL0170	496	8072	0.061447	2.44176e+08	813919	16.8839	0.130343	1.50038e+07	Yes	bee	pilot	4	pilot	BA-1	pilot	1	Bifidobacterium asteroides	BA-1	8072	30249.7	1.50038e+07	1	No	first
2-15	ESL0824	25	8072	0.00309713	2.44176e+08	813919	16.8839	0.130343	756242	Yes	bee	pilot	4	pilot	BA-1	pilot	1	Bifidobacterium polysaccharolyticum	BA-1	8072	30249.7	756242	1	No	second
2-15	ESL0198	139	8072	0.01722	2.44176e+08	813919	16.8839	0.130343	4.20471e+06	Yes	bee	pilot	4	pilot	BA-1	pilot	1	Bifidobacterium polysaccharolyticum	BA-1	8072	30249.7	4.20471e+06	1	No	first
2-15	ESL0827	0	8072	0	2.44176e+08	813919	16.8839	0.130343	0	Yes	bee	pilot	4	pilot	BA-1	pilot	0	Bifidobacterium sp1.	BA-1	8072	30249.7	0	0	No	second
2-15	ESL0199	166	8072	0.0205649	2.44176e+08	813919	16.8839	0.130343	5.02145e+06	Yes	bee	pilot	4	pilot	BA-1	pilot	1	Bifidobacterium sp1.	BA-1	8072	30249.7	5.02145e+06	1	No	first
2-15	ESL0200	0	8072	0	2.44176e+08	813919	16.8839	0.130343	0	Yes	bee	pilot	4	pilot	BA-1	pilot	0	Bifidobacterium sp2.	BA-1	8072	30249.7	0	0	No	second
2-15	ESL0819	83	8072	0.0102825	2.44176e+08	813919	16.8839	0.130343	2.51072e+06	Yes	bee	pilot	4	pilot	BA-1	pilot	1	Bifidobacterium sp2.	BA-1	8072	30249.7	2.51072e+06	1	No	first
2-15	ESL0197	3	8072	0.000371655	2.44176e+08	813919	16.8839	0.130343	90749.1	Yes	bee	pilot	4	pilot	BA-1	pilot	1	Bifidobacterium coryneforme	BA-1	8072	30249.7	90749.1	1	No	both
2-15	ESL0294	0	8072	0	2.44176e+08	813919	16.8839	0.130343	0	Yes	bee	pilot	4	pilot	BA-1	pilot	0	Bombilactobacillus mellis	BA-1	8072	30249.7	0	0	No	NA
2-15	ESL0394	1176	8072	0.145689	2.44176e+08	813919	16.8839	0.130343	3.55736e+07	Yes	bee	pilot	4	pilot	BA-1	pilot	1	Lactobacillus melliventris	BA-1	8072	30249.7	3.55736e+07	1	No	first
2-15	ESL0295	2	8072	0.00024777	2.44176e+08	813919	16.8839	0.130343	60499.4	Yes	bee	pilot	4	pilot	BA-1	pilot	1	Bombilactobacillus mellis	BA-1	8072	30249.7	60499.4	1	No	second
2-15	ESL1028	0	8072	0	2.44176e+08	813919	16.8839	0.130343	0	Yes	bee	pilot	4	pilot	BA-1	pilot	0	Bombilactobacillus mellifer	BA-1	8072	30249.7	0	0	No	both
2-15	ESL0263	4052	8072	0.501982	2.44176e+08	813919	16.8839	0.130343	1.22572e+08	Yes	bee	pilot	4	pilot	BA-1	pilot	1	Lactobacillus apis	BA-1	8072	30249.7	1.22572e+08	1	No	first
2-15	ESL0185	0	8072	0	2.44176e+08	813919	16.8839	0.130343	0	Yes	bee	pilot	4	pilot	BA-1	pilot	0	Lactobacillus apis	BA-1	8072	30249.7	0	0	No	second
2-15	ESL0183	0	8072	0	2.44176e+08	813919	16.8839	0.130343	0	Yes	bee	pilot	4	pilot	BA-1	pilot	0	Lactobacillus helsingborgensis	BA-1	8072	30249.7	0	0	No	second
2-15	ESL0835	0	8072	0	2.44176e+08	813919	16.8839	0.130343	0	Yes	bee	pilot	4	pilot	BA-1	pilot	0	Lactobacillus helsingborgensis	BA-1	8072	30249.7	0	0	No	NA
2-15	ESL0354	0	8072	0	2.44176e+08	813919	16.8839	0.130343	0	Yes	bee	pilot	4	pilot	BA-1	pilot	0	Lactobacillus helsingborgensis	BA-1	8072	30249.7	0	0	No	NA
2-15	ESL0393	0	8072	0	2.44176e+08	813919	16.8839	0.130343	0	Yes	bee	pilot	4	pilot	BA-1	pilot	0	Bombilactobacillus mellis	BA-1	8072	30249.7	0	0	No	NA
2-15	ESL0259	0	8072	0	2.44176e+08	813919	16.8839	0.130343	0	Yes	bee	pilot	4	pilot	BA-1	pilot	0	Lactobacillus melliventris	BA-1	8072	30249.7	0	0	No	NA
2-15	ESL0260	0	8072	0	2.44176e+08	813919	16.8839	0.130343	0	Yes	bee	pilot	4	pilot	BA-1	pilot	0	Lactobacillus melliventris	BA-1	8072	30249.7	0	0	No	NA
2-15	ESL0184	0	8072	0	2.44176e+08	813919	16.8839	0.130343	0	Yes	bee	pilot	4	pilot	BA-1	pilot	0	Lactobacillus melliventris	BA-1	8072	30249.7	0	0	No	second
2-15	ESL0350	0	8072	0	2.44176e+08	813919	16.8839	0.130343	0	Yes	bee	pilot	4	pilot	BA-1	pilot	0	Lactobacillus melliventris	BA-1	8072	30249.7	0	0	No	first
2-15	ESL0186	0	8072	0	2.44176e+08	813919	16.8839	0.130343	0	Yes	bee	pilot	4	pilot	BA-1	pilot	0	Lactobacillus kullabergensis	BA-1	8072	30249.7	0	0	No	second
2-15	ESL0261	991	8072	0.12277	2.44176e+08	813919	16.8839	0.130343	2.99775e+07	Yes	bee	pilot	4	pilot	BA-1	pilot	1	Lactobacillus kullabergensis	BA-1	8072	30249.7	2.99775e+07	1	No	first
2-15	unknown	64	8072	0.00792864	2.44176e+08	813919	16.8839	0.130343	1.93598e+06	Yes	bee	pilot	4	pilot	BA-1	pilot	1	NA	BA-1	8072	30249.7	1.93598e+06	1	No	NA
3-3	ESL0825	165	6818	0.0242006	3.94642e+07	131547	19.5698	0.234294	955058	Yes	bee	pilot	6	pilot	BA-1	pilot	1	Bifidobacterium apousia	BA-1	6818	5788.23	955058	1	No	second
3-3	ESL0820	173	6818	0.025374	3.94642e+07	131547	19.5698	0.234294	1.00136e+06	Yes	bee	pilot	6	pilot	BA-1	pilot	1	Bifidobacterium apousia	BA-1	6818	5788.23	1.00136e+06	1	No	first
3-3	ESL0822	16	6818	0.00234673	3.94642e+07	131547	19.5698	0.234294	92611.7	Yes	bee	pilot	6	pilot	BA-1	pilot	1	Bifidobacterium asteroides	BA-1	6818	5788.23	92611.7	1	No	second
3-3	ESL0170	74	6818	0.0108536	3.94642e+07	131547	19.5698	0.234294	428329	Yes	bee	pilot	6	pilot	BA-1	pilot	1	Bifidobacterium asteroides	BA-1	6818	5788.23	428329	1	No	first
3-3	ESL0824	51	6818	0.0074802	3.94642e+07	131547	19.5698	0.234294	295200	Yes	bee	pilot	6	pilot	BA-1	pilot	1	Bifidobacterium polysaccharolyticum	BA-1	6818	5788.23	295200	1	No	second
3-3	ESL0198	153	6818	0.0224406	3.94642e+07	131547	19.5698	0.234294	885599	Yes	bee	pilot	6	pilot	BA-1	pilot	1	Bifidobacterium polysaccharolyticum	BA-1	6818	5788.23	885599	1	No	first
3-3	ESL0827	12	6818	0.00176005	3.94642e+07	131547	19.5698	0.234294	69458.8	Yes	bee	pilot	6	pilot	BA-1	pilot	1	Bifidobacterium sp1.	BA-1	6818	5788.23	69458.8	1	No	second
3-3	ESL0199	102	6818	0.0149604	3.94642e+07	131547	19.5698	0.234294	590400	Yes	bee	pilot	6	pilot	BA-1	pilot	1	Bifidobacterium sp1.	BA-1	6818	5788.23	590400	1	No	first
3-3	ESL0200	0	6818	0	3.94642e+07	131547	19.5698	0.234294	0	Yes	bee	pilot	6	pilot	BA-1	pilot	0	Bifidobacterium sp2.	BA-1	6818	5788.23	0	0	No	second
3-3	ESL0819	0	6818	0	3.94642e+07	131547	19.5698	0.234294	0	Yes	bee	pilot	6	pilot	BA-1	pilot	0	Bifidobacterium sp2.	BA-1	6818	5788.23	0	0	No	first
3-3	ESL0197	0	6818	0	3.94642e+07	131547	19.5698	0.234294	0	Yes	bee	pilot	6	pilot	BA-1	pilot	0	Bifidobacterium coryneforme	BA-1	6818	5788.23	0	0	No	both
3-3	ESL0294	0	6818	0	3.94642e+07	131547	19.5698	0.234294	0	Yes	bee	pilot	6	pilot	BA-1	pilot	0	Bombilactobacillus mellis	BA-1	6818	5788.23	0	0	No	NA
3-3	ESL0394	1158	6818	0.169845	3.94642e+07	131547	19.5698	0.234294	6.70277e+06	Yes	bee	pilot	6	pilot	BA-1	pilot	1	Lactobacillus melliventris	BA-1	6818	5788.23	6.70277e+06	1	No	first
3-3	ESL0295	446	6818	0.0654151	3.94642e+07	131547	19.5698	0.234294	2.58155e+06	Yes	bee	pilot	6	pilot	BA-1	pilot	1	Bombilactobacillus mellis	BA-1	6818	5788.23	2.58155e+06	1	No	second
3-3	ESL1028	0	6818	0	3.94642e+07	131547	19.5698	0.234294	0	Yes	bee	pilot	6	pilot	BA-1	pilot	0	Bombilactobacillus mellifer	BA-1	6818	5788.23	0	0	No	both
3-3	ESL0263	3268	6818	0.479319	3.94642e+07	131547	19.5698	0.234294	1.89159e+07	Yes	bee	pilot	6	pilot	BA-1	pilot	1	Lactobacillus apis	BA-1	6818	5788.23	1.89159e+07	1	No	first
3-3	ESL0185	9	6818	0.00132004	3.94642e+07	131547	19.5698	0.234294	52094.1	Yes	bee	pilot	6	pilot	BA-1	pilot	1	Lactobacillus apis	BA-1	6818	5788.23	52094.1	1	No	second
3-3	ESL0183	82	6818	0.012027	3.94642e+07	131547	19.5698	0.234294	474635	Yes	bee	pilot	6	pilot	BA-1	pilot	1	Lactobacillus helsingborgensis	BA-1	6818	5788.23	474635	1	No	second
3-3	ESL0835	0	6818	0	3.94642e+07	131547	19.5698	0.234294	0	Yes	bee	pilot	6	pilot	BA-1	pilot	0	Lactobacillus helsingborgensis	BA-1	6818	5788.23	0	0	No	NA
3-3	ESL0354	0	6818	0	3.94642e+07	131547	19.5698	0.234294	0	Yes	bee	pilot	6	pilot	BA-1	pilot	0	Lactobacillus helsingborgensis	BA-1	6818	5788.23	0	0	No	NA
3-3	ESL0393	0	6818	0	3.94642e+07	131547	19.5698	0.234294	0	Yes	bee	pilot	6	pilot	BA-1	pilot	0	Bombilactobacillus mellis	BA-1	6818	5788.23	0	0	No	NA
3-3	ESL0259	0	6818	0	3.94642e+07	131547	19.5698	0.234294	0	Yes	bee	pilot	6	pilot	BA-1	pilot	0	Lactobacillus melliventris	BA-1	6818	5788.23	0	0	No	NA
3-3	ESL0260	0	6818	0	3.94642e+07	131547	19.5698	0.234294	0	Yes	bee	pilot	6	pilot	BA-1	pilot	0	Lactobacillus melliventris	BA-1	6818	5788.23	0	0	No	NA
3-3	ESL0184	0	6818	0	3.94642e+07	131547	19.5698	0.234294	0	Yes	bee	pilot	6	pilot	BA-1	pilot	0	Lactobacillus melliventris	BA-1	6818	5788.23	0	0	No	second
3-3	ESL0350	597	6818	0.0875623	3.94642e+07	131547	19.5698	0.234294	3.45557e+06	Yes	bee	pilot	6	pilot	BA-1	pilot	1	Lactobacillus melliventris	BA-1	6818	5788.23	3.45557e+06	1	No	first
3-3	ESL0186	18	6818	0.00264007	3.94642e+07	131547	19.5698	0.234294	104188	Yes	bee	pilot	6	pilot	BA-1	pilot	1	Lactobacillus kullabergensis	BA-1	6818	5788.23	104188	1	No	second
3-3	ESL0261	420	6818	0.0616016	3.94642e+07	131547	19.5698	0.234294	2.43106e+06	Yes	bee	pilot	6	pilot	BA-1	pilot	1	Lactobacillus kullabergensis	BA-1	6818	5788.23	2.43106e+06	1	No	first
3-3	unknown	74	6818	0.0108536	3.94642e+07	131547	19.5698	0.234294	428329	Yes	bee	pilot	6	pilot	BA-1	pilot	1	NA	BA-1	6818	5788.23	428329	1	No	NA
3-15	ESL0825	251	14707	0.0170667	7.8911e+08	2.63037e+06	15.1552	0.0570147	1.34675e+07	Yes	bee	pilot	6	pilot	BA-1	pilot	1	Bifidobacterium apousia	BA-1	14707	53655.4	1.34675e+07	1	No	second
3-15	ESL0820	1413	14707	0.0960767	7.8911e+08	2.63037e+06	15.1552	0.0570147	7.58151e+07	Yes	bee	pilot	6	pilot	BA-1	pilot	1	Bifidobacterium apousia	BA-1	14707	53655.4	7.58151e+07	1	No	first
3-15	ESL0822	28	14707	0.00190386	7.8911e+08	2.63037e+06	15.1552	0.0570147	1.50235e+06	Yes	bee	pilot	6	pilot	BA-1	pilot	1	Bifidobacterium asteroides	BA-1	14707	53655.4	1.50235e+06	1	No	second
3-15	ESL0170	722	14707	0.0490923	7.8911e+08	2.63037e+06	15.1552	0.0570147	3.87392e+07	Yes	bee	pilot	6	pilot	BA-1	pilot	1	Bifidobacterium asteroides	BA-1	14707	53655.4	3.87392e+07	1	No	first
3-15	ESL0824	113	14707	0.00768342	7.8911e+08	2.63037e+06	15.1552	0.0570147	6.06306e+06	Yes	bee	pilot	6	pilot	BA-1	pilot	1	Bifidobacterium polysaccharolyticum	BA-1	14707	53655.4	6.06306e+06	1	No	second
3-15	ESL0198	1034	14707	0.0703067	7.8911e+08	2.63037e+06	15.1552	0.0570147	5.54797e+07	Yes	bee	pilot	6	pilot	BA-1	pilot	1	Bifidobacterium polysaccharolyticum	BA-1	14707	53655.4	5.54797e+07	1	No	first
3-15	ESL0827	64	14707	0.00435167	7.8911e+08	2.63037e+06	15.1552	0.0570147	3.43395e+06	Yes	bee	pilot	6	pilot	BA-1	pilot	1	Bifidobacterium sp1.	BA-1	14707	53655.4	3.43395e+06	1	No	second
3-15	ESL0199	730	14707	0.0496362	7.8911e+08	2.63037e+06	15.1552	0.0570147	3.91684e+07	Yes	bee	pilot	6	pilot	BA-1	pilot	1	Bifidobacterium sp1.	BA-1	14707	53655.4	3.91684e+07	1	No	first
3-15	ESL0200	0	14707	0	7.8911e+08	2.63037e+06	15.1552	0.0570147	0	Yes	bee	pilot	6	pilot	BA-1	pilot	0	Bifidobacterium sp2.	BA-1	14707	53655.4	0	0	No	second
3-15	ESL0819	40	14707	0.00271979	7.8911e+08	2.63037e+06	15.1552	0.0570147	2.14622e+06	Yes	bee	pilot	6	pilot	BA-1	pilot	1	Bifidobacterium sp2.	BA-1	14707	53655.4	2.14622e+06	1	No	first
3-15	ESL0197	103	14707	0.00700347	7.8911e+08	2.63037e+06	15.1552	0.0570147	5.52651e+06	Yes	bee	pilot	6	pilot	BA-1	pilot	1	Bifidobacterium coryneforme	BA-1	14707	53655.4	5.52651e+06	1	No	both
3-15	ESL0294	0	14707	0	7.8911e+08	2.63037e+06	15.1552	0.0570147	0	Yes	bee	pilot	6	pilot	BA-1	pilot	0	Bombilactobacillus mellis	BA-1	14707	53655.4	0	0	No	NA
3-15	ESL0394	469	14707	0.0318896	7.8911e+08	2.63037e+06	15.1552	0.0570147	2.51644e+07	Yes	bee	pilot	6	pilot	BA-1	pilot	1	Lactobacillus melliventris	BA-1	14707	53655.4	2.51644e+07	1	No	first
3-15	ESL0295	1093	14707	0.0743184	7.8911e+08	2.63037e+06	15.1552	0.0570147	5.86454e+07	Yes	bee	pilot	6	pilot	BA-1	pilot	1	Bombilactobacillus mellis	BA-1	14707	53655.4	5.86454e+07	1	No	second
3-15	ESL1028	0	14707	0	7.8911e+08	2.63037e+06	15.1552	0.0570147	0	Yes	bee	pilot	6	pilot	BA-1	pilot	0	Bombilactobacillus mellifer	BA-1	14707	53655.4	0	0	No	both
3-15	ESL0263	1513	14707	0.102876	7.8911e+08	2.63037e+06	15.1552	0.0570147	8.11806e+07	Yes	bee	pilot	6	pilot	BA-1	pilot	1	Lactobacillus apis	BA-1	14707	53655.4	8.11806e+07	1	No	first
3-15	ESL0185	13	14707	0.000883933	7.8911e+08	2.63037e+06	15.1552	0.0570147	697520	Yes	bee	pilot	6	pilot	BA-1	pilot	1	Lactobacillus apis	BA-1	14707	53655.4	697520	1	No	second
3-15	ESL0183	385	14707	0.026178	7.8911e+08	2.63037e+06	15.1552	0.0570147	2.06573e+07	Yes	bee	pilot	6	pilot	BA-1	pilot	1	Lactobacillus helsingborgensis	BA-1	14707	53655.4	2.06573e+07	1	No	second
3-15	ESL0835	0	14707	0	7.8911e+08	2.63037e+06	15.1552	0.0570147	0	Yes	bee	pilot	6	pilot	BA-1	pilot	0	Lactobacillus helsingborgensis	BA-1	14707	53655.4	0	0	No	NA
3-15	ESL0354	0	14707	0	7.8911e+08	2.63037e+06	15.1552	0.0570147	0	Yes	bee	pilot	6	pilot	BA-1	pilot	0	Lactobacillus helsingborgensis	BA-1	14707	53655.4	0	0	No	NA
3-15	ESL0393	0	14707	0	7.8911e+08	2.63037e+06	15.1552	0.0570147	0	Yes	bee	pilot	6	pilot	BA-1	pilot	0	Bombilactobacillus mellis	BA-1	14707	53655.4	0	0	No	NA
3-15	ESL0259	0	14707	0	7.8911e+08	2.63037e+06	15.1552	0.0570147	0	Yes	bee	pilot	6	pilot	BA-1	pilot	0	Lactobacillus melliventris	BA-1	14707	53655.4	0	0	No	NA
3-15	ESL0260	0	14707	0	7.8911e+08	2.63037e+06	15.1552	0.0570147	0	Yes	bee	pilot	6	pilot	BA-1	pilot	0	Lactobacillus melliventris	BA-1	14707	53655.4	0	0	No	NA
3-15	ESL0184	0	14707	0	7.8911e+08	2.63037e+06	15.1552	0.0570147	0	Yes	bee	pilot	6	pilot	BA-1	pilot	0	Lactobacillus melliventris	BA-1	14707	53655.4	0	0	No	second
3-15	ESL0350	3615	14707	0.245801	7.8911e+08	2.63037e+06	15.1552	0.0570147	1.93964e+08	Yes	bee	pilot	6	pilot	BA-1	pilot	1	Lactobacillus melliventris	BA-1	14707	53655.4	1.93964e+08	1	No	first
3-15	ESL0186	55	14707	0.00373972	7.8911e+08	2.63037e+06	15.1552	0.0570147	2.95105e+06	Yes	bee	pilot	6	pilot	BA-1	pilot	1	Lactobacillus kullabergensis	BA-1	14707	53655.4	2.95105e+06	1	No	second
3-15	ESL0261	2344	14707	0.15938	7.8911e+08	2.63037e+06	15.1552	0.0570147	1.25768e+08	Yes	bee	pilot	6	pilot	BA-1	pilot	1	Lactobacillus kullabergensis	BA-1	14707	53655.4	1.25768e+08	1	No	first
3-15	unknown	722	14707	0.0490923	7.8911e+08	2.63037e+06	15.1552	0.0570147	3.87392e+07	Yes	bee	pilot	6	pilot	BA-1	pilot	1	NA	BA-1	14707	53655.4	3.87392e+07	1	No	NA
1-6	ESL0825	383	3626	0.105626	1.55334e+08	517779	17.5505	0.195792	1.64073e+07	Yes	bee	pilot	1	pilot	AB-3	pilot	1	Bifidobacterium apousia	AB-3	3626	42838.8	1.64073e+07	1	No	first
1-6	ESL0820	0	3626	0	1.55334e+08	517779	17.5505	0.195792	0	Yes	bee	pilot	1	pilot	AB-3	pilot	0	Bifidobacterium apousia	AB-3	3626	42838.8	0	0	No	second
1-6	ESL0822	218	3626	0.0601213	1.55334e+08	517779	17.5505	0.195792	9.33887e+06	Yes	bee	pilot	1	pilot	AB-3	pilot	1	Bifidobacterium asteroides	AB-3	3626	42838.8	9.33887e+06	1	No	first
1-6	ESL0170	0	3626	0	1.55334e+08	517779	17.5505	0.195792	0	Yes	bee	pilot	1	pilot	AB-3	pilot	0	Bifidobacterium asteroides	AB-3	3626	42838.8	0	0	No	second
1-6	ESL0824	286	3626	0.0788748	1.55334e+08	517779	17.5505	0.195792	1.22519e+07	Yes	bee	pilot	1	pilot	AB-3	pilot	1	Bifidobacterium polysaccharolyticum	AB-3	3626	42838.8	1.22519e+07	1	No	first
1-6	ESL0198	0	3626	0	1.55334e+08	517779	17.5505	0.195792	0	Yes	bee	pilot	1	pilot	AB-3	pilot	0	Bifidobacterium polysaccharolyticum	AB-3	3626	42838.8	0	0	No	second
1-6	ESL0827	156	3626	0.0430226	1.55334e+08	517779	17.5505	0.195792	6.68286e+06	Yes	bee	pilot	1	pilot	AB-3	pilot	1	Bifidobacterium sp1.	AB-3	3626	42838.8	6.68286e+06	1	No	first
1-6	ESL0199	0	3626	0	1.55334e+08	517779	17.5505	0.195792	0	Yes	bee	pilot	1	pilot	AB-3	pilot	0	Bifidobacterium sp1.	AB-3	3626	42838.8	0	0	No	second
1-6	ESL0200	12	3626	0.00330943	1.55334e+08	517779	17.5505	0.195792	514066	Yes	bee	pilot	1	pilot	AB-3	pilot	1	Bifidobacterium sp2.	AB-3	3626	42838.8	514066	1	No	first
1-6	ESL0819	0	3626	0	1.55334e+08	517779	17.5505	0.195792	0	Yes	bee	pilot	1	pilot	AB-3	pilot	0	Bifidobacterium sp2.	AB-3	3626	42838.8	0	0	No	second
1-6	ESL0197	0	3626	0	1.55334e+08	517779	17.5505	0.195792	0	Yes	bee	pilot	1	pilot	AB-3	pilot	0	Bifidobacterium coryneforme	AB-3	3626	42838.8	0	0	No	both
1-6	ESL0294	0	3626	0	1.55334e+08	517779	17.5505	0.195792	0	Yes	bee	pilot	1	pilot	AB-3	pilot	0	Bombilactobacillus mellis	AB-3	3626	42838.8	0	0	No	NA
1-6	ESL0394	16	3626	0.00441258	1.55334e+08	517779	17.5505	0.195792	685421	Yes	bee	pilot	1	pilot	AB-3	pilot	1	Lactobacillus melliventris	AB-3	3626	42838.8	685421	1	No	second
1-6	ESL0295	666	3626	0.183673	1.55334e+08	517779	17.5505	0.195792	2.85307e+07	Yes	bee	pilot	1	pilot	AB-3	pilot	1	Bombilactobacillus mellis	AB-3	3626	42838.8	2.85307e+07	1	No	first
1-6	ESL1028	0	3626	0	1.55334e+08	517779	17.5505	0.195792	0	Yes	bee	pilot	1	pilot	AB-3	pilot	0	Bombilactobacillus mellifer	AB-3	3626	42838.8	0	0	No	both
1-6	ESL0263	214	3626	0.0590182	1.55334e+08	517779	17.5505	0.195792	9.16751e+06	Yes	bee	pilot	1	pilot	AB-3	pilot	1	Lactobacillus apis	AB-3	3626	42838.8	9.16751e+06	1	No	second
1-6	ESL0185	127	3626	0.0350248	1.55334e+08	517779	17.5505	0.195792	5.44053e+06	Yes	bee	pilot	1	pilot	AB-3	pilot	1	Lactobacillus apis	AB-3	3626	42838.8	5.44053e+06	1	No	first
1-6	ESL0183	1062	3626	0.292885	1.55334e+08	517779	17.5505	0.195792	4.54948e+07	Yes	bee	pilot	1	pilot	AB-3	pilot	1	Lactobacillus helsingborgensis	AB-3	3626	42838.8	4.54948e+07	1	No	first
1-6	ESL0835	0	3626	0	1.55334e+08	517779	17.5505	0.195792	0	Yes	bee	pilot	1	pilot	AB-3	pilot	0	Lactobacillus helsingborgensis	AB-3	3626	42838.8	0	0	No	NA
1-6	ESL0354	0	3626	0	1.55334e+08	517779	17.5505	0.195792	0	Yes	bee	pilot	1	pilot	AB-3	pilot	0	Lactobacillus helsingborgensis	AB-3	3626	42838.8	0	0	No	NA
1-6	ESL0393	0	3626	0	1.55334e+08	517779	17.5505	0.195792	0	Yes	bee	pilot	1	pilot	AB-3	pilot	0	Bombilactobacillus mellis	AB-3	3626	42838.8	0	0	No	NA
1-6	ESL0259	0	3626	0	1.55334e+08	517779	17.5505	0.195792	0	Yes	bee	pilot	1	pilot	AB-3	pilot	0	Lactobacillus melliventris	AB-3	3626	42838.8	0	0	No	NA
1-6	ESL0260	0	3626	0	1.55334e+08	517779	17.5505	0.195792	0	Yes	bee	pilot	1	pilot	AB-3	pilot	0	Lactobacillus melliventris	AB-3	3626	42838.8	0	0	No	NA
1-6	ESL0184	0	3626	0	1.55334e+08	517779	17.5505	0.195792	0	Yes	bee	pilot	1	pilot	AB-3	pilot	0	Lactobacillus melliventris	AB-3	3626	42838.8	0	0	No	first
1-6	ESL0350	0	3626	0	1.55334e+08	517779	17.5505	0.195792	0	Yes	bee	pilot	1	pilot	AB-3	pilot	0	Lactobacillus melliventris	AB-3	3626	42838.8	0	0	No	second
1-6	ESL0186	486	3626	0.134032	1.55334e+08	517779	17.5505	0.195792	2.08197e+07	Yes	bee	pilot	1	pilot	AB-3	pilot	1	Lactobacillus kullabergensis	AB-3	3626	42838.8	2.08197e+07	1	No	first
1-6	ESL0261	0	3626	0	1.55334e+08	517779	17.5505	0.195792	0	Yes	bee	pilot	1	pilot	AB-3	pilot	0	Lactobacillus kullabergensis	AB-3	3626	42838.8	0	0	No	second
1-6	unknown	0	3626	0	1.55334e+08	517779	17.5505	0.195792	0	Yes	bee	pilot	1	pilot	AB-3	pilot	0	NA	AB-3	3626	42838.8	0	0	No	NA
2-6	ESL0825	1664	16152	0.103021	6.92031e+08	2.30677e+06	15.3487	0.20205	7.12939e+07	Yes	bee	pilot	3	pilot	AB-3	pilot	1	Bifidobacterium apousia	AB-3	16152	42844.9	7.12939e+07	1	No	first
2-6	ESL0820	32	16152	0.00198118	6.92031e+08	2.30677e+06	15.3487	0.20205	1.37104e+06	Yes	bee	pilot	3	pilot	AB-3	pilot	1	Bifidobacterium apousia	AB-3	16152	42844.9	1.37104e+06	1	No	second
2-6	ESL0822	586	16152	0.0362803	6.92031e+08	2.30677e+06	15.3487	0.20205	2.51071e+07	Yes	bee	pilot	3	pilot	AB-3	pilot	1	Bifidobacterium asteroides	AB-3	16152	42844.9	2.51071e+07	1	No	first
2-6	ESL0170	55	16152	0.00340515	6.92031e+08	2.30677e+06	15.3487	0.20205	2.35647e+06	Yes	bee	pilot	3	pilot	AB-3	pilot	1	Bifidobacterium asteroides	AB-3	16152	42844.9	2.35647e+06	1	No	second
2-6	ESL0824	2566	16152	0.158866	6.92031e+08	2.30677e+06	15.3487	0.20205	1.0994e+08	Yes	bee	pilot	3	pilot	AB-3	pilot	1	Bifidobacterium polysaccharolyticum	AB-3	16152	42844.9	1.0994e+08	1	No	first
2-6	ESL0198	80	16152	0.00495295	6.92031e+08	2.30677e+06	15.3487	0.20205	3.42759e+06	Yes	bee	pilot	3	pilot	AB-3	pilot	1	Bifidobacterium polysaccharolyticum	AB-3	16152	42844.9	3.42759e+06	1	No	second
2-6	ESL0827	1426	16152	0.0882863	6.92031e+08	2.30677e+06	15.3487	0.20205	6.10969e+07	Yes	bee	pilot	3	pilot	AB-3	pilot	1	Bifidobacterium sp1.	AB-3	16152	42844.9	6.10969e+07	1	No	first
2-6	ESL0199	23	16152	0.00142397	6.92031e+08	2.30677e+06	15.3487	0.20205	985433	Yes	bee	pilot	3	pilot	AB-3	pilot	1	Bifidobacterium sp1.	AB-3	16152	42844.9	985433	1	No	second
2-6	ESL0200	300	16152	0.0185736	6.92031e+08	2.30677e+06	15.3487	0.20205	1.28535e+07	Yes	bee	pilot	3	pilot	AB-3	pilot	1	Bifidobacterium sp2.	AB-3	16152	42844.9	1.28535e+07	1	No	first
2-6	ESL0819	0	16152	0	6.92031e+08	2.30677e+06	15.3487	0.20205	0	Yes	bee	pilot	3	pilot	AB-3	pilot	0	Bifidobacterium sp2.	AB-3	16152	42844.9	0	0	No	second
2-6	ESL0197	297	16152	0.0183878	6.92031e+08	2.30677e+06	15.3487	0.20205	1.27249e+07	Yes	bee	pilot	3	pilot	AB-3	pilot	1	Bifidobacterium coryneforme	AB-3	16152	42844.9	1.27249e+07	1	No	both
2-6	ESL0294	0	16152	0	6.92031e+08	2.30677e+06	15.3487	0.20205	0	Yes	bee	pilot	3	pilot	AB-3	pilot	0	Bombilactobacillus mellis	AB-3	16152	42844.9	0	0	No	NA
2-6	ESL0394	190	16152	0.0117632	6.92031e+08	2.30677e+06	15.3487	0.20205	8.14053e+06	Yes	bee	pilot	3	pilot	AB-3	pilot	1	Lactobacillus melliventris	AB-3	16152	42844.9	8.14053e+06	1	No	second
2-6	ESL0295	8	16152	0.000495295	6.92031e+08	2.30677e+06	15.3487	0.20205	342759	Yes	bee	pilot	3	pilot	AB-3	pilot	1	Bombilactobacillus mellis	AB-3	16152	42844.9	342759	1	No	first
2-6	ESL1028	0	16152	0	6.92031e+08	2.30677e+06	15.3487	0.20205	0	Yes	bee	pilot	3	pilot	AB-3	pilot	0	Bombilactobacillus mellifer	AB-3	16152	42844.9	0	0	No	both
2-6	ESL0263	1688	16152	0.104507	6.92031e+08	2.30677e+06	15.3487	0.20205	7.23222e+07	Yes	bee	pilot	3	pilot	AB-3	pilot	1	Lactobacillus apis	AB-3	16152	42844.9	7.23222e+07	1	No	second
2-6	ESL0185	1318	16152	0.0815998	6.92031e+08	2.30677e+06	15.3487	0.20205	5.64696e+07	Yes	bee	pilot	3	pilot	AB-3	pilot	1	Lactobacillus apis	AB-3	16152	42844.9	5.64696e+07	1	No	first
2-6	ESL0183	55	16152	0.00340515	6.92031e+08	2.30677e+06	15.3487	0.20205	2.35647e+06	Yes	bee	pilot	3	pilot	AB-3	pilot	1	Lactobacillus helsingborgensis	AB-3	16152	42844.9	2.35647e+06	1	No	first
2-6	ESL0835	0	16152	0	6.92031e+08	2.30677e+06	15.3487	0.20205	0	Yes	bee	pilot	3	pilot	AB-3	pilot	0	Lactobacillus helsingborgensis	AB-3	16152	42844.9	0	0	No	NA
2-6	ESL0354	0	16152	0	6.92031e+08	2.30677e+06	15.3487	0.20205	0	Yes	bee	pilot	3	pilot	AB-3	pilot	0	Lactobacillus helsingborgensis	AB-3	16152	42844.9	0	0	No	NA
2-6	ESL0393	0	16152	0	6.92031e+08	2.30677e+06	15.3487	0.20205	0	Yes	bee	pilot	3	pilot	AB-3	pilot	0	Bombilactobacillus mellis	AB-3	16152	42844.9	0	0	No	NA
2-6	ESL0259	0	16152	0	6.92031e+08	2.30677e+06	15.3487	0.20205	0	Yes	bee	pilot	3	pilot	AB-3	pilot	0	Lactobacillus melliventris	AB-3	16152	42844.9	0	0	No	NA
2-6	ESL0260	0	16152	0	6.92031e+08	2.30677e+06	15.3487	0.20205	0	Yes	bee	pilot	3	pilot	AB-3	pilot	0	Lactobacillus melliventris	AB-3	16152	42844.9	0	0	No	NA
2-6	ESL0184	0	16152	0	6.92031e+08	2.30677e+06	15.3487	0.20205	0	Yes	bee	pilot	3	pilot	AB-3	pilot	0	Lactobacillus melliventris	AB-3	16152	42844.9	0	0	No	first
2-6	ESL0350	25	16152	0.0015478	6.92031e+08	2.30677e+06	15.3487	0.20205	1.07112e+06	Yes	bee	pilot	3	pilot	AB-3	pilot	1	Lactobacillus melliventris	AB-3	16152	42844.9	1.07112e+06	1	No	second
2-6	ESL0186	4656	16152	0.288262	6.92031e+08	2.30677e+06	15.3487	0.20205	1.99486e+08	Yes	bee	pilot	3	pilot	AB-3	pilot	1	Lactobacillus kullabergensis	AB-3	16152	42844.9	1.99486e+08	1	No	first
2-6	ESL0261	0	16152	0	6.92031e+08	2.30677e+06	15.3487	0.20205	0	Yes	bee	pilot	3	pilot	AB-3	pilot	0	Lactobacillus kullabergensis	AB-3	16152	42844.9	0	0	No	second
2-6	unknown	1183	16152	0.0732417	6.92031e+08	2.30677e+06	15.3487	0.20205	5.06855e+07	Yes	bee	pilot	3	pilot	AB-3	pilot	1	NA	AB-3	16152	42844.9	5.06855e+07	1	No	NA
2-18	ESL0825	700	9321	0.0750992	4.97277e+08	1.65759e+06	15.8357	0.204952	3.73452e+07	Yes	bee	pilot	3	pilot	AB-3	pilot	1	Bifidobacterium apousia	AB-3	9321	53350.2	3.73452e+07	1	No	first
2-18	ESL0820	6	9321	0.000643708	4.97277e+08	1.65759e+06	15.8357	0.204952	320101	Yes	bee	pilot	3	pilot	AB-3	pilot	1	Bifidobacterium apousia	AB-3	9321	53350.2	320101	1	No	second
2-18	ESL0822	282	9321	0.0302543	4.97277e+08	1.65759e+06	15.8357	0.204952	1.50448e+07	Yes	bee	pilot	3	pilot	AB-3	pilot	1	Bifidobacterium asteroides	AB-3	9321	53350.2	1.50448e+07	1	No	first
2-18	ESL0170	0	9321	0	4.97277e+08	1.65759e+06	15.8357	0.204952	0	Yes	bee	pilot	3	pilot	AB-3	pilot	0	Bifidobacterium asteroides	AB-3	9321	53350.2	0	0	No	second
2-18	ESL0824	540	9321	0.0579337	4.97277e+08	1.65759e+06	15.8357	0.204952	2.88091e+07	Yes	bee	pilot	3	pilot	AB-3	pilot	1	Bifidobacterium polysaccharolyticum	AB-3	9321	53350.2	2.88091e+07	1	No	first
2-18	ESL0198	0	9321	0	4.97277e+08	1.65759e+06	15.8357	0.204952	0	Yes	bee	pilot	3	pilot	AB-3	pilot	0	Bifidobacterium polysaccharolyticum	AB-3	9321	53350.2	0	0	No	second
2-18	ESL0827	288	9321	0.030898	4.97277e+08	1.65759e+06	15.8357	0.204952	1.53649e+07	Yes	bee	pilot	3	pilot	AB-3	pilot	1	Bifidobacterium sp1.	AB-3	9321	53350.2	1.53649e+07	1	No	first
2-18	ESL0199	7	9321	0.000750992	4.97277e+08	1.65759e+06	15.8357	0.204952	373452	Yes	bee	pilot	3	pilot	AB-3	pilot	1	Bifidobacterium sp1.	AB-3	9321	53350.2	373452	1	No	second
2-18	ESL0200	56	9321	0.00600794	4.97277e+08	1.65759e+06	15.8357	0.204952	2.98761e+06	Yes	bee	pilot	3	pilot	AB-3	pilot	1	Bifidobacterium sp2.	AB-3	9321	53350.2	2.98761e+06	1	No	first
2-18	ESL0819	0	9321	0	4.97277e+08	1.65759e+06	15.8357	0.204952	0	Yes	bee	pilot	3	pilot	AB-3	pilot	0	Bifidobacterium sp2.	AB-3	9321	53350.2	0	0	No	second
2-18	ESL0197	10	9321	0.00107285	4.97277e+08	1.65759e+06	15.8357	0.204952	533502	Yes	bee	pilot	3	pilot	AB-3	pilot	1	Bifidobacterium coryneforme	AB-3	9321	53350.2	533502	1	No	both
2-18	ESL0294	0	9321	0	4.97277e+08	1.65759e+06	15.8357	0.204952	0	Yes	bee	pilot	3	pilot	AB-3	pilot	0	Bombilactobacillus mellis	AB-3	9321	53350.2	0	0	No	NA
2-18	ESL0394	123	9321	0.013196	4.97277e+08	1.65759e+06	15.8357	0.204952	6.56208e+06	Yes	bee	pilot	3	pilot	AB-3	pilot	1	Lactobacillus melliventris	AB-3	9321	53350.2	6.56208e+06	1	No	second
2-18	ESL0295	521	9321	0.0558953	4.97277e+08	1.65759e+06	15.8357	0.204952	2.77955e+07	Yes	bee	pilot	3	pilot	AB-3	pilot	1	Bombilactobacillus mellis	AB-3	9321	53350.2	2.77955e+07	1	No	first
2-18	ESL1028	0	9321	0	4.97277e+08	1.65759e+06	15.8357	0.204952	0	Yes	bee	pilot	3	pilot	AB-3	pilot	0	Bombilactobacillus mellifer	AB-3	9321	53350.2	0	0	No	both
2-18	ESL0263	738	9321	0.0791761	4.97277e+08	1.65759e+06	15.8357	0.204952	3.93725e+07	Yes	bee	pilot	3	pilot	AB-3	pilot	1	Lactobacillus apis	AB-3	9321	53350.2	3.93725e+07	1	No	second
2-18	ESL0185	794	9321	0.085184	4.97277e+08	1.65759e+06	15.8357	0.204952	4.23601e+07	Yes	bee	pilot	3	pilot	AB-3	pilot	1	Lactobacillus apis	AB-3	9321	53350.2	4.23601e+07	1	No	first
2-18	ESL0183	2984	9321	0.320137	4.97277e+08	1.65759e+06	15.8357	0.204952	1.59197e+08	Yes	bee	pilot	3	pilot	AB-3	pilot	1	Lactobacillus helsingborgensis	AB-3	9321	53350.2	1.59197e+08	1	No	first
2-18	ESL0835	0	9321	0	4.97277e+08	1.65759e+06	15.8357	0.204952	0	Yes	bee	pilot	3	pilot	AB-3	pilot	0	Lactobacillus helsingborgensis	AB-3	9321	53350.2	0	0	No	NA
2-18	ESL0354	0	9321	0	4.97277e+08	1.65759e+06	15.8357	0.204952	0	Yes	bee	pilot	3	pilot	AB-3	pilot	0	Lactobacillus helsingborgensis	AB-3	9321	53350.2	0	0	No	NA
2-18	ESL0393	0	9321	0	4.97277e+08	1.65759e+06	15.8357	0.204952	0	Yes	bee	pilot	3	pilot	AB-3	pilot	0	Bombilactobacillus mellis	AB-3	9321	53350.2	0	0	No	NA
2-18	ESL0259	0	9321	0	4.97277e+08	1.65759e+06	15.8357	0.204952	0	Yes	bee	pilot	3	pilot	AB-3	pilot	0	Lactobacillus melliventris	AB-3	9321	53350.2	0	0	No	NA
2-18	ESL0260	0	9321	0	4.97277e+08	1.65759e+06	15.8357	0.204952	0	Yes	bee	pilot	3	pilot	AB-3	pilot	0	Lactobacillus melliventris	AB-3	9321	53350.2	0	0	No	NA
2-18	ESL0184	0	9321	0	4.97277e+08	1.65759e+06	15.8357	0.204952	0	Yes	bee	pilot	3	pilot	AB-3	pilot	0	Lactobacillus melliventris	AB-3	9321	53350.2	0	0	No	first
2-18	ESL0350	6	9321	0.000643708	4.97277e+08	1.65759e+06	15.8357	0.204952	320101	Yes	bee	pilot	3	pilot	AB-3	pilot	1	Lactobacillus melliventris	AB-3	9321	53350.2	320101	1	No	second
2-18	ESL0186	2264	9321	0.242892	4.97277e+08	1.65759e+06	15.8357	0.204952	1.20785e+08	Yes	bee	pilot	3	pilot	AB-3	pilot	1	Lactobacillus kullabergensis	AB-3	9321	53350.2	1.20785e+08	1	No	first
2-18	ESL0261	0	9321	0	4.97277e+08	1.65759e+06	15.8357	0.204952	0	Yes	bee	pilot	3	pilot	AB-3	pilot	0	Lactobacillus kullabergensis	AB-3	9321	53350.2	0	0	No	second
2-18	unknown	2	9321	0.000214569	4.97277e+08	1.65759e+06	15.8357	0.204952	106700	Yes	bee	pilot	3	pilot	AB-3	pilot	1	NA	AB-3	9321	53350.2	106700	1	No	NA
3-6	ESL0825	728	6267	0.116164	2.88119e+08	960395	16.64	0.179778	3.3469e+07	Yes	bee	pilot	5	pilot	AB-3	pilot	1	Bifidobacterium apousia	AB-3	6267	45973.9	3.3469e+07	1	No	first
3-6	ESL0820	0	6267	0	2.88119e+08	960395	16.64	0.179778	0	Yes	bee	pilot	5	pilot	AB-3	pilot	0	Bifidobacterium apousia	AB-3	6267	45973.9	0	0	No	second
3-6	ESL0822	171	6267	0.0272858	2.88119e+08	960395	16.64	0.179778	7.86154e+06	Yes	bee	pilot	5	pilot	AB-3	pilot	1	Bifidobacterium asteroides	AB-3	6267	45973.9	7.86154e+06	1	No	first
3-6	ESL0170	0	6267	0	2.88119e+08	960395	16.64	0.179778	0	Yes	bee	pilot	5	pilot	AB-3	pilot	0	Bifidobacterium asteroides	AB-3	6267	45973.9	0	0	No	second
3-6	ESL0824	745	6267	0.118877	2.88119e+08	960395	16.64	0.179778	3.42506e+07	Yes	bee	pilot	5	pilot	AB-3	pilot	1	Bifidobacterium polysaccharolyticum	AB-3	6267	45973.9	3.42506e+07	1	No	first
3-6	ESL0198	0	6267	0	2.88119e+08	960395	16.64	0.179778	0	Yes	bee	pilot	5	pilot	AB-3	pilot	0	Bifidobacterium polysaccharolyticum	AB-3	6267	45973.9	0	0	No	second
3-6	ESL0827	245	6267	0.0390937	2.88119e+08	960395	16.64	0.179778	1.12636e+07	Yes	bee	pilot	5	pilot	AB-3	pilot	1	Bifidobacterium sp1.	AB-3	6267	45973.9	1.12636e+07	1	No	first
3-6	ESL0199	6	6267	0.000957396	2.88119e+08	960395	16.64	0.179778	275844	Yes	bee	pilot	5	pilot	AB-3	pilot	1	Bifidobacterium sp1.	AB-3	6267	45973.9	275844	1	No	second
3-6	ESL0200	54	6267	0.00861656	2.88119e+08	960395	16.64	0.179778	2.48259e+06	Yes	bee	pilot	5	pilot	AB-3	pilot	1	Bifidobacterium sp2.	AB-3	6267	45973.9	2.48259e+06	1	No	first
3-6	ESL0819	0	6267	0	2.88119e+08	960395	16.64	0.179778	0	Yes	bee	pilot	5	pilot	AB-3	pilot	0	Bifidobacterium sp2.	AB-3	6267	45973.9	0	0	No	second
3-6	ESL0197	0	6267	0	2.88119e+08	960395	16.64	0.179778	0	Yes	bee	pilot	5	pilot	AB-3	pilot	0	Bifidobacterium coryneforme	AB-3	6267	45973.9	0	0	No	both
3-6	ESL0294	0	6267	0	2.88119e+08	960395	16.64	0.179778	0	Yes	bee	pilot	5	pilot	AB-3	pilot	0	Bombilactobacillus mellis	AB-3	6267	45973.9	0	0	No	NA
3-6	ESL0394	152	6267	0.024254	2.88119e+08	960395	16.64	0.179778	6.98804e+06	Yes	bee	pilot	5	pilot	AB-3	pilot	1	Lactobacillus melliventris	AB-3	6267	45973.9	6.98804e+06	1	No	second
3-6	ESL0295	0	6267	0	2.88119e+08	960395	16.64	0.179778	0	Yes	bee	pilot	5	pilot	AB-3	pilot	0	Bombilactobacillus mellis	AB-3	6267	45973.9	0	0	No	first
3-6	ESL1028	0	6267	0	2.88119e+08	960395	16.64	0.179778	0	Yes	bee	pilot	5	pilot	AB-3	pilot	0	Bombilactobacillus mellifer	AB-3	6267	45973.9	0	0	No	both
3-6	ESL0263	1119	6267	0.178554	2.88119e+08	960395	16.64	0.179778	5.14448e+07	Yes	bee	pilot	5	pilot	AB-3	pilot	1	Lactobacillus apis	AB-3	6267	45973.9	5.14448e+07	1	No	second
3-6	ESL0185	891	6267	0.142173	2.88119e+08	960395	16.64	0.179778	4.09628e+07	Yes	bee	pilot	5	pilot	AB-3	pilot	1	Lactobacillus apis	AB-3	6267	45973.9	4.09628e+07	1	No	first
3-6	ESL0183	2139	6267	0.341312	2.88119e+08	960395	16.64	0.179778	9.83382e+07	Yes	bee	pilot	5	pilot	AB-3	pilot	1	Lactobacillus helsingborgensis	AB-3	6267	45973.9	9.83382e+07	1	No	first
3-6	ESL0835	0	6267	0	2.88119e+08	960395	16.64	0.179778	0	Yes	bee	pilot	5	pilot	AB-3	pilot	0	Lactobacillus helsingborgensis	AB-3	6267	45973.9	0	0	No	NA
3-6	ESL0354	0	6267	0	2.88119e+08	960395	16.64	0.179778	0	Yes	bee	pilot	5	pilot	AB-3	pilot	0	Lactobacillus helsingborgensis	AB-3	6267	45973.9	0	0	No	NA
3-6	ESL0393	0	6267	0	2.88119e+08	960395	16.64	0.179778	0	Yes	bee	pilot	5	pilot	AB-3	pilot	0	Bombilactobacillus mellis	AB-3	6267	45973.9	0	0	No	NA
3-6	ESL0259	0	6267	0	2.88119e+08	960395	16.64	0.179778	0	Yes	bee	pilot	5	pilot	AB-3	pilot	0	Lactobacillus melliventris	AB-3	6267	45973.9	0	0	No	NA
3-6	ESL0260	0	6267	0	2.88119e+08	960395	16.64	0.179778	0	Yes	bee	pilot	5	pilot	AB-3	pilot	0	Lactobacillus melliventris	AB-3	6267	45973.9	0	0	No	NA
3-6	ESL0184	0	6267	0	2.88119e+08	960395	16.64	0.179778	0	Yes	bee	pilot	5	pilot	AB-3	pilot	0	Lactobacillus melliventris	AB-3	6267	45973.9	0	0	No	first
3-6	ESL0350	7	6267	0.00111696	2.88119e+08	960395	16.64	0.179778	321817	Yes	bee	pilot	5	pilot	AB-3	pilot	1	Lactobacillus melliventris	AB-3	6267	45973.9	321817	1	No	second
3-6	ESL0186	0	6267	0	2.88119e+08	960395	16.64	0.179778	0	Yes	bee	pilot	5	pilot	AB-3	pilot	0	Lactobacillus kullabergensis	AB-3	6267	45973.9	0	0	No	first
3-6	ESL0261	0	6267	0	2.88119e+08	960395	16.64	0.179778	0	Yes	bee	pilot	5	pilot	AB-3	pilot	0	Lactobacillus kullabergensis	AB-3	6267	45973.9	0	0	No	second
3-6	unknown	10	6267	0.00159566	2.88119e+08	960395	16.64	0.179778	459739	Yes	bee	pilot	5	pilot	AB-3	pilot	1	NA	AB-3	6267	45973.9	459739	1	No	NA
3-18	ESL0825	471	9053	0.052027	8.88063e+07	296021	18.3745	0.244367	4.62032e+06	Yes	bee	pilot	5	pilot	AB-3	pilot	1	Bifidobacterium apousia	AB-3	9053	9809.6	4.62032e+06	1	No	first
3-18	ESL0820	0	9053	0	8.88063e+07	296021	18.3745	0.244367	0	Yes	bee	pilot	5	pilot	AB-3	pilot	0	Bifidobacterium apousia	AB-3	9053	9809.6	0	0	No	second
3-18	ESL0822	134	9053	0.0148017	8.88063e+07	296021	18.3745	0.244367	1.31449e+06	Yes	bee	pilot	5	pilot	AB-3	pilot	1	Bifidobacterium asteroides	AB-3	9053	9809.6	1.31449e+06	1	No	first
3-18	ESL0170	0	9053	0	8.88063e+07	296021	18.3745	0.244367	0	Yes	bee	pilot	5	pilot	AB-3	pilot	0	Bifidobacterium asteroides	AB-3	9053	9809.6	0	0	No	second
3-18	ESL0824	412	9053	0.0455098	8.88063e+07	296021	18.3745	0.244367	4.04156e+06	Yes	bee	pilot	5	pilot	AB-3	pilot	1	Bifidobacterium polysaccharolyticum	AB-3	9053	9809.6	4.04156e+06	1	No	first
3-18	ESL0198	0	9053	0	8.88063e+07	296021	18.3745	0.244367	0	Yes	bee	pilot	5	pilot	AB-3	pilot	0	Bifidobacterium polysaccharolyticum	AB-3	9053	9809.6	0	0	No	second
3-18	ESL0827	236	9053	0.0260687	8.88063e+07	296021	18.3745	0.244367	2.31507e+06	Yes	bee	pilot	5	pilot	AB-3	pilot	1	Bifidobacterium sp1.	AB-3	9053	9809.6	2.31507e+06	1	No	first
3-18	ESL0199	0	9053	0	8.88063e+07	296021	18.3745	0.244367	0	Yes	bee	pilot	5	pilot	AB-3	pilot	0	Bifidobacterium sp1.	AB-3	9053	9809.6	0	0	No	second
3-18	ESL0200	28	9053	0.0030929	8.88063e+07	296021	18.3745	0.244367	274669	Yes	bee	pilot	5	pilot	AB-3	pilot	1	Bifidobacterium sp2.	AB-3	9053	9809.6	274669	1	No	first
3-18	ESL0819	0	9053	0	8.88063e+07	296021	18.3745	0.244367	0	Yes	bee	pilot	5	pilot	AB-3	pilot	0	Bifidobacterium sp2.	AB-3	9053	9809.6	0	0	No	second
3-18	ESL0197	0	9053	0	8.88063e+07	296021	18.3745	0.244367	0	Yes	bee	pilot	5	pilot	AB-3	pilot	0	Bifidobacterium coryneforme	AB-3	9053	9809.6	0	0	No	both
3-18	ESL0294	0	9053	0	8.88063e+07	296021	18.3745	0.244367	0	Yes	bee	pilot	5	pilot	AB-3	pilot	0	Bombilactobacillus mellis	AB-3	9053	9809.6	0	0	No	NA
3-18	ESL0394	56	9053	0.00618579	8.88063e+07	296021	18.3745	0.244367	549338	Yes	bee	pilot	5	pilot	AB-3	pilot	1	Lactobacillus melliventris	AB-3	9053	9809.6	549338	1	No	second
3-18	ESL0295	190	9053	0.0209875	8.88063e+07	296021	18.3745	0.244367	1.86382e+06	Yes	bee	pilot	5	pilot	AB-3	pilot	1	Bombilactobacillus mellis	AB-3	9053	9809.6	1.86382e+06	1	No	first
3-18	ESL1028	0	9053	0	8.88063e+07	296021	18.3745	0.244367	0	Yes	bee	pilot	5	pilot	AB-3	pilot	0	Bombilactobacillus mellifer	AB-3	9053	9809.6	0	0	No	both
3-18	ESL0263	934	9053	0.10317	8.88063e+07	296021	18.3745	0.244367	9.16217e+06	Yes	bee	pilot	5	pilot	AB-3	pilot	1	Lactobacillus apis	AB-3	9053	9809.6	9.16217e+06	1	No	second
3-18	ESL0185	538	9053	0.0594278	8.88063e+07	296021	18.3745	0.244367	5.27756e+06	Yes	bee	pilot	5	pilot	AB-3	pilot	1	Lactobacillus apis	AB-3	9053	9809.6	5.27756e+06	1	No	first
3-18	ESL0183	2015	9053	0.222578	8.88063e+07	296021	18.3745	0.244367	1.97663e+07	Yes	bee	pilot	5	pilot	AB-3	pilot	1	Lactobacillus helsingborgensis	AB-3	9053	9809.6	1.97663e+07	1	No	first
3-18	ESL0835	0	9053	0	8.88063e+07	296021	18.3745	0.244367	0	Yes	bee	pilot	5	pilot	AB-3	pilot	0	Lactobacillus helsingborgensis	AB-3	9053	9809.6	0	0	No	NA
3-18	ESL0354	0	9053	0	8.88063e+07	296021	18.3745	0.244367	0	Yes	bee	pilot	5	pilot	AB-3	pilot	0	Lactobacillus helsingborgensis	AB-3	9053	9809.6	0	0	No	NA
3-18	ESL0393	0	9053	0	8.88063e+07	296021	18.3745	0.244367	0	Yes	bee	pilot	5	pilot	AB-3	pilot	0	Bombilactobacillus mellis	AB-3	9053	9809.6	0	0	No	NA
3-18	ESL0259	0	9053	0	8.88063e+07	296021	18.3745	0.244367	0	Yes	bee	pilot	5	pilot	AB-3	pilot	0	Lactobacillus melliventris	AB-3	9053	9809.6	0	0	No	NA
3-18	ESL0260	0	9053	0	8.88063e+07	296021	18.3745	0.244367	0	Yes	bee	pilot	5	pilot	AB-3	pilot	0	Lactobacillus melliventris	AB-3	9053	9809.6	0	0	No	NA
3-18	ESL0184	0	9053	0	8.88063e+07	296021	18.3745	0.244367	0	Yes	bee	pilot	5	pilot	AB-3	pilot	0	Lactobacillus melliventris	AB-3	9053	9809.6	0	0	No	first
3-18	ESL0350	0	9053	0	8.88063e+07	296021	18.3745	0.244367	0	Yes	bee	pilot	5	pilot	AB-3	pilot	0	Lactobacillus melliventris	AB-3	9053	9809.6	0	0	No	second
3-18	ESL0186	3994	9053	0.44118	8.88063e+07	296021	18.3745	0.244367	3.91795e+07	Yes	bee	pilot	5	pilot	AB-3	pilot	1	Lactobacillus kullabergensis	AB-3	9053	9809.6	3.91795e+07	1	No	first
3-18	ESL0261	0	9053	0	8.88063e+07	296021	18.3745	0.244367	0	Yes	bee	pilot	5	pilot	AB-3	pilot	0	Lactobacillus kullabergensis	AB-3	9053	9809.6	0	0	No	second
3-18	unknown	45	9053	0.00497073	8.88063e+07	296021	18.3745	0.244367	441432	Yes	bee	pilot	5	pilot	AB-3	pilot	1	NA	AB-3	9053	9809.6	441432	1	No	NA
1-7	ESL0825	109	7844	0.013896	1.24559e+08	415196	17.8759	0.136212	1.73087e+06	Yes	bee	pilot	2	pilot	BA-3	pilot	1	Bifidobacterium apousia	BA-3	7844	15879.5	1.73087e+06	1	No	second
1-7	ESL0820	408	7844	0.0520143	1.24559e+08	415196	17.8759	0.136212	6.47884e+06	Yes	bee	pilot	2	pilot	BA-3	pilot	1	Bifidobacterium apousia	BA-3	7844	15879.5	6.47884e+06	1	No	first
1-7	ESL0822	64	7844	0.0081591	1.24559e+08	415196	17.8759	0.136212	1.01629e+06	Yes	bee	pilot	2	pilot	BA-3	pilot	1	Bifidobacterium asteroides	BA-3	7844	15879.5	1.01629e+06	1	No	second
1-7	ESL0170	104	7844	0.0132585	1.24559e+08	415196	17.8759	0.136212	1.65147e+06	Yes	bee	pilot	2	pilot	BA-3	pilot	1	Bifidobacterium asteroides	BA-3	7844	15879.5	1.65147e+06	1	No	first
1-7	ESL0824	106	7844	0.0135135	1.24559e+08	415196	17.8759	0.136212	1.68323e+06	Yes	bee	pilot	2	pilot	BA-3	pilot	1	Bifidobacterium polysaccharolyticum	BA-3	7844	15879.5	1.68323e+06	1	No	second
1-7	ESL0198	308	7844	0.0392657	1.24559e+08	415196	17.8759	0.136212	4.89089e+06	Yes	bee	pilot	2	pilot	BA-3	pilot	1	Bifidobacterium polysaccharolyticum	BA-3	7844	15879.5	4.89089e+06	1	No	first
1-7	ESL0827	44	7844	0.00560938	1.24559e+08	415196	17.8759	0.136212	698698	Yes	bee	pilot	2	pilot	BA-3	pilot	1	Bifidobacterium sp1.	BA-3	7844	15879.5	698698	1	No	second
1-7	ESL0199	268	7844	0.0341662	1.24559e+08	415196	17.8759	0.136212	4.25571e+06	Yes	bee	pilot	2	pilot	BA-3	pilot	1	Bifidobacterium sp1.	BA-3	7844	15879.5	4.25571e+06	1	No	first
1-7	ESL0200	0	7844	0	1.24559e+08	415196	17.8759	0.136212	0	Yes	bee	pilot	2	pilot	BA-3	pilot	0	Bifidobacterium sp2.	BA-3	7844	15879.5	0	0	No	second
1-7	ESL0819	30	7844	0.00382458	1.24559e+08	415196	17.8759	0.136212	476385	Yes	bee	pilot	2	pilot	BA-3	pilot	1	Bifidobacterium sp2.	BA-3	7844	15879.5	476385	1	No	first
1-7	ESL0197	0	7844	0	1.24559e+08	415196	17.8759	0.136212	0	Yes	bee	pilot	2	pilot	BA-3	pilot	0	Bifidobacterium coryneforme	BA-3	7844	15879.5	0	0	No	both
1-7	ESL0294	0	7844	0	1.24559e+08	415196	17.8759	0.136212	0	Yes	bee	pilot	2	pilot	BA-3	pilot	0	Bombilactobacillus mellis	BA-3	7844	15879.5	0	0	No	NA
1-7	ESL0394	1277	7844	0.1628	1.24559e+08	415196	17.8759	0.136212	2.02781e+07	Yes	bee	pilot	2	pilot	BA-3	pilot	1	Lactobacillus melliventris	BA-3	7844	15879.5	2.02781e+07	1	No	first
1-7	ESL0295	72	7844	0.00917899	1.24559e+08	415196	17.8759	0.136212	1.14332e+06	Yes	bee	pilot	2	pilot	BA-3	pilot	1	Bombilactobacillus mellis	BA-3	7844	15879.5	1.14332e+06	1	No	second
1-7	ESL1028	0	7844	0	1.24559e+08	415196	17.8759	0.136212	0	Yes	bee	pilot	2	pilot	BA-3	pilot	0	Bombilactobacillus mellifer	BA-3	7844	15879.5	0	0	No	both
1-7	ESL0263	2838	7844	0.361805	1.24559e+08	415196	17.8759	0.136212	4.5066e+07	Yes	bee	pilot	2	pilot	BA-3	pilot	1	Lactobacillus apis	BA-3	7844	15879.5	4.5066e+07	1	No	first
1-7	ESL0185	20	7844	0.00254972	1.24559e+08	415196	17.8759	0.136212	317590	Yes	bee	pilot	2	pilot	BA-3	pilot	1	Lactobacillus apis	BA-3	7844	15879.5	317590	1	No	second
1-7	ESL0183	124	7844	0.0158083	1.24559e+08	415196	17.8759	0.136212	1.96906e+06	Yes	bee	pilot	2	pilot	BA-3	pilot	1	Lactobacillus helsingborgensis	BA-3	7844	15879.5	1.96906e+06	1	No	second
1-7	ESL0835	0	7844	0	1.24559e+08	415196	17.8759	0.136212	0	Yes	bee	pilot	2	pilot	BA-3	pilot	0	Lactobacillus helsingborgensis	BA-3	7844	15879.5	0	0	No	NA
1-7	ESL0354	0	7844	0	1.24559e+08	415196	17.8759	0.136212	0	Yes	bee	pilot	2	pilot	BA-3	pilot	0	Lactobacillus helsingborgensis	BA-3	7844	15879.5	0	0	No	NA
1-7	ESL0393	0	7844	0	1.24559e+08	415196	17.8759	0.136212	0	Yes	bee	pilot	2	pilot	BA-3	pilot	0	Bombilactobacillus mellis	BA-3	7844	15879.5	0	0	No	NA
1-7	ESL0259	0	7844	0	1.24559e+08	415196	17.8759	0.136212	0	Yes	bee	pilot	2	pilot	BA-3	pilot	0	Lactobacillus melliventris	BA-3	7844	15879.5	0	0	No	NA
1-7	ESL0260	0	7844	0	1.24559e+08	415196	17.8759	0.136212	0	Yes	bee	pilot	2	pilot	BA-3	pilot	0	Lactobacillus melliventris	BA-3	7844	15879.5	0	0	No	NA
1-7	ESL0184	0	7844	0	1.24559e+08	415196	17.8759	0.136212	0	Yes	bee	pilot	2	pilot	BA-3	pilot	0	Lactobacillus melliventris	BA-3	7844	15879.5	0	0	No	second
1-7	ESL0350	992	7844	0.126466	1.24559e+08	415196	17.8759	0.136212	1.57525e+07	Yes	bee	pilot	2	pilot	BA-3	pilot	1	Lactobacillus melliventris	BA-3	7844	15879.5	1.57525e+07	1	No	first
1-7	ESL0186	60	7844	0.00764916	1.24559e+08	415196	17.8759	0.136212	952770	Yes	bee	pilot	2	pilot	BA-3	pilot	1	Lactobacillus kullabergensis	BA-3	7844	15879.5	952770	1	No	second
1-7	ESL0261	1002	7844	0.127741	1.24559e+08	415196	17.8759	0.136212	1.59113e+07	Yes	bee	pilot	2	pilot	BA-3	pilot	1	Lactobacillus kullabergensis	BA-3	7844	15879.5	1.59113e+07	1	No	first
1-7	unknown	18	7844	0.00229475	1.24559e+08	415196	17.8759	0.136212	285831	Yes	bee	pilot	2	pilot	BA-3	pilot	1	NA	BA-3	7844	15879.5	285831	1	No	NA
2-7	ESL0825	0	1	0	4.23127e+08	1.41042e+06	16.0737	0.102715	0	Yes	bee	pilot	4	pilot	BA-3	pilot	0	Bifidobacterium apousia	BA-3	1	4.23127e+08	0	0	No	second
2-7	ESL0820	0	1	0	4.23127e+08	1.41042e+06	16.0737	0.102715	0	Yes	bee	pilot	4	pilot	BA-3	pilot	0	Bifidobacterium apousia	BA-3	1	4.23127e+08	0	0	No	first
2-7	ESL0822	0	1	0	4.23127e+08	1.41042e+06	16.0737	0.102715	0	Yes	bee	pilot	4	pilot	BA-3	pilot	0	Bifidobacterium asteroides	BA-3	1	4.23127e+08	0	0	No	second
2-7	ESL0170	0	1	0	4.23127e+08	1.41042e+06	16.0737	0.102715	0	Yes	bee	pilot	4	pilot	BA-3	pilot	0	Bifidobacterium asteroides	BA-3	1	4.23127e+08	0	0	No	first
2-7	ESL0824	0	1	0	4.23127e+08	1.41042e+06	16.0737	0.102715	0	Yes	bee	pilot	4	pilot	BA-3	pilot	0	Bifidobacterium polysaccharolyticum	BA-3	1	4.23127e+08	0	0	No	second
2-7	ESL0198	0	1	0	4.23127e+08	1.41042e+06	16.0737	0.102715	0	Yes	bee	pilot	4	pilot	BA-3	pilot	0	Bifidobacterium polysaccharolyticum	BA-3	1	4.23127e+08	0	0	No	first
2-7	ESL0827	0	1	0	4.23127e+08	1.41042e+06	16.0737	0.102715	0	Yes	bee	pilot	4	pilot	BA-3	pilot	0	Bifidobacterium sp1.	BA-3	1	4.23127e+08	0	0	No	second
2-7	ESL0199	0	1	0	4.23127e+08	1.41042e+06	16.0737	0.102715	0	Yes	bee	pilot	4	pilot	BA-3	pilot	0	Bifidobacterium sp1.	BA-3	1	4.23127e+08	0	0	No	first
2-7	ESL0200	0	1	0	4.23127e+08	1.41042e+06	16.0737	0.102715	0	Yes	bee	pilot	4	pilot	BA-3	pilot	0	Bifidobacterium sp2.	BA-3	1	4.23127e+08	0	0	No	second
2-7	ESL0819	0	1	0	4.23127e+08	1.41042e+06	16.0737	0.102715	0	Yes	bee	pilot	4	pilot	BA-3	pilot	0	Bifidobacterium sp2.	BA-3	1	4.23127e+08	0	0	No	first
2-7	ESL0197	0	1	0	4.23127e+08	1.41042e+06	16.0737	0.102715	0	Yes	bee	pilot	4	pilot	BA-3	pilot	0	Bifidobacterium coryneforme	BA-3	1	4.23127e+08	0	0	No	both
2-7	ESL0294	0	1	0	4.23127e+08	1.41042e+06	16.0737	0.102715	0	Yes	bee	pilot	4	pilot	BA-3	pilot	0	Bombilactobacillus mellis	BA-3	1	4.23127e+08	0	0	No	NA
2-7	ESL0394	0	1	0	4.23127e+08	1.41042e+06	16.0737	0.102715	0	Yes	bee	pilot	4	pilot	BA-3	pilot	0	Lactobacillus melliventris	BA-3	1	4.23127e+08	0	0	No	first
2-7	ESL0295	0	1	0	4.23127e+08	1.41042e+06	16.0737	0.102715	0	Yes	bee	pilot	4	pilot	BA-3	pilot	0	Bombilactobacillus mellis	BA-3	1	4.23127e+08	0	0	No	second
2-7	ESL1028	0	1	0	4.23127e+08	1.41042e+06	16.0737	0.102715	0	Yes	bee	pilot	4	pilot	BA-3	pilot	0	Bombilactobacillus mellifer	BA-3	1	4.23127e+08	0	0	No	both
2-7	ESL0263	0	1	0	4.23127e+08	1.41042e+06	16.0737	0.102715	0	Yes	bee	pilot	4	pilot	BA-3	pilot	0	Lactobacillus apis	BA-3	1	4.23127e+08	0	0	No	first
2-7	ESL0185	0	1	0	4.23127e+08	1.41042e+06	16.0737	0.102715	0	Yes	bee	pilot	4	pilot	BA-3	pilot	0	Lactobacillus apis	BA-3	1	4.23127e+08	0	0	No	second
2-7	ESL0183	0	1	0	4.23127e+08	1.41042e+06	16.0737	0.102715	0	Yes	bee	pilot	4	pilot	BA-3	pilot	0	Lactobacillus helsingborgensis	BA-3	1	4.23127e+08	0	0	No	second
2-7	ESL0835	0	1	0	4.23127e+08	1.41042e+06	16.0737	0.102715	0	Yes	bee	pilot	4	pilot	BA-3	pilot	0	Lactobacillus helsingborgensis	BA-3	1	4.23127e+08	0	0	No	NA
2-7	ESL0354	0	1	0	4.23127e+08	1.41042e+06	16.0737	0.102715	0	Yes	bee	pilot	4	pilot	BA-3	pilot	0	Lactobacillus helsingborgensis	BA-3	1	4.23127e+08	0	0	No	NA
2-7	ESL0393	0	1	0	4.23127e+08	1.41042e+06	16.0737	0.102715	0	Yes	bee	pilot	4	pilot	BA-3	pilot	0	Bombilactobacillus mellis	BA-3	1	4.23127e+08	0	0	No	NA
2-7	ESL0259	0	1	0	4.23127e+08	1.41042e+06	16.0737	0.102715	0	Yes	bee	pilot	4	pilot	BA-3	pilot	0	Lactobacillus melliventris	BA-3	1	4.23127e+08	0	0	No	NA
2-7	ESL0260	0	1	0	4.23127e+08	1.41042e+06	16.0737	0.102715	0	Yes	bee	pilot	4	pilot	BA-3	pilot	0	Lactobacillus melliventris	BA-3	1	4.23127e+08	0	0	No	NA
2-7	ESL0184	0	1	0	4.23127e+08	1.41042e+06	16.0737	0.102715	0	Yes	bee	pilot	4	pilot	BA-3	pilot	0	Lactobacillus melliventris	BA-3	1	4.23127e+08	0	0	No	second
2-7	ESL0350	0	1	0	4.23127e+08	1.41042e+06	16.0737	0.102715	0	Yes	bee	pilot	4	pilot	BA-3	pilot	0	Lactobacillus melliventris	BA-3	1	4.23127e+08	0	0	No	first
2-7	ESL0186	0	1	0	4.23127e+08	1.41042e+06	16.0737	0.102715	0	Yes	bee	pilot	4	pilot	BA-3	pilot	0	Lactobacillus kullabergensis	BA-3	1	4.23127e+08	0	0	No	second
2-7	ESL0261	0	1	0	4.23127e+08	1.41042e+06	16.0737	0.102715	0	Yes	bee	pilot	4	pilot	BA-3	pilot	0	Lactobacillus kullabergensis	BA-3	1	4.23127e+08	0	0	No	first
2-7	unknown	1	1	1	4.23127e+08	1.41042e+06	16.0737	0.102715	4.23127e+08	Yes	bee	pilot	4	pilot	BA-3	pilot	1	NA	BA-3	1	4.23127e+08	4.23127e+08	1	No	NA
2-19	ESL0825	237	14944	0.0158592	4.12262e+08	1.37421e+06	16.112	0.077339	6.53815e+06	Yes	bee	pilot	4	pilot	BA-3	pilot	1	Bifidobacterium apousia	BA-3	14944	27587.1	6.53815e+06	1	No	second
2-19	ESL0820	502	14944	0.0335921	4.12262e+08	1.37421e+06	16.112	0.077339	1.38487e+07	Yes	bee	pilot	4	pilot	BA-3	pilot	1	Bifidobacterium apousia	BA-3	14944	27587.1	1.38487e+07	1	No	first
2-19	ESL0822	17	14944	0.00113758	4.12262e+08	1.37421e+06	16.112	0.077339	468982	Yes	bee	pilot	4	pilot	BA-3	pilot	1	Bifidobacterium asteroides	BA-3	14944	27587.1	468982	1	No	second
2-19	ESL0170	486	14944	0.0325214	4.12262e+08	1.37421e+06	16.112	0.077339	1.34074e+07	Yes	bee	pilot	4	pilot	BA-3	pilot	1	Bifidobacterium asteroides	BA-3	14944	27587.1	1.34074e+07	1	No	first
2-19	ESL0824	61	14944	0.00408191	4.12262e+08	1.37421e+06	16.112	0.077339	1.68282e+06	Yes	bee	pilot	4	pilot	BA-3	pilot	1	Bifidobacterium polysaccharolyticum	BA-3	14944	27587.1	1.68282e+06	1	No	second
2-19	ESL0198	670	14944	0.044834	4.12262e+08	1.37421e+06	16.112	0.077339	1.84834e+07	Yes	bee	pilot	4	pilot	BA-3	pilot	1	Bifidobacterium polysaccharolyticum	BA-3	14944	27587.1	1.84834e+07	1	No	first
2-19	ESL0827	26	14944	0.00173983	4.12262e+08	1.37421e+06	16.112	0.077339	717266	Yes	bee	pilot	4	pilot	BA-3	pilot	1	Bifidobacterium sp1.	BA-3	14944	27587.1	717266	1	No	second
2-19	ESL0199	268	14944	0.0179336	4.12262e+08	1.37421e+06	16.112	0.077339	7.39336e+06	Yes	bee	pilot	4	pilot	BA-3	pilot	1	Bifidobacterium sp1.	BA-3	14944	27587.1	7.39336e+06	1	No	first
2-19	ESL0200	0	14944	0	4.12262e+08	1.37421e+06	16.112	0.077339	0	Yes	bee	pilot	4	pilot	BA-3	pilot	0	Bifidobacterium sp2.	BA-3	14944	27587.1	0	0	No	second
2-19	ESL0819	28	14944	0.00187366	4.12262e+08	1.37421e+06	16.112	0.077339	772440	Yes	bee	pilot	4	pilot	BA-3	pilot	1	Bifidobacterium sp2.	BA-3	14944	27587.1	772440	1	No	first
2-19	ESL0197	22	14944	0.00147216	4.12262e+08	1.37421e+06	16.112	0.077339	606917	Yes	bee	pilot	4	pilot	BA-3	pilot	1	Bifidobacterium coryneforme	BA-3	14944	27587.1	606917	1	No	both
2-19	ESL0294	0	14944	0	4.12262e+08	1.37421e+06	16.112	0.077339	0	Yes	bee	pilot	4	pilot	BA-3	pilot	0	Bombilactobacillus mellis	BA-3	14944	27587.1	0	0	No	NA
2-19	ESL0394	2080	14944	0.139186	4.12262e+08	1.37421e+06	16.112	0.077339	5.73813e+07	Yes	bee	pilot	4	pilot	BA-3	pilot	1	Lactobacillus melliventris	BA-3	14944	27587.1	5.73813e+07	1	No	first
2-19	ESL0295	3	14944	0.000200749	4.12262e+08	1.37421e+06	16.112	0.077339	82761.4	Yes	bee	pilot	4	pilot	BA-3	pilot	1	Bombilactobacillus mellis	BA-3	14944	27587.1	82761.4	1	No	second
2-19	ESL1028	0	14944	0	4.12262e+08	1.37421e+06	16.112	0.077339	0	Yes	bee	pilot	4	pilot	BA-3	pilot	0	Bombilactobacillus mellifer	BA-3	14944	27587.1	0	0	No	both
2-19	ESL0263	6219	14944	0.416154	4.12262e+08	1.37421e+06	16.112	0.077339	1.71564e+08	Yes	bee	pilot	4	pilot	BA-3	pilot	1	Lactobacillus apis	BA-3	14944	27587.1	1.71564e+08	1	No	first
2-19	ESL0185	0	14944	0	4.12262e+08	1.37421e+06	16.112	0.077339	0	Yes	bee	pilot	4	pilot	BA-3	pilot	0	Lactobacillus apis	BA-3	14944	27587.1	0	0	No	second
2-19	ESL0183	740	14944	0.0495182	4.12262e+08	1.37421e+06	16.112	0.077339	2.04145e+07	Yes	bee	pilot	4	pilot	BA-3	pilot	1	Lactobacillus helsingborgensis	BA-3	14944	27587.1	2.04145e+07	1	No	second
2-19	ESL0835	0	14944	0	4.12262e+08	1.37421e+06	16.112	0.077339	0	Yes	bee	pilot	4	pilot	BA-3	pilot	0	Lactobacillus helsingborgensis	BA-3	14944	27587.1	0	0	No	NA
2-19	ESL0354	0	14944	0	4.12262e+08	1.37421e+06	16.112	0.077339	0	Yes	bee	pilot	4	pilot	BA-3	pilot	0	Lactobacillus helsingborgensis	BA-3	14944	27587.1	0	0	No	NA
2-19	ESL0393	0	14944	0	4.12262e+08	1.37421e+06	16.112	0.077339	0	Yes	bee	pilot	4	pilot	BA-3	pilot	0	Bombilactobacillus mellis	BA-3	14944	27587.1	0	0	No	NA
2-19	ESL0259	0	14944	0	4.12262e+08	1.37421e+06	16.112	0.077339	0	Yes	bee	pilot	4	pilot	BA-3	pilot	0	Lactobacillus melliventris	BA-3	14944	27587.1	0	0	No	NA
2-19	ESL0260	0	14944	0	4.12262e+08	1.37421e+06	16.112	0.077339	0	Yes	bee	pilot	4	pilot	BA-3	pilot	0	Lactobacillus melliventris	BA-3	14944	27587.1	0	0	No	NA
2-19	ESL0184	0	14944	0	4.12262e+08	1.37421e+06	16.112	0.077339	0	Yes	bee	pilot	4	pilot	BA-3	pilot	0	Lactobacillus melliventris	BA-3	14944	27587.1	0	0	No	second
2-19	ESL0350	2378	14944	0.159127	4.12262e+08	1.37421e+06	16.112	0.077339	6.56022e+07	Yes	bee	pilot	4	pilot	BA-3	pilot	1	Lactobacillus melliventris	BA-3	14944	27587.1	6.56022e+07	1	No	first
2-19	ESL0186	0	14944	0	4.12262e+08	1.37421e+06	16.112	0.077339	0	Yes	bee	pilot	4	pilot	BA-3	pilot	0	Lactobacillus kullabergensis	BA-3	14944	27587.1	0	0	No	second
2-19	ESL0261	1201	14944	0.0803667	4.12262e+08	1.37421e+06	16.112	0.077339	3.31322e+07	Yes	bee	pilot	4	pilot	BA-3	pilot	1	Lactobacillus kullabergensis	BA-3	14944	27587.1	3.31322e+07	1	No	first
2-19	unknown	6	14944	0.000401499	4.12262e+08	1.37421e+06	16.112	0.077339	165523	Yes	bee	pilot	4	pilot	BA-3	pilot	1	NA	BA-3	14944	27587.1	165523	1	No	NA
3-7	ESL0825	219	11068	0.0197868	4.08093e+08	1.36031e+06	16.127	0.143941	8.07484e+06	Yes	bee	pilot	6	pilot	BA-3	pilot	1	Bifidobacterium apousia	BA-3	11068	36871.4	8.07484e+06	1	No	second
3-7	ESL0820	592	11068	0.0534875	4.08093e+08	1.36031e+06	16.127	0.143941	2.18279e+07	Yes	bee	pilot	6	pilot	BA-3	pilot	1	Bifidobacterium apousia	BA-3	11068	36871.4	2.18279e+07	1	No	first
3-7	ESL0822	26	11068	0.00234911	4.08093e+08	1.36031e+06	16.127	0.143941	958657	Yes	bee	pilot	6	pilot	BA-3	pilot	1	Bifidobacterium asteroides	BA-3	11068	36871.4	958657	1	No	second
3-7	ESL0170	158	11068	0.0142754	4.08093e+08	1.36031e+06	16.127	0.143941	5.82569e+06	Yes	bee	pilot	6	pilot	BA-3	pilot	1	Bifidobacterium asteroides	BA-3	11068	36871.4	5.82569e+06	1	No	first
3-7	ESL0824	89	11068	0.0080412	4.08093e+08	1.36031e+06	16.127	0.143941	3.28156e+06	Yes	bee	pilot	6	pilot	BA-3	pilot	1	Bifidobacterium polysaccharolyticum	BA-3	11068	36871.4	3.28156e+06	1	No	second
3-7	ESL0198	397	11068	0.0358692	4.08093e+08	1.36031e+06	16.127	0.143941	1.4638e+07	Yes	bee	pilot	6	pilot	BA-3	pilot	1	Bifidobacterium polysaccharolyticum	BA-3	11068	36871.4	1.4638e+07	1	No	first
3-7	ESL0827	49	11068	0.00442718	4.08093e+08	1.36031e+06	16.127	0.143941	1.8067e+06	Yes	bee	pilot	6	pilot	BA-3	pilot	1	Bifidobacterium sp1.	BA-3	11068	36871.4	1.8067e+06	1	No	second
3-7	ESL0199	279	11068	0.0252078	4.08093e+08	1.36031e+06	16.127	0.143941	1.02871e+07	Yes	bee	pilot	6	pilot	BA-3	pilot	1	Bifidobacterium sp1.	BA-3	11068	36871.4	1.02871e+07	1	No	first
3-7	ESL0200	0	11068	0	4.08093e+08	1.36031e+06	16.127	0.143941	0	Yes	bee	pilot	6	pilot	BA-3	pilot	0	Bifidobacterium sp2.	BA-3	11068	36871.4	0	0	No	second
3-7	ESL0819	30	11068	0.00271052	4.08093e+08	1.36031e+06	16.127	0.143941	1.10614e+06	Yes	bee	pilot	6	pilot	BA-3	pilot	1	Bifidobacterium sp2.	BA-3	11068	36871.4	1.10614e+06	1	No	first
3-7	ESL0197	3	11068	0.000271052	4.08093e+08	1.36031e+06	16.127	0.143941	110614	Yes	bee	pilot	6	pilot	BA-3	pilot	1	Bifidobacterium coryneforme	BA-3	11068	36871.4	110614	1	No	both
3-7	ESL0294	0	11068	0	4.08093e+08	1.36031e+06	16.127	0.143941	0	Yes	bee	pilot	6	pilot	BA-3	pilot	0	Bombilactobacillus mellis	BA-3	11068	36871.4	0	0	No	NA
3-7	ESL0394	1810	11068	0.163535	4.08093e+08	1.36031e+06	16.127	0.143941	6.67373e+07	Yes	bee	pilot	6	pilot	BA-3	pilot	1	Lactobacillus melliventris	BA-3	11068	36871.4	6.67373e+07	1	No	first
3-7	ESL0295	187	11068	0.0168956	4.08093e+08	1.36031e+06	16.127	0.143941	6.89496e+06	Yes	bee	pilot	6	pilot	BA-3	pilot	1	Bombilactobacillus mellis	BA-3	11068	36871.4	6.89496e+06	1	No	second
3-7	ESL1028	0	11068	0	4.08093e+08	1.36031e+06	16.127	0.143941	0	Yes	bee	pilot	6	pilot	BA-3	pilot	0	Bombilactobacillus mellifer	BA-3	11068	36871.4	0	0	No	both
3-7	ESL0263	3497	11068	0.315956	4.08093e+08	1.36031e+06	16.127	0.143941	1.28939e+08	Yes	bee	pilot	6	pilot	BA-3	pilot	1	Lactobacillus apis	BA-3	11068	36871.4	1.28939e+08	1	No	first
3-7	ESL0185	42	11068	0.00379472	4.08093e+08	1.36031e+06	16.127	0.143941	1.5486e+06	Yes	bee	pilot	6	pilot	BA-3	pilot	1	Lactobacillus apis	BA-3	11068	36871.4	1.5486e+06	1	No	second
3-7	ESL0183	1153	11068	0.104174	4.08093e+08	1.36031e+06	16.127	0.143941	4.25128e+07	Yes	bee	pilot	6	pilot	BA-3	pilot	1	Lactobacillus helsingborgensis	BA-3	11068	36871.4	4.25128e+07	1	No	second
3-7	ESL0835	0	11068	0	4.08093e+08	1.36031e+06	16.127	0.143941	0	Yes	bee	pilot	6	pilot	BA-3	pilot	0	Lactobacillus helsingborgensis	BA-3	11068	36871.4	0	0	No	NA
3-7	ESL0354	0	11068	0	4.08093e+08	1.36031e+06	16.127	0.143941	0	Yes	bee	pilot	6	pilot	BA-3	pilot	0	Lactobacillus helsingborgensis	BA-3	11068	36871.4	0	0	No	NA
3-7	ESL0393	0	11068	0	4.08093e+08	1.36031e+06	16.127	0.143941	0	Yes	bee	pilot	6	pilot	BA-3	pilot	0	Bombilactobacillus mellis	BA-3	11068	36871.4	0	0	No	NA
3-7	ESL0259	0	11068	0	4.08093e+08	1.36031e+06	16.127	0.143941	0	Yes	bee	pilot	6	pilot	BA-3	pilot	0	Lactobacillus melliventris	BA-3	11068	36871.4	0	0	No	NA
3-7	ESL0260	0	11068	0	4.08093e+08	1.36031e+06	16.127	0.143941	0	Yes	bee	pilot	6	pilot	BA-3	pilot	0	Lactobacillus melliventris	BA-3	11068	36871.4	0	0	No	NA
3-7	ESL0184	0	11068	0	4.08093e+08	1.36031e+06	16.127	0.143941	0	Yes	bee	pilot	6	pilot	BA-3	pilot	0	Lactobacillus melliventris	BA-3	11068	36871.4	0	0	No	second
3-7	ESL0350	1864	11068	0.168413	4.08093e+08	1.36031e+06	16.127	0.143941	6.87283e+07	Yes	bee	pilot	6	pilot	BA-3	pilot	1	Lactobacillus melliventris	BA-3	11068	36871.4	6.87283e+07	1	No	first
3-7	ESL0186	624	11068	0.0563787	4.08093e+08	1.36031e+06	16.127	0.143941	2.30078e+07	Yes	bee	pilot	6	pilot	BA-3	pilot	1	Lactobacillus kullabergensis	BA-3	11068	36871.4	2.30078e+07	1	No	second
3-7	ESL0261	0	11068	0	4.08093e+08	1.36031e+06	16.127	0.143941	0	Yes	bee	pilot	6	pilot	BA-3	pilot	0	Lactobacillus kullabergensis	BA-3	11068	36871.4	0	0	No	first
3-7	unknown	49	11068	0.00442718	4.08093e+08	1.36031e+06	16.127	0.143941	1.8067e+06	Yes	bee	pilot	6	pilot	BA-3	pilot	1	NA	BA-3	11068	36871.4	1.8067e+06	1	No	NA
3-19	ESL0825	182	7692	0.0236609	4.01554e+08	1.33851e+06	16.1508	0.135969	9.50115e+06	Yes	bee	pilot	6	pilot	BA-3	pilot	1	Bifidobacterium apousia	BA-3	7692	52204.1	9.50115e+06	1	No	second
3-19	ESL0820	241	7692	0.0313313	4.01554e+08	1.33851e+06	16.1508	0.135969	1.25812e+07	Yes	bee	pilot	6	pilot	BA-3	pilot	1	Bifidobacterium apousia	BA-3	7692	52204.1	1.25812e+07	1	No	first
3-19	ESL0822	48	7692	0.00624025	4.01554e+08	1.33851e+06	16.1508	0.135969	2.5058e+06	Yes	bee	pilot	6	pilot	BA-3	pilot	1	Bifidobacterium asteroides	BA-3	7692	52204.1	2.5058e+06	1	No	second
3-19	ESL0170	28	7692	0.00364015	4.01554e+08	1.33851e+06	16.1508	0.135969	1.46172e+06	Yes	bee	pilot	6	pilot	BA-3	pilot	1	Bifidobacterium asteroides	BA-3	7692	52204.1	1.46172e+06	1	No	first
3-19	ESL0824	167	7692	0.0217109	4.01554e+08	1.33851e+06	16.1508	0.135969	8.71809e+06	Yes	bee	pilot	6	pilot	BA-3	pilot	1	Bifidobacterium polysaccharolyticum	BA-3	7692	52204.1	8.71809e+06	1	No	second
3-19	ESL0198	163	7692	0.0211908	4.01554e+08	1.33851e+06	16.1508	0.135969	8.50927e+06	Yes	bee	pilot	6	pilot	BA-3	pilot	1	Bifidobacterium polysaccharolyticum	BA-3	7692	52204.1	8.50927e+06	1	No	first
3-19	ESL0827	37	7692	0.00481019	4.01554e+08	1.33851e+06	16.1508	0.135969	1.93155e+06	Yes	bee	pilot	6	pilot	BA-3	pilot	1	Bifidobacterium sp1.	BA-3	7692	52204.1	1.93155e+06	1	No	second
3-19	ESL0199	104	7692	0.0135205	4.01554e+08	1.33851e+06	16.1508	0.135969	5.42923e+06	Yes	bee	pilot	6	pilot	BA-3	pilot	1	Bifidobacterium sp1.	BA-3	7692	52204.1	5.42923e+06	1	No	first
3-19	ESL0200	0	7692	0	4.01554e+08	1.33851e+06	16.1508	0.135969	0	Yes	bee	pilot	6	pilot	BA-3	pilot	0	Bifidobacterium sp2.	BA-3	7692	52204.1	0	0	No	second
3-19	ESL0819	70	7692	0.00910036	4.01554e+08	1.33851e+06	16.1508	0.135969	3.65429e+06	Yes	bee	pilot	6	pilot	BA-3	pilot	1	Bifidobacterium sp2.	BA-3	7692	52204.1	3.65429e+06	1	No	first
3-19	ESL0197	0	7692	0	4.01554e+08	1.33851e+06	16.1508	0.135969	0	Yes	bee	pilot	6	pilot	BA-3	pilot	0	Bifidobacterium coryneforme	BA-3	7692	52204.1	0	0	No	both
3-19	ESL0294	0	7692	0	4.01554e+08	1.33851e+06	16.1508	0.135969	0	Yes	bee	pilot	6	pilot	BA-3	pilot	0	Bombilactobacillus mellis	BA-3	7692	52204.1	0	0	No	NA
3-19	ESL0394	105	7692	0.0136505	4.01554e+08	1.33851e+06	16.1508	0.135969	5.48143e+06	Yes	bee	pilot	6	pilot	BA-3	pilot	1	Lactobacillus melliventris	BA-3	7692	52204.1	5.48143e+06	1	No	first
3-19	ESL0295	412	7692	0.0535621	4.01554e+08	1.33851e+06	16.1508	0.135969	2.15081e+07	Yes	bee	pilot	6	pilot	BA-3	pilot	1	Bombilactobacillus mellis	BA-3	7692	52204.1	2.15081e+07	1	No	second
3-19	ESL1028	0	7692	0	4.01554e+08	1.33851e+06	16.1508	0.135969	0	Yes	bee	pilot	6	pilot	BA-3	pilot	0	Bombilactobacillus mellifer	BA-3	7692	52204.1	0	0	No	both
3-19	ESL0263	486	7692	0.0631825	4.01554e+08	1.33851e+06	16.1508	0.135969	2.53712e+07	Yes	bee	pilot	6	pilot	BA-3	pilot	1	Lactobacillus apis	BA-3	7692	52204.1	2.53712e+07	1	No	first
3-19	ESL0185	914	7692	0.118825	4.01554e+08	1.33851e+06	16.1508	0.135969	4.77146e+07	Yes	bee	pilot	6	pilot	BA-3	pilot	1	Lactobacillus apis	BA-3	7692	52204.1	4.77146e+07	1	No	second
3-19	ESL0183	1808	7692	0.235049	4.01554e+08	1.33851e+06	16.1508	0.135969	9.4385e+07	Yes	bee	pilot	6	pilot	BA-3	pilot	1	Lactobacillus helsingborgensis	BA-3	7692	52204.1	9.4385e+07	1	No	second
3-19	ESL0835	0	7692	0	4.01554e+08	1.33851e+06	16.1508	0.135969	0	Yes	bee	pilot	6	pilot	BA-3	pilot	0	Lactobacillus helsingborgensis	BA-3	7692	52204.1	0	0	No	NA
3-19	ESL0354	0	7692	0	4.01554e+08	1.33851e+06	16.1508	0.135969	0	Yes	bee	pilot	6	pilot	BA-3	pilot	0	Lactobacillus helsingborgensis	BA-3	7692	52204.1	0	0	No	NA
3-19	ESL0393	0	7692	0	4.01554e+08	1.33851e+06	16.1508	0.135969	0	Yes	bee	pilot	6	pilot	BA-3	pilot	0	Bombilactobacillus mellis	BA-3	7692	52204.1	0	0	No	NA
3-19	ESL0259	0	7692	0	4.01554e+08	1.33851e+06	16.1508	0.135969	0	Yes	bee	pilot	6	pilot	BA-3	pilot	0	Lactobacillus melliventris	BA-3	7692	52204.1	0	0	No	NA
3-19	ESL0260	0	7692	0	4.01554e+08	1.33851e+06	16.1508	0.135969	0	Yes	bee	pilot	6	pilot	BA-3	pilot	0	Lactobacillus melliventris	BA-3	7692	52204.1	0	0	No	NA
3-19	ESL0184	0	7692	0	4.01554e+08	1.33851e+06	16.1508	0.135969	0	Yes	bee	pilot	6	pilot	BA-3	pilot	0	Lactobacillus melliventris	BA-3	7692	52204.1	0	0	No	second
3-19	ESL0350	555	7692	0.0721529	4.01554e+08	1.33851e+06	16.1508	0.135969	2.89733e+07	Yes	bee	pilot	6	pilot	BA-3	pilot	1	Lactobacillus melliventris	BA-3	7692	52204.1	2.89733e+07	1	No	first
3-19	ESL0186	1728	7692	0.224649	4.01554e+08	1.33851e+06	16.1508	0.135969	9.02087e+07	Yes	bee	pilot	6	pilot	BA-3	pilot	1	Lactobacillus kullabergensis	BA-3	7692	52204.1	9.02087e+07	1	No	second
3-19	ESL0261	618	7692	0.0803432	4.01554e+08	1.33851e+06	16.1508	0.135969	3.22621e+07	Yes	bee	pilot	6	pilot	BA-3	pilot	1	Lactobacillus kullabergensis	BA-3	7692	52204.1	3.22621e+07	1	No	first
3-19	unknown	26	7692	0.00338014	4.01554e+08	1.33851e+06	16.1508	0.135969	1.35731e+06	Yes	bee	pilot	6	pilot	BA-3	pilot	1	NA	BA-3	7692	52204.1	1.35731e+06	1	No	NA
1-10	ESL0825	0	2	0	386061	1286.87	26.3891	0.190441	0	Yes	bee	pilot	1	pilot	0-3	pilot	0	Bifidobacterium apousia	0-3	2	193031	0	0	No	MD
1-10	ESL0820	0	2	0	386061	1286.87	26.3891	0.190441	0	Yes	bee	pilot	1	pilot	0-3	pilot	0	Bifidobacterium apousia	0-3	2	193031	0	0	No	MD
1-10	ESL0822	0	2	0	386061	1286.87	26.3891	0.190441	0	Yes	bee	pilot	1	pilot	0-3	pilot	0	Bifidobacterium asteroides	0-3	2	193031	0	0	No	MD
1-10	ESL0170	0	2	0	386061	1286.87	26.3891	0.190441	0	Yes	bee	pilot	1	pilot	0-3	pilot	0	Bifidobacterium asteroides	0-3	2	193031	0	0	No	MD
1-10	ESL0824	0	2	0	386061	1286.87	26.3891	0.190441	0	Yes	bee	pilot	1	pilot	0-3	pilot	0	Bifidobacterium polysaccharolyticum	0-3	2	193031	0	0	No	MD
1-10	ESL0198	0	2	0	386061	1286.87	26.3891	0.190441	0	Yes	bee	pilot	1	pilot	0-3	pilot	0	Bifidobacterium polysaccharolyticum	0-3	2	193031	0	0	No	MD
1-10	ESL0827	0	2	0	386061	1286.87	26.3891	0.190441	0	Yes	bee	pilot	1	pilot	0-3	pilot	0	Bifidobacterium sp1.	0-3	2	193031	0	0	No	MD
1-10	ESL0199	0	2	0	386061	1286.87	26.3891	0.190441	0	Yes	bee	pilot	1	pilot	0-3	pilot	0	Bifidobacterium sp1.	0-3	2	193031	0	0	No	MD
1-10	ESL0200	0	2	0	386061	1286.87	26.3891	0.190441	0	Yes	bee	pilot	1	pilot	0-3	pilot	0	Bifidobacterium sp2.	0-3	2	193031	0	0	No	MD
1-10	ESL0819	0	2	0	386061	1286.87	26.3891	0.190441	0	Yes	bee	pilot	1	pilot	0-3	pilot	0	Bifidobacterium sp2.	0-3	2	193031	0	0	No	MD
1-10	ESL0197	0	2	0	386061	1286.87	26.3891	0.190441	0	Yes	bee	pilot	1	pilot	0-3	pilot	0	Bifidobacterium coryneforme	0-3	2	193031	0	0	No	MD
1-10	ESL0294	0	2	0	386061	1286.87	26.3891	0.190441	0	Yes	bee	pilot	1	pilot	0-3	pilot	0	Bombilactobacillus mellis	0-3	2	193031	0	0	No	MD
1-10	ESL0394	0	2	0	386061	1286.87	26.3891	0.190441	0	Yes	bee	pilot	1	pilot	0-3	pilot	0	Lactobacillus melliventris	0-3	2	193031	0	0	No	MD
1-10	ESL0295	0	2	0	386061	1286.87	26.3891	0.190441	0	Yes	bee	pilot	1	pilot	0-3	pilot	0	Bombilactobacillus mellis	0-3	2	193031	0	0	No	MD
1-10	ESL1028	0	2	0	386061	1286.87	26.3891	0.190441	0	Yes	bee	pilot	1	pilot	0-3	pilot	0	Bombilactobacillus mellifer	0-3	2	193031	0	0	No	MD
1-10	ESL0263	2	2	1	386061	1286.87	26.3891	0.190441	386061	Yes	bee	pilot	1	pilot	0-3	pilot	1	Lactobacillus apis	0-3	2	193031	386061	1	No	MD
1-10	ESL0185	0	2	0	386061	1286.87	26.3891	0.190441	0	Yes	bee	pilot	1	pilot	0-3	pilot	0	Lactobacillus apis	0-3	2	193031	0	0	No	MD
1-10	ESL0183	0	2	0	386061	1286.87	26.3891	0.190441	0	Yes	bee	pilot	1	pilot	0-3	pilot	0	Lactobacillus helsingborgensis	0-3	2	193031	0	0	No	MD
1-10	ESL0835	0	2	0	386061	1286.87	26.3891	0.190441	0	Yes	bee	pilot	1	pilot	0-3	pilot	0	Lactobacillus helsingborgensis	0-3	2	193031	0	0	No	MD
1-10	ESL0354	0	2	0	386061	1286.87	26.3891	0.190441	0	Yes	bee	pilot	1	pilot	0-3	pilot	0	Lactobacillus helsingborgensis	0-3	2	193031	0	0	No	MD
1-10	ESL0393	0	2	0	386061	1286.87	26.3891	0.190441	0	Yes	bee	pilot	1	pilot	0-3	pilot	0	Bombilactobacillus mellis	0-3	2	193031	0	0	No	MD
1-10	ESL0259	0	2	0	386061	1286.87	26.3891	0.190441	0	Yes	bee	pilot	1	pilot	0-3	pilot	0	Lactobacillus melliventris	0-3	2	193031	0	0	No	MD
1-10	ESL0260	0	2	0	386061	1286.87	26.3891	0.190441	0	Yes	bee	pilot	1	pilot	0-3	pilot	0	Lactobacillus melliventris	0-3	2	193031	0	0	No	MD
1-10	ESL0184	0	2	0	386061	1286.87	26.3891	0.190441	0	Yes	bee	pilot	1	pilot	0-3	pilot	0	Lactobacillus melliventris	0-3	2	193031	0	0	No	MD
1-10	ESL0350	0	2	0	386061	1286.87	26.3891	0.190441	0	Yes	bee	pilot	1	pilot	0-3	pilot	0	Lactobacillus melliventris	0-3	2	193031	0	0	No	MD
1-10	ESL0186	0	2	0	386061	1286.87	26.3891	0.190441	0	Yes	bee	pilot	1	pilot	0-3	pilot	0	Lactobacillus kullabergensis	0-3	2	193031	0	0	No	MD
1-10	ESL0261	0	2	0	386061	1286.87	26.3891	0.190441	0	Yes	bee	pilot	1	pilot	0-3	pilot	0	Lactobacillus kullabergensis	0-3	2	193031	0	0	No	MD
1-10	unknown	0	2	0	386061	1286.87	26.3891	0.190441	0	Yes	bee	pilot	1	pilot	0-3	pilot	0	NA	0-3	2	193031	0	0	No	MD
2-10	ESL0825	2	45	0.0444444	708556	2361.85	25.4942	0.281932	31491.4	Yes	bee	pilot	3	pilot	0-3	pilot	1	Bifidobacterium apousia	0-3	45	15745.7	31491.4	1	No	MD
2-10	ESL0820	0	45	0	708556	2361.85	25.4942	0.281932	0	Yes	bee	pilot	3	pilot	0-3	pilot	0	Bifidobacterium apousia	0-3	45	15745.7	0	0	No	MD
2-10	ESL0822	0	45	0	708556	2361.85	25.4942	0.281932	0	Yes	bee	pilot	3	pilot	0-3	pilot	0	Bifidobacterium asteroides	0-3	45	15745.7	0	0	No	MD
2-10	ESL0170	0	45	0	708556	2361.85	25.4942	0.281932	0	Yes	bee	pilot	3	pilot	0-3	pilot	0	Bifidobacterium asteroides	0-3	45	15745.7	0	0	No	MD
2-10	ESL0824	0	45	0	708556	2361.85	25.4942	0.281932	0	Yes	bee	pilot	3	pilot	0-3	pilot	0	Bifidobacterium polysaccharolyticum	0-3	45	15745.7	0	0	No	MD
2-10	ESL0198	0	45	0	708556	2361.85	25.4942	0.281932	0	Yes	bee	pilot	3	pilot	0-3	pilot	0	Bifidobacterium polysaccharolyticum	0-3	45	15745.7	0	0	No	MD
2-10	ESL0827	0	45	0	708556	2361.85	25.4942	0.281932	0	Yes	bee	pilot	3	pilot	0-3	pilot	0	Bifidobacterium sp1.	0-3	45	15745.7	0	0	No	MD
2-10	ESL0199	0	45	0	708556	2361.85	25.4942	0.281932	0	Yes	bee	pilot	3	pilot	0-3	pilot	0	Bifidobacterium sp1.	0-3	45	15745.7	0	0	No	MD
2-10	ESL0200	0	45	0	708556	2361.85	25.4942	0.281932	0	Yes	bee	pilot	3	pilot	0-3	pilot	0	Bifidobacterium sp2.	0-3	45	15745.7	0	0	No	MD
2-10	ESL0819	0	45	0	708556	2361.85	25.4942	0.281932	0	Yes	bee	pilot	3	pilot	0-3	pilot	0	Bifidobacterium sp2.	0-3	45	15745.7	0	0	No	MD
2-10	ESL0197	0	45	0	708556	2361.85	25.4942	0.281932	0	Yes	bee	pilot	3	pilot	0-3	pilot	0	Bifidobacterium coryneforme	0-3	45	15745.7	0	0	No	MD
2-10	ESL0294	0	45	0	708556	2361.85	25.4942	0.281932	0	Yes	bee	pilot	3	pilot	0-3	pilot	0	Bombilactobacillus mellis	0-3	45	15745.7	0	0	No	MD
2-10	ESL0394	0	45	0	708556	2361.85	25.4942	0.281932	0	Yes	bee	pilot	3	pilot	0-3	pilot	0	Lactobacillus melliventris	0-3	45	15745.7	0	0	No	MD
2-10	ESL0295	0	45	0	708556	2361.85	25.4942	0.281932	0	Yes	bee	pilot	3	pilot	0-3	pilot	0	Bombilactobacillus mellis	0-3	45	15745.7	0	0	No	MD
2-10	ESL1028	0	45	0	708556	2361.85	25.4942	0.281932	0	Yes	bee	pilot	3	pilot	0-3	pilot	0	Bombilactobacillus mellifer	0-3	45	15745.7	0	0	No	MD
2-10	ESL0263	3	45	0.0666667	708556	2361.85	25.4942	0.281932	47237.1	Yes	bee	pilot	3	pilot	0-3	pilot	1	Lactobacillus apis	0-3	45	15745.7	47237.1	1	No	MD
2-10	ESL0185	0	45	0	708556	2361.85	25.4942	0.281932	0	Yes	bee	pilot	3	pilot	0-3	pilot	0	Lactobacillus apis	0-3	45	15745.7	0	0	No	MD
2-10	ESL0183	2	45	0.0444444	708556	2361.85	25.4942	0.281932	31491.4	Yes	bee	pilot	3	pilot	0-3	pilot	1	Lactobacillus helsingborgensis	0-3	45	15745.7	31491.4	1	No	MD
2-10	ESL0835	0	45	0	708556	2361.85	25.4942	0.281932	0	Yes	bee	pilot	3	pilot	0-3	pilot	0	Lactobacillus helsingborgensis	0-3	45	15745.7	0	0	No	MD
2-10	ESL0354	0	45	0	708556	2361.85	25.4942	0.281932	0	Yes	bee	pilot	3	pilot	0-3	pilot	0	Lactobacillus helsingborgensis	0-3	45	15745.7	0	0	No	MD
2-10	ESL0393	0	45	0	708556	2361.85	25.4942	0.281932	0	Yes	bee	pilot	3	pilot	0-3	pilot	0	Bombilactobacillus mellis	0-3	45	15745.7	0	0	No	MD
2-10	ESL0259	0	45	0	708556	2361.85	25.4942	0.281932	0	Yes	bee	pilot	3	pilot	0-3	pilot	0	Lactobacillus melliventris	0-3	45	15745.7	0	0	No	MD
2-10	ESL0260	0	45	0	708556	2361.85	25.4942	0.281932	0	Yes	bee	pilot	3	pilot	0-3	pilot	0	Lactobacillus melliventris	0-3	45	15745.7	0	0	No	MD
2-10	ESL0184	0	45	0	708556	2361.85	25.4942	0.281932	0	Yes	bee	pilot	3	pilot	0-3	pilot	0	Lactobacillus melliventris	0-3	45	15745.7	0	0	No	MD
2-10	ESL0350	0	45	0	708556	2361.85	25.4942	0.281932	0	Yes	bee	pilot	3	pilot	0-3	pilot	0	Lactobacillus melliventris	0-3	45	15745.7	0	0	No	MD
2-10	ESL0186	3	45	0.0666667	708556	2361.85	25.4942	0.281932	47237.1	Yes	bee	pilot	3	pilot	0-3	pilot	1	Lactobacillus kullabergensis	0-3	45	15745.7	47237.1	1	No	MD
2-10	ESL0261	0	45	0	708556	2361.85	25.4942	0.281932	0	Yes	bee	pilot	3	pilot	0-3	pilot	0	Lactobacillus kullabergensis	0-3	45	15745.7	0	0	No	MD
2-10	unknown	35	45	0.777778	708556	2361.85	25.4942	0.281932	551099	Yes	bee	pilot	3	pilot	0-3	pilot	1	NA	0-3	45	15745.7	551099	1	No	MD
2-22	ESL0825	0	70	0	1.11899e+06	3729.97	24.8207	0.234122	0	Yes	bee	pilot	3	pilot	0-3	pilot	0	Bifidobacterium apousia	0-3	70	15985.6	0	0	No	MD
2-22	ESL0820	6	70	0.0857143	1.11899e+06	3729.97	24.8207	0.234122	95913.4	Yes	bee	pilot	3	pilot	0-3	pilot	1	Bifidobacterium apousia	0-3	70	15985.6	95913.4	1	No	MD
2-22	ESL0822	0	70	0	1.11899e+06	3729.97	24.8207	0.234122	0	Yes	bee	pilot	3	pilot	0-3	pilot	0	Bifidobacterium asteroides	0-3	70	15985.6	0	0	No	MD
2-22	ESL0170	0	70	0	1.11899e+06	3729.97	24.8207	0.234122	0	Yes	bee	pilot	3	pilot	0-3	pilot	0	Bifidobacterium asteroides	0-3	70	15985.6	0	0	No	MD
2-22	ESL0824	0	70	0	1.11899e+06	3729.97	24.8207	0.234122	0	Yes	bee	pilot	3	pilot	0-3	pilot	0	Bifidobacterium polysaccharolyticum	0-3	70	15985.6	0	0	No	MD
2-22	ESL0198	1	70	0.0142857	1.11899e+06	3729.97	24.8207	0.234122	15985.6	Yes	bee	pilot	3	pilot	0-3	pilot	1	Bifidobacterium polysaccharolyticum	0-3	70	15985.6	15985.6	1	No	MD
2-22	ESL0827	0	70	0	1.11899e+06	3729.97	24.8207	0.234122	0	Yes	bee	pilot	3	pilot	0-3	pilot	0	Bifidobacterium sp1.	0-3	70	15985.6	0	0	No	MD
2-22	ESL0199	0	70	0	1.11899e+06	3729.97	24.8207	0.234122	0	Yes	bee	pilot	3	pilot	0-3	pilot	0	Bifidobacterium sp1.	0-3	70	15985.6	0	0	No	MD
2-22	ESL0200	0	70	0	1.11899e+06	3729.97	24.8207	0.234122	0	Yes	bee	pilot	3	pilot	0-3	pilot	0	Bifidobacterium sp2.	0-3	70	15985.6	0	0	No	MD
2-22	ESL0819	0	70	0	1.11899e+06	3729.97	24.8207	0.234122	0	Yes	bee	pilot	3	pilot	0-3	pilot	0	Bifidobacterium sp2.	0-3	70	15985.6	0	0	No	MD
2-22	ESL0197	0	70	0	1.11899e+06	3729.97	24.8207	0.234122	0	Yes	bee	pilot	3	pilot	0-3	pilot	0	Bifidobacterium coryneforme	0-3	70	15985.6	0	0	No	MD
2-22	ESL0294	0	70	0	1.11899e+06	3729.97	24.8207	0.234122	0	Yes	bee	pilot	3	pilot	0-3	pilot	0	Bombilactobacillus mellis	0-3	70	15985.6	0	0	No	MD
2-22	ESL0394	7	70	0.1	1.11899e+06	3729.97	24.8207	0.234122	111899	Yes	bee	pilot	3	pilot	0-3	pilot	1	Lactobacillus melliventris	0-3	70	15985.6	111899	1	No	MD
2-22	ESL0295	0	70	0	1.11899e+06	3729.97	24.8207	0.234122	0	Yes	bee	pilot	3	pilot	0-3	pilot	0	Bombilactobacillus mellis	0-3	70	15985.6	0	0	No	MD
2-22	ESL1028	0	70	0	1.11899e+06	3729.97	24.8207	0.234122	0	Yes	bee	pilot	3	pilot	0-3	pilot	0	Bombilactobacillus mellifer	0-3	70	15985.6	0	0	No	MD
2-22	ESL0263	18	70	0.257143	1.11899e+06	3729.97	24.8207	0.234122	287740	Yes	bee	pilot	3	pilot	0-3	pilot	1	Lactobacillus apis	0-3	70	15985.6	287740	1	No	MD
2-22	ESL0185	0	70	0	1.11899e+06	3729.97	24.8207	0.234122	0	Yes	bee	pilot	3	pilot	0-3	pilot	0	Lactobacillus apis	0-3	70	15985.6	0	0	No	MD
2-22	ESL0183	3	70	0.0428571	1.11899e+06	3729.97	24.8207	0.234122	47956.7	Yes	bee	pilot	3	pilot	0-3	pilot	1	Lactobacillus helsingborgensis	0-3	70	15985.6	47956.7	1	No	MD
2-22	ESL0835	0	70	0	1.11899e+06	3729.97	24.8207	0.234122	0	Yes	bee	pilot	3	pilot	0-3	pilot	0	Lactobacillus helsingborgensis	0-3	70	15985.6	0	0	No	MD
2-22	ESL0354	0	70	0	1.11899e+06	3729.97	24.8207	0.234122	0	Yes	bee	pilot	3	pilot	0-3	pilot	0	Lactobacillus helsingborgensis	0-3	70	15985.6	0	0	No	MD
2-22	ESL0393	0	70	0	1.11899e+06	3729.97	24.8207	0.234122	0	Yes	bee	pilot	3	pilot	0-3	pilot	0	Bombilactobacillus mellis	0-3	70	15985.6	0	0	No	MD
2-22	ESL0259	0	70	0	1.11899e+06	3729.97	24.8207	0.234122	0	Yes	bee	pilot	3	pilot	0-3	pilot	0	Lactobacillus melliventris	0-3	70	15985.6	0	0	No	MD
2-22	ESL0260	0	70	0	1.11899e+06	3729.97	24.8207	0.234122	0	Yes	bee	pilot	3	pilot	0-3	pilot	0	Lactobacillus melliventris	0-3	70	15985.6	0	0	No	MD
2-22	ESL0184	0	70	0	1.11899e+06	3729.97	24.8207	0.234122	0	Yes	bee	pilot	3	pilot	0-3	pilot	0	Lactobacillus melliventris	0-3	70	15985.6	0	0	No	MD
2-22	ESL0350	4	70	0.0571429	1.11899e+06	3729.97	24.8207	0.234122	63942.3	Yes	bee	pilot	3	pilot	0-3	pilot	1	Lactobacillus melliventris	0-3	70	15985.6	63942.3	1	No	MD
2-22	ESL0186	0	70	0	1.11899e+06	3729.97	24.8207	0.234122	0	Yes	bee	pilot	3	pilot	0-3	pilot	0	Lactobacillus kullabergensis	0-3	70	15985.6	0	0	No	MD
2-22	ESL0261	6	70	0.0857143	1.11899e+06	3729.97	24.8207	0.234122	95913.4	Yes	bee	pilot	3	pilot	0-3	pilot	1	Lactobacillus kullabergensis	0-3	70	15985.6	95913.4	1	No	MD
2-22	unknown	25	70	0.357143	1.11899e+06	3729.97	24.8207	0.234122	399639	Yes	bee	pilot	3	pilot	0-3	pilot	1	NA	0-3	70	15985.6	399639	1	No	MD
3-10	ESL0825	0	26	0	1.24369e+06	4145.65	24.665	0.199435	0	Yes	bee	pilot	5	pilot	0-3	pilot	0	Bifidobacterium apousia	0-3	26	47834.4	0	0	No	MD
3-10	ESL0820	0	26	0	1.24369e+06	4145.65	24.665	0.199435	0	Yes	bee	pilot	5	pilot	0-3	pilot	0	Bifidobacterium apousia	0-3	26	47834.4	0	0	No	MD
3-10	ESL0822	0	26	0	1.24369e+06	4145.65	24.665	0.199435	0	Yes	bee	pilot	5	pilot	0-3	pilot	0	Bifidobacterium asteroides	0-3	26	47834.4	0	0	No	MD
3-10	ESL0170	0	26	0	1.24369e+06	4145.65	24.665	0.199435	0	Yes	bee	pilot	5	pilot	0-3	pilot	0	Bifidobacterium asteroides	0-3	26	47834.4	0	0	No	MD
3-10	ESL0824	0	26	0	1.24369e+06	4145.65	24.665	0.199435	0	Yes	bee	pilot	5	pilot	0-3	pilot	0	Bifidobacterium polysaccharolyticum	0-3	26	47834.4	0	0	No	MD
3-10	ESL0198	0	26	0	1.24369e+06	4145.65	24.665	0.199435	0	Yes	bee	pilot	5	pilot	0-3	pilot	0	Bifidobacterium polysaccharolyticum	0-3	26	47834.4	0	0	No	MD
3-10	ESL0827	0	26	0	1.24369e+06	4145.65	24.665	0.199435	0	Yes	bee	pilot	5	pilot	0-3	pilot	0	Bifidobacterium sp1.	0-3	26	47834.4	0	0	No	MD
3-10	ESL0199	0	26	0	1.24369e+06	4145.65	24.665	0.199435	0	Yes	bee	pilot	5	pilot	0-3	pilot	0	Bifidobacterium sp1.	0-3	26	47834.4	0	0	No	MD
3-10	ESL0200	0	26	0	1.24369e+06	4145.65	24.665	0.199435	0	Yes	bee	pilot	5	pilot	0-3	pilot	0	Bifidobacterium sp2.	0-3	26	47834.4	0	0	No	MD
3-10	ESL0819	0	26	0	1.24369e+06	4145.65	24.665	0.199435	0	Yes	bee	pilot	5	pilot	0-3	pilot	0	Bifidobacterium sp2.	0-3	26	47834.4	0	0	No	MD
3-10	ESL0197	0	26	0	1.24369e+06	4145.65	24.665	0.199435	0	Yes	bee	pilot	5	pilot	0-3	pilot	0	Bifidobacterium coryneforme	0-3	26	47834.4	0	0	No	MD
3-10	ESL0294	0	26	0	1.24369e+06	4145.65	24.665	0.199435	0	Yes	bee	pilot	5	pilot	0-3	pilot	0	Bombilactobacillus mellis	0-3	26	47834.4	0	0	No	MD
3-10	ESL0394	0	26	0	1.24369e+06	4145.65	24.665	0.199435	0	Yes	bee	pilot	5	pilot	0-3	pilot	0	Lactobacillus melliventris	0-3	26	47834.4	0	0	No	MD
3-10	ESL0295	0	26	0	1.24369e+06	4145.65	24.665	0.199435	0	Yes	bee	pilot	5	pilot	0-3	pilot	0	Bombilactobacillus mellis	0-3	26	47834.4	0	0	No	MD
3-10	ESL1028	0	26	0	1.24369e+06	4145.65	24.665	0.199435	0	Yes	bee	pilot	5	pilot	0-3	pilot	0	Bombilactobacillus mellifer	0-3	26	47834.4	0	0	No	MD
3-10	ESL0263	2	26	0.0769231	1.24369e+06	4145.65	24.665	0.199435	95668.8	Yes	bee	pilot	5	pilot	0-3	pilot	1	Lactobacillus apis	0-3	26	47834.4	95668.8	1	No	MD
3-10	ESL0185	0	26	0	1.24369e+06	4145.65	24.665	0.199435	0	Yes	bee	pilot	5	pilot	0-3	pilot	0	Lactobacillus apis	0-3	26	47834.4	0	0	No	MD
3-10	ESL0183	0	26	0	1.24369e+06	4145.65	24.665	0.199435	0	Yes	bee	pilot	5	pilot	0-3	pilot	0	Lactobacillus helsingborgensis	0-3	26	47834.4	0	0	No	MD
3-10	ESL0835	0	26	0	1.24369e+06	4145.65	24.665	0.199435	0	Yes	bee	pilot	5	pilot	0-3	pilot	0	Lactobacillus helsingborgensis	0-3	26	47834.4	0	0	No	MD
3-10	ESL0354	0	26	0	1.24369e+06	4145.65	24.665	0.199435	0	Yes	bee	pilot	5	pilot	0-3	pilot	0	Lactobacillus helsingborgensis	0-3	26	47834.4	0	0	No	MD
3-10	ESL0393	0	26	0	1.24369e+06	4145.65	24.665	0.199435	0	Yes	bee	pilot	5	pilot	0-3	pilot	0	Bombilactobacillus mellis	0-3	26	47834.4	0	0	No	MD
3-10	ESL0259	0	26	0	1.24369e+06	4145.65	24.665	0.199435	0	Yes	bee	pilot	5	pilot	0-3	pilot	0	Lactobacillus melliventris	0-3	26	47834.4	0	0	No	MD
3-10	ESL0260	0	26	0	1.24369e+06	4145.65	24.665	0.199435	0	Yes	bee	pilot	5	pilot	0-3	pilot	0	Lactobacillus melliventris	0-3	26	47834.4	0	0	No	MD
3-10	ESL0184	0	26	0	1.24369e+06	4145.65	24.665	0.199435	0	Yes	bee	pilot	5	pilot	0-3	pilot	0	Lactobacillus melliventris	0-3	26	47834.4	0	0	No	MD
3-10	ESL0350	0	26	0	1.24369e+06	4145.65	24.665	0.199435	0	Yes	bee	pilot	5	pilot	0-3	pilot	0	Lactobacillus melliventris	0-3	26	47834.4	0	0	No	MD
3-10	ESL0186	0	26	0	1.24369e+06	4145.65	24.665	0.199435	0	Yes	bee	pilot	5	pilot	0-3	pilot	0	Lactobacillus kullabergensis	0-3	26	47834.4	0	0	No	MD
3-10	ESL0261	0	26	0	1.24369e+06	4145.65	24.665	0.199435	0	Yes	bee	pilot	5	pilot	0-3	pilot	0	Lactobacillus kullabergensis	0-3	26	47834.4	0	0	No	MD
3-10	unknown	24	26	0.923077	1.24369e+06	4145.65	24.665	0.199435	1.14803e+06	Yes	bee	pilot	5	pilot	0-3	pilot	1	NA	0-3	26	47834.4	1.14803e+06	1	No	MD
3-21	ESL0825	1	176	0.00568182	1.48155e+06	4938.48	24.4071	0.192835	8417.87	Yes	bee	pilot	5	pilot	0-3	pilot	1	Bifidobacterium apousia	0-3	176	8417.87	8417.87	1	No	MD
3-21	ESL0820	0	176	0	1.48155e+06	4938.48	24.4071	0.192835	0	Yes	bee	pilot	5	pilot	0-3	pilot	0	Bifidobacterium apousia	0-3	176	8417.87	0	0	No	MD
3-21	ESL0822	0	176	0	1.48155e+06	4938.48	24.4071	0.192835	0	Yes	bee	pilot	5	pilot	0-3	pilot	0	Bifidobacterium asteroides	0-3	176	8417.87	0	0	No	MD
3-21	ESL0170	0	176	0	1.48155e+06	4938.48	24.4071	0.192835	0	Yes	bee	pilot	5	pilot	0-3	pilot	0	Bifidobacterium asteroides	0-3	176	8417.87	0	0	No	MD
3-21	ESL0824	0	176	0	1.48155e+06	4938.48	24.4071	0.192835	0	Yes	bee	pilot	5	pilot	0-3	pilot	0	Bifidobacterium polysaccharolyticum	0-3	176	8417.87	0	0	No	MD
3-21	ESL0198	0	176	0	1.48155e+06	4938.48	24.4071	0.192835	0	Yes	bee	pilot	5	pilot	0-3	pilot	0	Bifidobacterium polysaccharolyticum	0-3	176	8417.87	0	0	No	MD
3-21	ESL0827	0	176	0	1.48155e+06	4938.48	24.4071	0.192835	0	Yes	bee	pilot	5	pilot	0-3	pilot	0	Bifidobacterium sp1.	0-3	176	8417.87	0	0	No	MD
3-21	ESL0199	0	176	0	1.48155e+06	4938.48	24.4071	0.192835	0	Yes	bee	pilot	5	pilot	0-3	pilot	0	Bifidobacterium sp1.	0-3	176	8417.87	0	0	No	MD
3-21	ESL0200	0	176	0	1.48155e+06	4938.48	24.4071	0.192835	0	Yes	bee	pilot	5	pilot	0-3	pilot	0	Bifidobacterium sp2.	0-3	176	8417.87	0	0	No	MD
3-21	ESL0819	0	176	0	1.48155e+06	4938.48	24.4071	0.192835	0	Yes	bee	pilot	5	pilot	0-3	pilot	0	Bifidobacterium sp2.	0-3	176	8417.87	0	0	No	MD
3-21	ESL0197	0	176	0	1.48155e+06	4938.48	24.4071	0.192835	0	Yes	bee	pilot	5	pilot	0-3	pilot	0	Bifidobacterium coryneforme	0-3	176	8417.87	0	0	No	MD
3-21	ESL0294	0	176	0	1.48155e+06	4938.48	24.4071	0.192835	0	Yes	bee	pilot	5	pilot	0-3	pilot	0	Bombilactobacillus mellis	0-3	176	8417.87	0	0	No	MD
3-21	ESL0394	3	176	0.0170455	1.48155e+06	4938.48	24.4071	0.192835	25253.6	Yes	bee	pilot	5	pilot	0-3	pilot	1	Lactobacillus melliventris	0-3	176	8417.87	25253.6	1	No	MD
3-21	ESL0295	2	176	0.0113636	1.48155e+06	4938.48	24.4071	0.192835	16835.7	Yes	bee	pilot	5	pilot	0-3	pilot	1	Bombilactobacillus mellis	0-3	176	8417.87	16835.7	1	No	MD
3-21	ESL1028	0	176	0	1.48155e+06	4938.48	24.4071	0.192835	0	Yes	bee	pilot	5	pilot	0-3	pilot	0	Bombilactobacillus mellifer	0-3	176	8417.87	0	0	No	MD
3-21	ESL0263	0	176	0	1.48155e+06	4938.48	24.4071	0.192835	0	Yes	bee	pilot	5	pilot	0-3	pilot	0	Lactobacillus apis	0-3	176	8417.87	0	0	No	MD
3-21	ESL0185	5	176	0.0284091	1.48155e+06	4938.48	24.4071	0.192835	42089.4	Yes	bee	pilot	5	pilot	0-3	pilot	1	Lactobacillus apis	0-3	176	8417.87	42089.4	1	No	MD
3-21	ESL0183	6	176	0.0340909	1.48155e+06	4938.48	24.4071	0.192835	50507.2	Yes	bee	pilot	5	pilot	0-3	pilot	1	Lactobacillus helsingborgensis	0-3	176	8417.87	50507.2	1	No	MD
3-21	ESL0835	0	176	0	1.48155e+06	4938.48	24.4071	0.192835	0	Yes	bee	pilot	5	pilot	0-3	pilot	0	Lactobacillus helsingborgensis	0-3	176	8417.87	0	0	No	MD
3-21	ESL0354	0	176	0	1.48155e+06	4938.48	24.4071	0.192835	0	Yes	bee	pilot	5	pilot	0-3	pilot	0	Lactobacillus helsingborgensis	0-3	176	8417.87	0	0	No	MD
3-21	ESL0393	0	176	0	1.48155e+06	4938.48	24.4071	0.192835	0	Yes	bee	pilot	5	pilot	0-3	pilot	0	Bombilactobacillus mellis	0-3	176	8417.87	0	0	No	MD
3-21	ESL0259	0	176	0	1.48155e+06	4938.48	24.4071	0.192835	0	Yes	bee	pilot	5	pilot	0-3	pilot	0	Lactobacillus melliventris	0-3	176	8417.87	0	0	No	MD
3-21	ESL0260	0	176	0	1.48155e+06	4938.48	24.4071	0.192835	0	Yes	bee	pilot	5	pilot	0-3	pilot	0	Lactobacillus melliventris	0-3	176	8417.87	0	0	No	MD
3-21	ESL0184	0	176	0	1.48155e+06	4938.48	24.4071	0.192835	0	Yes	bee	pilot	5	pilot	0-3	pilot	0	Lactobacillus melliventris	0-3	176	8417.87	0	0	No	MD
3-21	ESL0350	0	176	0	1.48155e+06	4938.48	24.4071	0.192835	0	Yes	bee	pilot	5	pilot	0-3	pilot	0	Lactobacillus melliventris	0-3	176	8417.87	0	0	No	MD
3-21	ESL0186	3	176	0.0170455	1.48155e+06	4938.48	24.4071	0.192835	25253.6	Yes	bee	pilot	5	pilot	0-3	pilot	1	Lactobacillus kullabergensis	0-3	176	8417.87	25253.6	1	No	MD
3-21	ESL0261	0	176	0	1.48155e+06	4938.48	24.4071	0.192835	0	Yes	bee	pilot	5	pilot	0-3	pilot	0	Lactobacillus kullabergensis	0-3	176	8417.87	0	0	No	MD
3-21	unknown	156	176	0.886364	1.48155e+06	4938.48	24.4071	0.192835	1.31319e+06	Yes	bee	pilot	5	pilot	0-3	pilot	1	NA	0-3	176	8417.87	1.31319e+06	1	No	MD
3-22	ESL0825	0	1	0	23783.4	79.2781	30.4964	0.267055	0	No	bee	pilot	5	pilot	0-3	pilot	0	Bifidobacterium apousia	0-3	1	23783.4	0	0	No	MD
3-22	ESL0820	0	1	0	23783.4	79.2781	30.4964	0.267055	0	No	bee	pilot	5	pilot	0-3	pilot	0	Bifidobacterium apousia	0-3	1	23783.4	0	0	No	MD
3-22	ESL0822	0	1	0	23783.4	79.2781	30.4964	0.267055	0	No	bee	pilot	5	pilot	0-3	pilot	0	Bifidobacterium asteroides	0-3	1	23783.4	0	0	No	MD
3-22	ESL0170	0	1	0	23783.4	79.2781	30.4964	0.267055	0	No	bee	pilot	5	pilot	0-3	pilot	0	Bifidobacterium asteroides	0-3	1	23783.4	0	0	No	MD
3-22	ESL0824	0	1	0	23783.4	79.2781	30.4964	0.267055	0	No	bee	pilot	5	pilot	0-3	pilot	0	Bifidobacterium polysaccharolyticum	0-3	1	23783.4	0	0	No	MD
3-22	ESL0198	0	1	0	23783.4	79.2781	30.4964	0.267055	0	No	bee	pilot	5	pilot	0-3	pilot	0	Bifidobacterium polysaccharolyticum	0-3	1	23783.4	0	0	No	MD
3-22	ESL0827	0	1	0	23783.4	79.2781	30.4964	0.267055	0	No	bee	pilot	5	pilot	0-3	pilot	0	Bifidobacterium sp1.	0-3	1	23783.4	0	0	No	MD
3-22	ESL0199	0	1	0	23783.4	79.2781	30.4964	0.267055	0	No	bee	pilot	5	pilot	0-3	pilot	0	Bifidobacterium sp1.	0-3	1	23783.4	0	0	No	MD
3-22	ESL0200	0	1	0	23783.4	79.2781	30.4964	0.267055	0	No	bee	pilot	5	pilot	0-3	pilot	0	Bifidobacterium sp2.	0-3	1	23783.4	0	0	No	MD
3-22	ESL0819	0	1	0	23783.4	79.2781	30.4964	0.267055	0	No	bee	pilot	5	pilot	0-3	pilot	0	Bifidobacterium sp2.	0-3	1	23783.4	0	0	No	MD
3-22	ESL0197	0	1	0	23783.4	79.2781	30.4964	0.267055	0	No	bee	pilot	5	pilot	0-3	pilot	0	Bifidobacterium coryneforme	0-3	1	23783.4	0	0	No	MD
3-22	ESL0294	0	1	0	23783.4	79.2781	30.4964	0.267055	0	No	bee	pilot	5	pilot	0-3	pilot	0	Bombilactobacillus mellis	0-3	1	23783.4	0	0	No	MD
3-22	ESL0394	0	1	0	23783.4	79.2781	30.4964	0.267055	0	No	bee	pilot	5	pilot	0-3	pilot	0	Lactobacillus melliventris	0-3	1	23783.4	0	0	No	MD
3-22	ESL0295	0	1	0	23783.4	79.2781	30.4964	0.267055	0	No	bee	pilot	5	pilot	0-3	pilot	0	Bombilactobacillus mellis	0-3	1	23783.4	0	0	No	MD
3-22	ESL1028	0	1	0	23783.4	79.2781	30.4964	0.267055	0	No	bee	pilot	5	pilot	0-3	pilot	0	Bombilactobacillus mellifer	0-3	1	23783.4	0	0	No	MD
3-22	ESL0263	0	1	0	23783.4	79.2781	30.4964	0.267055	0	No	bee	pilot	5	pilot	0-3	pilot	0	Lactobacillus apis	0-3	1	23783.4	0	0	No	MD
3-22	ESL0185	0	1	0	23783.4	79.2781	30.4964	0.267055	0	No	bee	pilot	5	pilot	0-3	pilot	0	Lactobacillus apis	0-3	1	23783.4	0	0	No	MD
3-22	ESL0183	0	1	0	23783.4	79.2781	30.4964	0.267055	0	No	bee	pilot	5	pilot	0-3	pilot	0	Lactobacillus helsingborgensis	0-3	1	23783.4	0	0	No	MD
3-22	ESL0835	0	1	0	23783.4	79.2781	30.4964	0.267055	0	No	bee	pilot	5	pilot	0-3	pilot	0	Lactobacillus helsingborgensis	0-3	1	23783.4	0	0	No	MD
3-22	ESL0354	0	1	0	23783.4	79.2781	30.4964	0.267055	0	No	bee	pilot	5	pilot	0-3	pilot	0	Lactobacillus helsingborgensis	0-3	1	23783.4	0	0	No	MD
3-22	ESL0393	0	1	0	23783.4	79.2781	30.4964	0.267055	0	No	bee	pilot	5	pilot	0-3	pilot	0	Bombilactobacillus mellis	0-3	1	23783.4	0	0	No	MD
3-22	ESL0259	0	1	0	23783.4	79.2781	30.4964	0.267055	0	No	bee	pilot	5	pilot	0-3	pilot	0	Lactobacillus melliventris	0-3	1	23783.4	0	0	No	MD
3-22	ESL0260	0	1	0	23783.4	79.2781	30.4964	0.267055	0	No	bee	pilot	5	pilot	0-3	pilot	0	Lactobacillus melliventris	0-3	1	23783.4	0	0	No	MD
3-22	ESL0184	0	1	0	23783.4	79.2781	30.4964	0.267055	0	No	bee	pilot	5	pilot	0-3	pilot	0	Lactobacillus melliventris	0-3	1	23783.4	0	0	No	MD
3-22	ESL0350	0	1	0	23783.4	79.2781	30.4964	0.267055	0	No	bee	pilot	5	pilot	0-3	pilot	0	Lactobacillus melliventris	0-3	1	23783.4	0	0	No	MD
3-22	ESL0186	1	1	1	23783.4	79.2781	30.4964	0.267055	23783.4	No	bee	pilot	5	pilot	0-3	pilot	1	Lactobacillus kullabergensis	0-3	1	23783.4	23783.4	1	No	MD
3-22	ESL0261	0	1	0	23783.4	79.2781	30.4964	0.267055	0	No	bee	pilot	5	pilot	0-3	pilot	0	Lactobacillus kullabergensis	0-3	1	23783.4	0	0	No	MD
3-22	unknown	0	1	0	23783.4	79.2781	30.4964	0.267055	0	No	bee	pilot	5	pilot	0-3	pilot	0	NA	0-3	1	23783.4	0	0	No	MD
1-13	ESL0825	945	2873	0.328924	50045.8	3336.39	24.9851	0.275069	16461.3	Yes	aliquot	pilot	1	pilot	alq-A	pilot	1	Bifidobacterium apousia	alq-A	2873	17.4193	16461.3	1	No	NA
1-13	ESL0820	0	2873	0	50045.8	3336.39	24.9851	0.275069	0	Yes	aliquot	pilot	1	pilot	alq-A	pilot	0	Bifidobacterium apousia	alq-A	2873	17.4193	0	0	No	NA
1-13	ESL0822	135	2873	0.0469892	50045.8	3336.39	24.9851	0.275069	2351.61	Yes	aliquot	pilot	1	pilot	alq-A	pilot	1	Bifidobacterium asteroides	alq-A	2873	17.4193	2351.61	1	No	NA
1-13	ESL0170	0	2873	0	50045.8	3336.39	24.9851	0.275069	0	Yes	aliquot	pilot	1	pilot	alq-A	pilot	0	Bifidobacterium asteroides	alq-A	2873	17.4193	0	0	No	NA
1-13	ESL0824	270	2873	0.0939784	50045.8	3336.39	24.9851	0.275069	4703.22	Yes	aliquot	pilot	1	pilot	alq-A	pilot	1	Bifidobacterium polysaccharolyticum	alq-A	2873	17.4193	4703.22	1	No	NA
1-13	ESL0198	0	2873	0	50045.8	3336.39	24.9851	0.275069	0	Yes	aliquot	pilot	1	pilot	alq-A	pilot	0	Bifidobacterium polysaccharolyticum	alq-A	2873	17.4193	0	0	No	NA
1-13	ESL0827	261	2873	0.0908458	50045.8	3336.39	24.9851	0.275069	4546.45	Yes	aliquot	pilot	1	pilot	alq-A	pilot	1	Bifidobacterium sp1.	alq-A	2873	17.4193	4546.45	1	No	NA
1-13	ESL0199	0	2873	0	50045.8	3336.39	24.9851	0.275069	0	Yes	aliquot	pilot	1	pilot	alq-A	pilot	0	Bifidobacterium sp1.	alq-A	2873	17.4193	0	0	No	NA
1-13	ESL0200	220	2873	0.076575	50045.8	3336.39	24.9851	0.275069	3832.26	Yes	aliquot	pilot	1	pilot	alq-A	pilot	1	Bifidobacterium sp2.	alq-A	2873	17.4193	3832.26	1	No	NA
1-13	ESL0819	0	2873	0	50045.8	3336.39	24.9851	0.275069	0	Yes	aliquot	pilot	1	pilot	alq-A	pilot	0	Bifidobacterium sp2.	alq-A	2873	17.4193	0	0	No	NA
1-13	ESL0197	321	2873	0.11173	50045.8	3336.39	24.9851	0.275069	5591.61	Yes	aliquot	pilot	1	pilot	alq-A	pilot	1	Bifidobacterium coryneforme	alq-A	2873	17.4193	5591.61	1	No	both
1-13	ESL0294	0	2873	0	50045.8	3336.39	24.9851	0.275069	0	Yes	aliquot	pilot	1	pilot	alq-A	pilot	0	Bombilactobacillus mellis	alq-A	2873	17.4193	0	0	No	NA
1-13	ESL0394	0	2873	0	50045.8	3336.39	24.9851	0.275069	0	Yes	aliquot	pilot	1	pilot	alq-A	pilot	0	Lactobacillus melliventris	alq-A	2873	17.4193	0	0	No	NA
1-13	ESL0295	380	2873	0.132266	50045.8	3336.39	24.9851	0.275069	6619.35	Yes	aliquot	pilot	1	pilot	alq-A	pilot	1	Bombilactobacillus mellis	alq-A	2873	17.4193	6619.35	1	No	NA
1-13	ESL1028	0	2873	0	50045.8	3336.39	24.9851	0.275069	0	Yes	aliquot	pilot	1	pilot	alq-A	pilot	0	Bombilactobacillus mellifer	alq-A	2873	17.4193	0	0	No	both
1-13	ESL0263	0	2873	0	50045.8	3336.39	24.9851	0.275069	0	Yes	aliquot	pilot	1	pilot	alq-A	pilot	0	Lactobacillus apis	alq-A	2873	17.4193	0	0	No	NA
1-13	ESL0185	172	2873	0.0598677	50045.8	3336.39	24.9851	0.275069	2996.13	Yes	aliquot	pilot	1	pilot	alq-A	pilot	1	Lactobacillus apis	alq-A	2873	17.4193	2996.13	1	No	NA
1-13	ESL0183	69	2873	0.0240167	50045.8	3336.39	24.9851	0.275069	1201.94	Yes	aliquot	pilot	1	pilot	alq-A	pilot	1	Lactobacillus helsingborgensis	alq-A	2873	17.4193	1201.94	1	No	NA
1-13	ESL0835	0	2873	0	50045.8	3336.39	24.9851	0.275069	0	Yes	aliquot	pilot	1	pilot	alq-A	pilot	0	Lactobacillus helsingborgensis	alq-A	2873	17.4193	0	0	No	NA
1-13	ESL0354	0	2873	0	50045.8	3336.39	24.9851	0.275069	0	Yes	aliquot	pilot	1	pilot	alq-A	pilot	0	Lactobacillus helsingborgensis	alq-A	2873	17.4193	0	0	No	NA
1-13	ESL0393	0	2873	0	50045.8	3336.39	24.9851	0.275069	0	Yes	aliquot	pilot	1	pilot	alq-A	pilot	0	Bombilactobacillus mellis	alq-A	2873	17.4193	0	0	No	NA
1-13	ESL0259	0	2873	0	50045.8	3336.39	24.9851	0.275069	0	Yes	aliquot	pilot	1	pilot	alq-A	pilot	0	Lactobacillus melliventris	alq-A	2873	17.4193	0	0	No	NA
1-13	ESL0260	0	2873	0	50045.8	3336.39	24.9851	0.275069	0	Yes	aliquot	pilot	1	pilot	alq-A	pilot	0	Lactobacillus melliventris	alq-A	2873	17.4193	0	0	No	NA
1-13	ESL0184	56	2873	0.0194918	50045.8	3336.39	24.9851	0.275069	975.484	Yes	aliquot	pilot	1	pilot	alq-A	pilot	1	Lactobacillus melliventris	alq-A	2873	17.4193	975.484	1	No	NA
1-13	ESL0350	0	2873	0	50045.8	3336.39	24.9851	0.275069	0	Yes	aliquot	pilot	1	pilot	alq-A	pilot	0	Lactobacillus melliventris	alq-A	2873	17.4193	0	0	No	NA
1-13	ESL0186	44	2873	0.015315	50045.8	3336.39	24.9851	0.275069	766.451	Yes	aliquot	pilot	1	pilot	alq-A	pilot	1	Lactobacillus kullabergensis	alq-A	2873	17.4193	766.451	1	No	NA
1-13	ESL0261	0	2873	0	50045.8	3336.39	24.9851	0.275069	0	Yes	aliquot	pilot	1	pilot	alq-A	pilot	0	Lactobacillus kullabergensis	alq-A	2873	17.4193	0	0	No	NA
1-13	unknown	0	2873	0	50045.8	3336.39	24.9851	0.275069	0	Yes	aliquot	pilot	1	pilot	alq-A	pilot	0	NA	alq-A	2873	17.4193	0	0	No	NA
1-14	ESL0825	1074	5190	0.206936	422602	28173.5	21.8409	0.133124	87451.8	Yes	aliquot	pilot	1	pilot	alq-A	pilot	1	Bifidobacterium apousia	alq-A	5190	81.4262	87451.8	1	No	NA
1-14	ESL0820	0	5190	0	422602	28173.5	21.8409	0.133124	0	Yes	aliquot	pilot	1	pilot	alq-A	pilot	0	Bifidobacterium apousia	alq-A	5190	81.4262	0	0	No	NA
1-14	ESL0822	280	5190	0.0539499	422602	28173.5	21.8409	0.133124	22799.3	Yes	aliquot	pilot	1	pilot	alq-A	pilot	1	Bifidobacterium asteroides	alq-A	5190	81.4262	22799.3	1	No	NA
1-14	ESL0170	0	5190	0	422602	28173.5	21.8409	0.133124	0	Yes	aliquot	pilot	1	pilot	alq-A	pilot	0	Bifidobacterium asteroides	alq-A	5190	81.4262	0	0	No	NA
1-14	ESL0824	628	5190	0.121002	422602	28173.5	21.8409	0.133124	51135.7	Yes	aliquot	pilot	1	pilot	alq-A	pilot	1	Bifidobacterium polysaccharolyticum	alq-A	5190	81.4262	51135.7	1	No	NA
1-14	ESL0198	0	5190	0	422602	28173.5	21.8409	0.133124	0	Yes	aliquot	pilot	1	pilot	alq-A	pilot	0	Bifidobacterium polysaccharolyticum	alq-A	5190	81.4262	0	0	No	NA
1-14	ESL0827	672	5190	0.12948	422602	28173.5	21.8409	0.133124	54718.4	Yes	aliquot	pilot	1	pilot	alq-A	pilot	1	Bifidobacterium sp1.	alq-A	5190	81.4262	54718.4	1	No	NA
1-14	ESL0199	0	5190	0	422602	28173.5	21.8409	0.133124	0	Yes	aliquot	pilot	1	pilot	alq-A	pilot	0	Bifidobacterium sp1.	alq-A	5190	81.4262	0	0	No	NA
1-14	ESL0200	437	5190	0.0842004	422602	28173.5	21.8409	0.133124	35583.3	Yes	aliquot	pilot	1	pilot	alq-A	pilot	1	Bifidobacterium sp2.	alq-A	5190	81.4262	35583.3	1	No	NA
1-14	ESL0819	0	5190	0	422602	28173.5	21.8409	0.133124	0	Yes	aliquot	pilot	1	pilot	alq-A	pilot	0	Bifidobacterium sp2.	alq-A	5190	81.4262	0	0	No	NA
1-14	ESL0197	731	5190	0.140848	422602	28173.5	21.8409	0.133124	59522.6	Yes	aliquot	pilot	1	pilot	alq-A	pilot	1	Bifidobacterium coryneforme	alq-A	5190	81.4262	59522.6	1	No	both
1-14	ESL0294	0	5190	0	422602	28173.5	21.8409	0.133124	0	Yes	aliquot	pilot	1	pilot	alq-A	pilot	0	Bombilactobacillus mellis	alq-A	5190	81.4262	0	0	No	NA
1-14	ESL0394	0	5190	0	422602	28173.5	21.8409	0.133124	0	Yes	aliquot	pilot	1	pilot	alq-A	pilot	0	Lactobacillus melliventris	alq-A	5190	81.4262	0	0	No	NA
[truncated: 9,945 more rows]
